# Supplementary material for: Expansion and evolutionary patterns of cysteine-rich peptides in plants
Source: BMC Genomics. 2017 Aug 14;18:610. doi: 10.1186/s12864-017-3948-3 (PMC5557327; doi:10.1186/s12864-017-3948-3)
Supplement: Supplementary file 1 — Primers used to amplify CRPs in qPCR. (XLSX 50 kb) [file 12864_2017_3948_MOESM1_ESM.xlsx]

## Sheet: tableS4
Table S4. Primers applied for CRPs in qPCRs
Gene ID	Forward Primer	Reverse Primer
Pbr032147.1	GAAGCCAGTGGAAGCAATGAATCT	CGACTTTAATCCCTTCGACTTGCATC
Pbr040311.1	CCACCCTTGCTAAGGCTGTGT	GCCCCGTTCTCTACTTGTTACG
Pbr040304.1	AAGGGCATGGGAACTGAAAA	AATATTGAGGACATGGATCTTT
Pbr016136.1	TGCTTCTTGTCGCTCATCGG	CGCACGCAGTTCTTTACCAG
Pbr000489.1	CCTTTGCTTCTTGTCGCTCG	TACAAACTGGATGCGGCAGT
Pbr030605.1	CTCCGAGCCAGAACTACCCT	ACACATTTCCTCCGGAAGCC
Pbr028981.1	CTGCGAGTATCCAAGCACCT	CAAGCACGGGTGAAGACACT
