# Supplementary material for: Expansion and evolutionary patterns of cysteine-rich peptides in plants
Source: BMC Genomics. 2017 Aug 14;18:610. doi: 10.1186/s12864-017-3948-3 (PMC5557327; doi:10.1186/s12864-017-3948-3)
Supplement: Supplementary file 2 — Genomic CRP information for all 12 species. S, secretory pathway; C, chloroplast; M, mitochondrial; −, no signal peptide or an unknown type of signal peptide. (XLSX 1744 kb) [file 12864_2017_3948_MOESM2_ESM.xlsx]

## Sheet: tableS1
Table S1. The genomic information of CRP in all 12 specie. a:S means secretory pathway; C means chloroplast; M means mitochondrial; - means no signal peptide or unknown type of signal_peptide
Gene ID	Chromosome or scaffold	Strat	End	Strand	Length of exon	Number of exons	Average length of exon	Average length of introns	Subgroup	Subfamily	Subcellular locationa	Signal_peptide cleavage site	Duplication type	sequence
Bra011893	A01	54494	55634	-	1141	3	248	198.5	CRP3300.trim	Pollen Ole e I	S	30	WGD	MRILPEPRGSVPCLILLVSSVLFSATLSLARVVEVVGYAESKIKNPRAFSGLRVTIECKGEKGHFVTKGSGNIDEEGKFKPCPPPLEEVPPPPTVEIPPPVPVHDPSPKVELPPPAPKKSCPPISPKIEHPPPVPVYKPPPKIEHSPPKKPCPPPVHVYKPPPKKVDPPPVPVHKIPPKKACPPKIELPPPVPIYKPPAKIEHPPIYVPPVVIPKKPCPPLSKFPPLPPKYIHHPKFGKWPPLPTHP*
Bra011866	A01	145910	146302	-	393	1	393	0	CRP3610.trim	ECA1 gametogenesis related family	S	27	WGD	MASNTTFLFATVALLGVILLQNTTVAGRDLPTTTESTNIAARLQIGGLMECWNALYELKSCTNEIVLFFLNGETKLGVSCCEAVDVITTNCWPAMLTSLGFTSEEANVLRGFCHDPNTSGSSPAASPNKA*
Bra011560	A01	1680948	1681271	+	324	1	324	0	CRP1960.trim	RALF	-	-	WGD	MAIMKKSSKLTQTAMLKQILKRCSSLGKKNGGGYDEECLPLDVPKGHFPVYVGENRSRYIVPISFLTHPEFQTLLSRAEEEFGFDHDMGLTIPCDELVFQTLTSMIR*
Bra011229	A01	3189969	3190301	-	333	1	333	0	CRP4240.trim	Lipid transfer protein	S	19	WGD	MATGSRVLIGLAMILIISGELLVPGQGTCQGDIEGLMRECAVYVQRPGPKVNPSAACCKVVKRSDIPCACGRITPSVQKMIDMNKVVLVTSFCGRPLAHGTKCGSKSVIN*
Bra011095	A01	3901935	3902286	+	352	2	118.5	115	CRP0580.trim	DEFL	S	22	WGD	MAKLSCSFIFLFMFVFSVFAVAQETKRYQLCTIVIEEQNYCEIADCGIECRIEYNGVGKCLTNSKAGGRLSCFCTYNC*
Bra011092	A01	3916983	3917332	+	350	2	118.5	113	CRP0580.trim	DEFL	S	22	WGD	MAKLSCSYFFLFMFVFSVFAVAQETKGDQLCTMIIDGQSYCEITDCRLACYTGYNGVGKCLTNSKAGGKLSCFCTYNC*
Bra040156	A01	4374192	4374566	+	375	1	375	0	CRP4150.trim	Lipid transfer protein	S	20	WGD	MMMMRVAFAMTCMLFAITTADKGDRPWPRECLEVANVMVEECKLFFVEQESPPTAECCGWFSSRREKAKDRRRICRCMEFLTTAFEAIKPSVLALSDQCHFGGGFPISKNHACACKLHSFDQTL*
Bra013328	A01	5013412	5013930	+	519	1	519	0	CRP3370.trim	Pollen Ole e I	S	25	WGD	MATKAIFFFFVSAVCLSSLAGKAVADADDFDRFQIQGSVYCDTCRVQFVTRLSKFLEGAKVKLECRSRTNGTVTLTKEAVTDKSGSYKMEVTGDHEEEVCELVLLQSPDSGCSDVSKEAYLRNAAKVSLTANDGIVSHETRIVNPLGFMVKTPSADCPAAFKELGIVPDVIF*
Bra013394	A01	5390167	5392977	-	2811	12	98	148.6	CRP2865.trim	novel	S	23	WGD	MGKLKQCWSSVLVLSMVVIGTGAVPITYLQSAVAKGAVCLDGSAPAYHFDKGFGSGVNNWIVHMEGGGWCTDVASCIKRKGTMKGSSKFMNKDFGFSGILGGKQNTNPDFYNWNRIKVRYCDGSSFTGNVEAVNPANKLFFRGARVWRAVIDDLMAKGMKNAQNAILSGCSAGALAAILHCDTFRAILPRTARVKCVSDAGYFIHGKDISGGSYIQSYYSKVVALHGSAKSLPISCTSKMKPELCFFPQYVVPSMRTPLFVINAAFDSWQIKNVLAPTGVDKRKEWANCKLDLKKCSAAQLRTVQGFRDQMMRALSPIHSTPSRGLFLDSCHAHCQGGSAASWSGAKGPQVANTKISKAVGNWFYGRSAFQKIDCPSPICNPTCPAISTDE*
Bra013459	A01	5805177	5806897	-	1721	9	66	140.9	CRP5216.trim	Prolamin	-	-	WGD	MLSAPASEKWLWLHVEKRLVAEIKKTAKTGNEAATKILARQLVRLRQQITNLQGSRAQIRGVTTHTQALYASTSISSGMKGATTAMVAMNKQMAPTKQAKVIKEFQKQSAQLDMTIEMMSEAIDETLDKDEAEEETEDLTNQVLDEIGVGVASLLSSAPKGRIATKNAAPTTVNNKNDSESTEVDDLERRLASLRRI*
Bra013551	A01	6289723	6291191	+	1469	5	82.2	264.5	CRP5780.trim	Hevein	-	-	WGD	MIPQQWTPPCGSQCTHKYAALTQIPWRVFCKKGCDADSDSWEDCVSDCSEICYKDPVLKDRQWSAYIDRSPGAASYSEECFHACVAGCGYKFEVGSEEVDKVKPKRPPPPPPKPQPPPRAKGPKQPPSEEVPGTSA*
Bra013619	A01	6657850	6658251	-	402	1	402	0	CRP4820.trim	Lipid transfer protein	S	23	WGD	MAVKDSLALFLLFNVLFFTLTTATRSTNCPPPPRKHNKHKPSPPTTTGTCPKDTLKLGVCVNALNLLNDVTLGTPPVTPCCSLIKGLVDLEAAVCLCTALKASVLGINLNLPINLSLLLNVCKRKSPPGFQCP*
Bra013620	A01	6659495	6660400	-	906	1	906	0	CRP4820.trim	Lipid transfer protein	S	27	WGD	MAPQGSTKTLALFLAVISIVFPSQTEAHSLPLHCHYPPPRVCPPCPLPLSPPPCPKIPPPPCPAPAMIPPPPCPAPMPPPPCPRLPPPPPCPQPPTSQPPPPPNTPPPTPNSQPSQPPLKTPPPPPPPPPPTTPPPPPPKTPPPETPPPPPPNSEPPMPPPQTSPPPPPPKTPPPPPPPNSQPPPPAPNSQPPMPPPQTPPPPPPPKTPPPNVQPPPPPPSTCPRNAGQIRACSNVLRRSGNFLDFENAQPCCSLIRDLSDAEAAACICNLVNARPNTLSPNITILCRTCGRNIPRGFACP*
Bra013621	A01	6663188	6664366	-	1179	1	1179	0	CRP4820.trim	Lipid transfer protein	S	27	WGD	MAPHCSTKTIVFVLALISIFFLSETEAQGRSPPRQPPAPRRPPPPRRPPPPLRPPPPPPFVCPPCVCPPPVFPPNIPPPEITPLEIQPPGVTPPETEPITPQPEIPPPEIQPPEITPPEISPPETEPKTPPPEITPLEIQPPGVTPPETEPITPLPEIPPPEIQPPEITPPEISPPETEPKTPPPEITPSQVPPPEITPPEIQPPKIEPPEITPPESPPPKISPPQIEPSEITPPEITPPEITPPEITPPEIPPPKISPPQIEPPEITSPEIPPPKISPPDTPPPSGTPPKQSPPLPPPNFQPPPPPLPTCPRNAAQQRACANVVRRYGNFLDFGRAQPCCSLIRDLSDREAAACLCGFVQPPGQRRSPPPRNIFVLCRACGRRVPRGFMCP*
Bra013622	A01	6672614	6672958	+	345	1	345	0	CRP4820.trim	Lipid transfer protein	S	24	Tandem	MASKNITIALFLTINLVFFGFTMAQAPGPQAPICPRSSTQVQACVNRLTSIVGLNVLPLTQCCSLVAGLAPSVASVCICNALKLSVLDILGITVTLGQVLGSCGVSPPAGFICA*
Bra013631	A01	6745118	6745951	+	834	2	210	414	CRP4880.trim	Lipid transfer protein	S	31	WGD	MAYTNKIPAAAAVATAMLFLAVMMAPRWAEAQTMPNLDPVCTILITDIMTKCYLSGNLAPSTECCDDLKSANSKQVTCLCDNFIAHPSNNNVTQALLEVYHHDCGVADKFVCKGNSNGGAAKKISASIGLLGLATSLFF*
Bra026375	A01	9653958	9654500	+	543	1	543	0	CRP5030.trim	2S albumin seed storage protein	S	21	WGD	MANKLFLVSATLAFFFLLTNASIYRTIVEVDEDDATNPAGPFRIPKCRKEFQQAQHLKACQQWLHKQAMQSGSGPSWTLDGEFDFEDDMENPQGPQQRPPLLQQCCNELHQEEPLCVCPTLKGASKAVKQQVRQQQGQQGQQLQQVISRIYQTATHLPKVCNIPQVSVCPFQKTMPGPSY*
Bra026374	A01	9660605	9661189	+	585	1	585	0	CRP5030.trim	2S albumin seed storage protein	S	21	WGD	MANKLFLVSATLAFFFLLTNASIYRTVVEVDEDDAASVYRTVVEVDEDATNPAGPFRIPKCRKEFQQAQHLKACQQWLHKQAMQSGSGPSWTLDGEFDFEDDMENPQGPQQRPPLLQQCCNELHQEEPLCVCPTLKGASKAVKQQVRQQGQMQGQQMQHVISRIYQTATHLPKVCNIPQVSVCPFQKTMPGPSY*
Bra026373	A01	9674553	9675101	+	549	1	549	0	CRP5030.trim	2S albumin seed storage protein	S	21	Unknown	MANKLFLVSATLAFFFLLTNASVYRTVVEVDEDATNPAGPFRIPKCRKEFQQAQHLKACQQWLHKQAMQSGSGPSWTLDGEFDFDDDMENPQGPQQRPPLLQQCCNELHQEEPLCVCPTLKGASKAVKQQVRQQGGQQGQQGQQLQQVISRIYQTATHLPKVCNIPQVSICPFQKTMPGPSY*
Bra026259	A01	10341492	10344237	+	2746	4	153.8	710.3	CRP4140.trim	Lipid transfer protein	-	-	WGD	MALITSAVSRNDEELCRDMFESFIEGMSMQPSPQYCRGVSHLNNVLKLTSPVAHACREYGLELAWSDVVPYFYLLVFRVLDAVILQQSLKLGKGGSTTVTGIPIDGQKLMVAKFGDSRAVMSRNGVVHQLSVDHEPSNERRYIEKRGGFVSNIPGDVPRVDGQLVIAKAFGDKRLKIHLSSEPDITHQAVGDQNEFIVFASDGI*
Bra026235	A01	10485161	10485714	-	554	2	237	80	CRP3390.trim	Pollen Ole e I	S	22	WGD	MEMRFLLCSSLTLVFMLALGEAAGEIMRWNRKEMVEMAGYGEDKLSSVLVTASLLSSSSSPIPGATVGIKCHTGYRKRSKWIKAVTNALGQFTIDLPSHLHAIPDLEKACSIKPLSVPKPYQCSPTKTQRGIKLVSSSNGLRVYTAGNITLHRGPCK*
Bra038483	A01	10937475	10938014	-	540	1	540	0	CRP5030.trim	2S albumin seed storage protein	S	21	WGD	MANKLFLVSATLAFFFLLTNASIYRTVVEFDEDDATNPAGPFRIPKCRKEFQQAQHLKACQQWLHKQAMQSGSGPSWTLDGEFDFEDDMENPQGPQQRPPLLQQCCNELHQEEPLCVCPTLKGASKAVKQQIQQQQGQQQGKQQMVSRIYQTATHLPKVCNIPQVSVCPFQKTMPGPSY*
Bra033512	A01	11492117	11492734	+	618	1	618	0	CRP6140.trim	Kunitz type trypsin inhibitor	S	32	WGD	MMMKTAGGAITIFRLMISFLLVAITASGFVSGEKEIVLDTIGRPVEFYAPYHAYFERPGANALICRYGSIETSGFSCPQRVVLLSYGRELRMINSQVTFIPTSSDSDVVRVSTELKIRFQFPNHCEESGYWRVADSSLPIREIVLTGSKSSNDTTFTIKKSGVSYQFAFGSADKPTAIGLDSLDSGIQRLILSNDYAFDIQFVPL*
Bra039563	A01	11906617	11907492	-	876	1	876	0	CRP4820.trim	Lipid transfer protein	S	25	WGD	MGILHKQNLSFLILLLLGFCAVSYACDCSDPPKSSPHPVKPPKHPIKPPKPPTVKPPQHTPKPPAVKPPHHTPKPPHHTPKPPTVKPPHHTPKLPPHTPKPPTVKPPHHTPKPPTVKPPAPYTPSPPPYTPKPPPVKPPPPYTPSPTPSPPPPTPTPPVVTPPPPPTPTPEKQCPQPPPPPTPCPPPPPAPTPEPETCSIDALKLGACVDVLGGLIHIGLGKSYAKATCCPVLGGLVGLDAAVCICTTIRAKLLNIDLIIPIALELLVDCGKTPPRDFKCPAPQKKTSLLA*
Bra040697	A01	12029061	12029318	-	258	1	258	0	CRP3370.trim	Pollen Ole e I	-	-	WGD	MMEVTGDHEEEVCELVLVQSPDSGCSDVSEEAYLRNAAKISLTANDGIVSHETRIVNPLGFMVKTPSADCPAAFKELGIVPDVTF*
Bra036905	A01	12174925	12175546	-	622	3	147	90.5	CRP4630.trim	Lipid transfer protein	-	-	WGD	MSTVSAQSTCTNVLISMAPCLGYITGNSSSPSQQCCSQLAHVLRSSGECLCEVLKGGGPRLGINFNKTQALALPKACNVQTPPVSLCNDDSSVKSPTGPSNTSEHGNGSKTVPGHRSTSRGSSIKVSFSLLAVLSAVSYIINYSRY*
Bra036896	A01	12295026	12296513	+	1488	6	107.5	168.6	CRP3020.trim	MtN26	S	24	WGD	MACVQNTLYFVAAVLLIHQNTVTSDFLSPLLSPMFDDICKEVQCGKGKCKASLNATFMHECECDNGWKQIDHNLKFLPCVTPNCTFDLTCGEAASPAQPKTPPKDTNASFFDICHWVDCGGGFCNKTNPFLYSCNCREGYNNLMNITTFPCFKQCALGMDCLNLGIPLSNASSSSPPALPDSSKNQGLNIRGSSLWFITYLLCVSLAPWRLLYI*
Bra038908	A01	12629898	12630245	+	348	1	348	0	CRP3860.trim	Lipid transfer protein	S	24	WGD	MEGFIKLSTLLIVCMLVSAPMAEAAISCGAVASNLGQCINYLTRGGFVPRGCCSGVQRLHSMARTTRDRQQACRCIQGAARALGSRLNPGRAARLPGACRVRISYPISARTNCNK*
Bra038907	A01	12636983	12637614	+	632	2	180	272	CRP3860.trim	Lipid transfer protein	S	24	WGD	MTFASKIITCLLVLTIYIAAPTESHITCGTVTSTMTQCISYLTNGGPLPSSCCVAVKSLNQMAQTTPDRRQVCECLKSAGKEIKGLNIDLVAALPTTCGVSLSYPIGFNTNCDSISIAV*
Bra029960	A01	15328318	15328746	+	429	1	429	0	CRP3040.trim	novel	-	-	WGD	MEVFGKSSANVIYLSAILGRRDGPDPSHKCDYKCENENVCGNMYRCKLTGLTHVCDKNCNQRILYDNHTSLCRASGRIFPLSSAEEQAVRGVRRKLDDESQPSESCVKRRRRDAHFHSSPFERSFGVVSPICSRAGDGMDMN*
Bra030019	A01	15816845	15817290	-	446	2	172.5	101	CRP3650.trim	ECA1 gametogenesis related family	-	-	WGD	MPRHAPKTNRLFTKETSPLARSLIFPTSTGLPRGSFGLFQSVLVSQSAEPENCLTGDKSKVGEKCLSQIFSSWAGNNFSLDKECCELVLNMDKKFRSSLFLASGGGLNLELSCG*
Bra030020	A01	15818827	15819732	-	906	1	906	0	CRP3650.trim	ECA1 gametogenesis related family	S	24	WGD	MKSSIVLVAAAILCIVAFPTATVGKNLRFGLKPTQGWPHPSEASTNQMFMSTSQKFNYGDSKVWRCTYSNGSAPAISISISPPTPTMPSPSTPTTPSPSPPTPKTSPPPPTPSPPPPTSKKAPSPSPPPPPPTPSLPPPTPTKVPSPPPPTLSPPPPTPTKASSPPLPKPSLPPPTPKKTPSPPPPTPSLPPPTPKKSPSPSPPSDDESSSPSQPSNPPQEHHHHHEFPLEHIGRCYRNMGQVGFCRGQMAISFYTRLFKVSKYCCNLIVNMKNECDDVIWGYFYDPHFVPLVRCTCHVSF*
Bra031466	A01	17198644	17199032	+	389	2	145.5	98	CRP0860.trim	DEFL	S	24	WGD	MRLAAIFLACCILSSLLPSHFSQGEELSVTAGQIKPWCPSKKQAFSGSCSNDGAQQCVNDLLNTWYPYVRLSPISCTCTSQANNMRLCSCPNMICK*
Bra031425	A01	17575477	17575704	+	228	1	228	0	CRP1855.trim	RALF	S	28	WGD	MRMSKNVKVLVSLVLVVFLALAATNIEARYIDYRDLNSGDHSLACDKAKPSTCKKQEANHYHRGCETVERCRGSA*
Bra028344	A01	18377454	18377909	-	456	1	456	0	CRP1870.trim	RALF	-	-	WGD	MLPISQPTGLTTRASYLGVVTQRSPHLPKLSHTDMSRSLALVYLSILFLQTLLSIAVEATVSSVTKEVDAMLDRNGVIGEEGEEMMPSEISRRVMMMRKQYISYGTLKRDMVPCQKPGASYYACRSGQANSYSRGCNVITRCARDTSDIKT*
Bra028294	A01	18866657	18866944	-	288	1	288	0	CRP4380.trim	Lipid transfer protein	S	31	WGD	MVSISSSSKSSTIMKVVVMVAVVLVATVVDGQSCNTHLSGLNVCGEFVVPGADTTNPSAECCNALEAVPSDCICNTFRIASRLPTRCNIPTLSCN*
Bra023750	A01	19612855	19613943	-	1089	3	253	165	CRP6250.trim	novel	S	30	WGD	MGGFSTKKMMFQQLLTSVLLLHLLISSSSGALVNSSENGVCISKRGRPYELEGKLPKPGDLNLCNASHDKTCWSASLALQNLATHGEASKDCFYFYDLLECSICHPDVGVQSERLRICASFCDRVFEACSDAYFSTSDASNQVIVPCGASNGIICVKVFKWGTNGTSFCEAVGFTVDQTADVSACYGSSISSFGPAVKSLIKTENVGRFQDLKKLVREMTLVQQFSWVVTLIVLGKMLFNRFCITLSISRIV*
Bra023816	A01	20184562	20185374	-	813	3	207	96	CRP4690.trim	Lipid transfer protein	S	19	WGD	MSKISGITIVLVALIAVLAFPVRSQQPPLSQCTPSMMTTVGPCMSILTNSSTNGTSPSSDCCNSLKSLTTGGMGCLCLIVTGSVPFNIPINRTTAVSLPRACNMPRVPLQCKANIAPAAAPGPASTFGPAMSPGPATTPLVPEPTPAAQTPQSVTTRPFTPTADGAAPTADNGGSTSRPSLTPSSAYALSPSLLFFGISLVALKFY*
Bra023817	A01	20186158	20186836	+	679	3	170	84.5	CRP4630.trim	Lipid transfer protein	S	24	WGD	MKMGRVLVLLTVFMAVMSSTRVSAQSSCTTALISMSPCLNYITGNTTSPSQQCCSQLGNVVRSSPDCLCQALNGGGSQLGINVNQTQALALPRACNVQTPPVSGCSNGGGSTADSPTDSPNSSGPGNGSKTVPVGEGDGSFSDGSSIEISYRLLTFLSVASYIAIFLKY*
Bra023850	A01	20419262	20419954	+	693	1	693	0	CRP4820.trim	Lipid transfer protein	S	20	WGD	MVSLTHNISFLILLFLGVLALSFVCDCSPPKPSPDPHNPPKNPVKPPQSPAVKSPKPPTVKPPPSTPKPPMKPPTIKPPTHKPPPVVTSPTPCPASTLCPPPSPCPPPTPCPPPTPTPTPPVVTPPTPDPHVVTPPKPETCPIDTLKLGACVDILGGCIHMGIGKSYAKETCCPVLGGLFSMDAAICLCTTIEAKFFNMDLIIPIAIEILLDCGKPPPPGFKCKFDDIFG*
Bra038210	A01	21613379	21615577	+	2199	3	618	172.5	CRP2840.trim	Root cap/LEA	S	25	WGD	MDLAKHTTLQMLGFILLASLVLTMAQPPGLTKPSHATCKIKKYKHCYNLEHVCPKFCPDTCHVECASCKPICGPASPGDDGGDTPPTPVPPVSPPPPAPVPPVSPPPPVTPTPSYPTPTDPLPPAPVSPPPPAPVPPVSPPPPTPTPYVPSPTPPVSPPPPSPTPDVPSPTPPSSPPPTTPTPAVPSPTPSSPPPPSPTPAVLTPPHVTPTPPTPAVPSPPDVTPTPPTPSVPSPDTPTAPLPPYSPPATPAPSVPSPTPTPPSSPTPPGSTPTTPTPSVPTPSPSVPVPSAPNSPPYVPPSSPTPTPPSDGEAGAGVRRARCKKKGSPCYGVEYSCPSACPRSCEVDCVTCKPLCNCDKPGSVCQDPRFIGGDGLTFYFHGKKDSNFCLISDPNLHIN…
Bra021299	A01	22700481	22700774	+	294	1	294	0	CRP4920.trim	Lipid transfer protein	S	29	WGD	MEMIKAKWVSIVALAAIFLVVILVPAAEAVTCSPMQLSPCASAITSSSQTSALCCAKLKEQKPCLCGYMRNRSLRRFVSSPNARKVSNRCKLPIPRC*
Bra021222	A01	23267274	23268256	+	983	2	255	473	CRP3495.trim	Pollen Ole e I	S	27	WGD	MAILRNKNITFSLILMCLIVVSPIANAQLGGLGGGLGGLGMLLGGLTNIFNIQGLLMCSVTGTVSTNNATAVPPFPNAGIVFQCTGQNVSSTTTNANGVFSIPTIGLPFSPSTLLSSGCRLVVTTPLTACNVSLPAAGLLMAPLSLVGTAAGDGLNIFSLVPGAFGLVG*
Bra021220	A01	23286772	23287709	+	938	2	232.5	473	CRP3495.trim	Pollen Ole e I	-	-	Proximal	MCLIVVSPIANAQLGGLGGGLGGLGMLLGGLTNIFNIQGLLMCSVTGTVSTNNATAVPPFPNAGIVFQCTGQNVSSTTTNANGVFSIPTIGLPFSPSTLLSSGCRLVVTTPLTACNVSLPAAGLLMAPLSLVGTAAGDGLNIFSLVPGAFGLVG*
Bra021189	A01	23452831	23453769	-	939	2	289.5	360	CRP3495.trim	Pollen Ole e I	S	27	WGD	MTMLKNKRITFSLIFVCLVMVSPMAKAQLGGLGGLLGGGGLGGLLGGGGLGGLLGNGGLGGLLGGGGGGGVLGGILGLINIQGVLRCSANGNVSAPAFVNAGVQLQCGGQNNVVSTSTTNAAGLFSMLVNPIQLVLSTLLSDCQVAVTTPLSTCNAALPTGQLLSSSLALVGETVSGLLRVANLRPTGFTLA*
Bra021455	A01	25160096	25160946	-	851	4	144.8	90.7	CRP4690.trim	Lipid transfer protein	-	-	WGD	MSSLILGGKGQQIISTPCTSSMISTFTPCLNFITGSSGGSVTPTAGCCDSLKSLTSTGMNCACLILTANVPLPTGFINRTLSLALPRACKMTGVPVQCQAAGTPLPAPGPVPFLLAPPPPMSAFSPGSSKAAATAPGLAPDAPLDGPMGPTATPGIRPVVQPLQPTSLAQYSTSPFLPLLFFLFTLLTLLNL*
Bra021454	A01	25161393	25163793	+	2401	6	194	247.4	CRP4630.trim	Lipid transfer protein	S	24	WGD	MGYTSIYAITFVALVGALLGVSKAQPSGSCVSTLTTLSPCLGYITGNSTTPSQTCCSQLDSVIKSSPQCICSAVNSPIPNIGLNINRTQALQLPNACNIQAPPLSQCNVATGPTTPLGALSPVESPADKNPGVALTPTSSPGARSGVVVGARGGSKTIPSTGAGSSSGSVDRVPPHLFIFICEFYYFKEENDLSDLVSCVLRVGIKCCKGCQTNAKRKLLSVSGVSAVEYNAEQGLLRVSGDPNPAKLLRKLAKWDKNAELVSLPGEVSAPAPRTPQLYQTKRMGKRTPKCFLLRCFGTKEKVEPYGVAGDENGSATPFINTVAPPMVYPPPQPTPGFATPIPYPPPCFGANQPPYTYTSGGMYQSPPPTFQLRKTQFPQMVNYPHH*
Bra021407	A01	25320059	25320777	-	719	3	97	214	CRP2700.trim	Snakin	S	26	WGD	MTNSIKYVLLFLTLLSLLSVSNLVQASRGGGRLHPQDCRPKCNYRCSATSHKKPCMFFCLKCCSKCLCVPSGTYGNKQNCPCYNNWKTKEGRSKCP*
Bra021402	A01	25362428	25363367	-	940	2	285	370	CRP3500.trim	Pollen Ole e I	S	24	WGD	MTSSGTGASFLLLLLALVMVVATADYYVLPPTTHTPSEPYVPPTNFTSPVKTPYLPNTEIAIEGLIFCKSGNETYPLQGAKVNVVCPIVDSNGRLVAKATLSSYPTDLKGYFYFITYGLSHKVKSINGCKVKLESSPVSTCKTPTNVNKGVTGATLSSDSSKFISRDNLDLYILEPFYFSSPVSPKPVY*
Bra021349	A01	25718290	25719867	+	1578	3	191	502.5	CRP4540.trim	Lipid transfer protein	S	17	WGD	MTNVAVIAAILITVLLSASVSEQMAPSPSSGPSGAPDCMTNLLNMTDCLSYVQVGNGGGAANPDKACCPELAGLVDSSPQCLCYLLGGDMAAQYGIKIDKAKALKLPGVCGVVTPDPSLCSLFGIAVGAPEAMGKEEASPAFAPSSGAESPEGLGSGPSASRTSDAPNTPYSLFLSVIIIPLAFAFHLYS*
Bra038727	A01	26420782	26421390	+	609	1	609	0	CRP5630.trim	Chitinase	-	-	WGD	MLKHRNDPACPARGFYTYEAFITAAYFFTSFARGSDTAARKKELAAFFGQTSYESTGHPKNTSIYTWGYCYKEEMNPPSDYCSPSDTWPCIPGKRYYGRGPVLLQGNHEYGAYGQALNADLLNNPDLVSNDPVIAFKVAILFWMKPVPPKPWSHGVLIGLWRPSTVDIAAGRLPGYGVITNIFNGRIECGHGYDSRVADRLS*
Bra038726	A01	26424984	26426451	+	1468	2	496.5	475	CRP5630.trim	Chitinase	S	20	WGD	MKSLLLLLLNFLFLLSFSSAEQCGRQAGGALCPNNLCCSEYGWCGSTEAYCALPGCQSQCTPSGPPPPGPPPPDPTGGLTDIITRSQFDDMLKHRNDAACPARGFYTYDAFITAAKYFPSFCNNGDTVARKKELSAFFGQTSHETTGGWPTAPDGPYAWGYCFKEEVSPSSDYCQPSGQWPCVPGKRYYGRGPMQLSWNYNYGQCGAAIGEDLLNNPDLVSNDPVISLKAAIWFWMTPQSPKPSCHAVINGQWQPSPADIAAGRVPGYGVTTNIINGGLECGHGPDTRVYDRIGFYQRYCGIFGVNTGDNLDCYNQRSFASFKSFLDAAM*
Bra038720	A01	26440748	26441230	-	483	1	483	0	CRP3730.trim	ECA1 gametogenesis related family	S	25	Tandem	MDTKTIFMAFFIINTLVSCVYPCLGQEDVDDKPLVNPAEFDTLDALSPASQEYNIYMLENLSPKHKTYLGTCADKMGPSGISECNEDVLSEILTNKPVSRECCLMVVRAGKECYMEIRKFMFRLYQLKRFASQVSFKTNEVWNRCSAEVESPSSSHDHMI*
Bra038719	A01	26444789	26445271	-	483	1	483	0	CRP3730.trim	ECA1 gametogenesis related family	S	25	WGD	MDTKSIFMAFFIINTLVSCAYPCLGQEDIDDKALVNPGEFDTLDALSPASQEYNIYMLENLPPKYKTYLGTCADKMGPSGISECNEDVLREILTNKPVSRECCLMVVRAGKECYMEIRKFMFRLYQLKRFASQVSFKTNEVWNRCSAEVESLSSSHDYAI*
Bra038718	A01	26446104	26446586	-	483	1	483	0	CRP3730.trim	ECA1 gametogenesis related family	S	25	WGD	MDTKTIFMAFFIINTLVSCVYPCLGQEDVDDKPLINPGEFDTLDVLSPASQEYNIYMLENLPPKYKTYLGTCADKMGPSGISECNEDVLREILTNKPVSRDCCLMVVRAGKECYMKIRKFMFQLYQLKRFASQVSFKTNEVWNRCSAEVESPSSSHDHMI*
Bra038713	A01	26464936	26465415	-	480	1	480	0	CRP3730.trim	ECA1 gametogenesis related family	S	25	Tandem	MESKKIFMAFFIMTILVSYAYPSSGQEDVDVEPLVNPGHEFDTLDVISPASQDYNIYMLEIIPPKYKMYVETCMDKMEPIGKCGLYVIKEILTNEPVSRECCLKVVRAGKQCFIETNKLMFQFYQLKRFASQVSFKINEVWNRCSAEVESPSSSDDFTI*
Bra038712	A01	26466755	26467234	-	480	1	480	0	CRP3730.trim	ECA1 gametogenesis related family	S	25	Tandem	MEIKTIFMAFFIMTTLVSYAYPSSGQEDVAVEPLVNPGREFDTLDVISPASQDYNIYMLEIIPPKYKMYVETCMDKMEPIGKCGLYVIKEILTNEHVSRECCLKVVRAGKQCFIETNKLMFQFYQLKRFASQVSFKINEVWNRCSAEVESPSSSDDFTI*
Bra038711	A01	26468593	26469093	-	501	1	501	0	CRP3730.trim	ECA1 gametogenesis related family	S	19	Tandem	METKTIFMAFFIMTTLVSSAYPSSGQEDVDVEPLVNPGHEFDTLDVISPASDVISPASQDYNIYMLEIIPPKYKMYVETCMDKMEPIGKCGLYVIKEILTNEHVSRECCLKVVRAGKQCFIETNKLMFQFYQLKRFASQVFFKINEVWNRCSAKVESPSSSDDFTI*
Bra038710	A01	26470550	26471032	-	483	1	483	0	CRP3730.trim	ECA1 gametogenesis related family	S	25	WGD	MDTKTIFMVFFVMTTLVSYVYPSSGQEDVDDEPLVHPGREFDSLDTISPASQDYNIYMLENLPPKYKMYLETCMDKMKPIGKCGFEDVIKEILTNEPVSRECCMKVVSAGKECYLEISKLMFRLYQLKRFASQVSLEINEVWNRCSAEVESPSSSADFAI*
Bra038709	A01	26472547	26473041	-	495	1	495	0	CRP3730.trim	ECA1 gametogenesis related family	S	19	WGD	METKTIFMAFFFIITLVSSAYPNLGQEDIDNEPLVNPGREFDTLDAISPASQDYNNYMLENLPSKYITYLETCGKNMGPSGTVKCNVDVLKEILTNKPISRECCQKVVKAGKECYMEIRKLMFRLYQLKHFASKVSFKINKVWNRCSAEVESPPSSHDDTNELS*
Bra038699	A01	26524575	26524841	-	267	1	267	0	CRP3730.trim	ECA1 gametogenesis related family	-	-	WGD	MGPNGGAKCYDDVLEEILTNKPVSRKCCLTVVKAGKKCYMETVKLVFRLYQLKRFASQVSFKTNKVWNRCSANVESPSSSHDDENELS*
Bra038693	A01	26577880	26578788	-	909	1	909	0	CRP3700.trim	ECA1 gametogenesis related family	S	24	WGD	MAKSLSMLMFVFTVVSFMSPTIFSQEYDYSLEDVSIPPIPDYIEAPSQPQVSYYTNEEFAFLQDCLKKVETDYCAAKIFKDMLDETTTPLTIGCCRNLLKIGRDCHLVVAKFESVPQNAFIDPSAANAVAKSKYTWKDCVRRIESYIGAPEQSQEFDRYSPEVPEVPEDVNISPTPDFDIHDAHDPPSADSPSLDHRRLSYYTDKEFSILQGCLDKVETGYCGAKILTDMLDETTTPLPIECCRYLLKIGRDCHLVVAKYETIPQFAYFDPSASNAVPKSKYTWKDCVRRVESHIGAPISLE*
Bra038692	A01	26582855	26586303	-	3449	2	294	2861	CRP3700.trim	ECA1 gametogenesis related family	-	-	WGD	MGRYSYSQPSSSSASVDITSLLEAEAQGYADEAQIFIMAHTTFSQQFDRYSLEVPEDVNISPMPDFDIYVETPDESPFEADSPTMEYNMKLGRQYSDKQFNFLQICLQKLNSDCGDNIVKNMLDKTTTQLTNECCLILLKIGKDCQLGVAHIISSNTEYNNIASKAIPKSKHTWKDCVRRVGSHIGSPIFLEELN*
Bra034097	A01	27465854	27466176	+	323	2	118.5	86	CRP1280.trim	DEFL	S	21	WGD	MGKISAVFVILFLVSSCMVKATVTLPLIICQTDEDCLKVGLPKCEDTGKMPICLHNYCGCPDKRHPASPTSSSVTSNS*
Bra034096	A01	27471200	27471513	+	314	2	111	92	CRP1280.trim	DEFL	S	24	WGD	MEKISAFLVILFLVSSCMVKVTVTMPAIKCQTDEDCLKKYGRCKVTGALPICPHYNCICYHEMHTPSLSTSNS*
Bra034095	A01	27477462	27478072	-	611	4	57.8	126.7	CRP2700.trim	Snakin	-	-	WGD	MFHLVLSAQTQMHPIHLESPAPQPHPPQSQPQTPHHNSSQYGTTEGSLQPQGTYGNKQVCPCYNNWKTQLGGPKCP*
Bra040511	A01	28555713	28555955	+	243	1	243	0	CRP3670.trim	ECA1 gametogenesis related family	-	-	WGD	MVRETEADAKYCPPKALDNEDGCYYALRIATDGDIRWLSKECCTAVRTLPDGCYLLAFPGKAYPLDFFTTICDKKFPIEK*
Bra028483	A02	614534	615125	-	592	2	250.5	91	CRP3350.trim	Pollen Ole e I	S	22	WGD	MEKKLIMLMLLLQLLSLGQSSSKPTANITVMGLVYCDVCSNNNFSKHSYFMPGVEVRIICRFKAASSKTREMITFSANRTTNELGLYKLDITSVEGASCATEANKDSLVASCQASLIGSSSDSCNVPGHKTTTDQVKSKRSNLCVYRFTALNFRPFKKNIDLCGKQ*
Bra028600	A02	1248478	1249329	+	852	2	247.5	357	CRP3370.trim	Pollen Ole e I	S	23	WGD	MARSSVPLIAVLCVSLLPLAAMAIGTPFHIEGSVYCDTCRFGFETVATKYITGARVRILCKDRVTLKQDVVGEAVTGHRGIYKVAVKGDRQDQQCFAELVHSPLRKCQVPDPGRSTATVILTRSNGAASTRHFANAMGFFRDEPLRGCAALRRYYLADGDSRAI*
Bra028756	A02	2190410	2190973	+	564	1	564	0	CRP3460.trim	Pollen Ole e I	S	23	WGD	MDPRVLPFSVLAILIAATTLANGYSPPPPPTPPTTAYPAAKTVEAAVEGMVYCQSCDKYGSWSLAGAEAIAGAKISVICKNHRQQVSFYKVFQTDSYGHFYGELKGLKMSQHFLDHPLHACRAKLVSSPREDCNLFSNINNALDGASLRYEEKRVKWKNYEAVVYAAGPLAFRPDHCPESTAPAPTY*
Bra028664	A02	2643476	2643858	-	383	2	120	143	CRP0220.trim	DEFL	S	23	WGD	MASVKVFSFALFLVLLFSVDVEGYVLESTSLCCNTHPEFGRCIPNLDTRRCNSWCLKGCDNKKGGFCKRINGGQCHCYC*
Bra028639	A02	2738461	2739536	-	1076	3	173	278.5	CRP4570.trim	Lipid transfer protein	S	27	WGD	MALFSAALPLLLLFLFVSSLSVNGNTAQSVECSAMIMTLTKCLPFVTIGSQVEKPETACCSVIKTVLDTKAECLCEGLKSSAAAGINLNLTKAGTLPDACQLKAPPMPACALFAKPPASAPAPVPAARPLNGSGPGSNSAPAPSPSHSNHGSSISVLSLAISGALVIMFTRI*
Bra023392	A02	3162263	3163419	-	1157	2	406.5	344	CRP3350.trim	Pollen Ole e I	M	21	WGD	MYLRLLCLVLLASCLTHQAFGRGRNRPPREVSSYPSSSITVVGVVYCDTCSSNTFSRQSYFLQGVDVHVSCRFKASSPKTTEEVNISVNRTTNRSGVYKLEIPHVDGIDCVDGIAIASQCSAKLIKTSDSNIGCNVPVFQTATNEVSIKSKQDRVCIYSLSALSYKPSHRNTTLCSSGGKRHHGREKEEEEKVDKKFRDSKFFWPYLPPYWFPWPYSTLPPLPTLPPLPSFPFPFLPLANPNPALPAFDWKDPITWIPYLPRFPPGDHKP*
Bra023440	A02	3383437	3385163	-	1727	3	338	356.5	CRP4680.trim	Lipid transfer protein	-	-	WGD	MNTSKSKKKQEEAGTKFLGVRRRPWGRYAAEIRDPTTKERHWLGTFDTAEEAALAYDRAARSMRGTRARTNFVYSDMPPSSSVTSIISPDDPTPTPPPPPPAATPCSDDPVDYLMMFNQYSSTDSPMLQPAQVESSYMFGGSPSCYSNSSSDLPPLPSDLSNSCYSQQPWSVEDYSSANYFEGEYVHSPMFSTMPSVSDSLPQVVANFGIMHTSGQGVSCLNQLAPCLNYLNGTKDVPEVCCNPLKSVIRNNPECLCRMISNRGSSKAEQAGINVNDAQMLPARCGEHVNPIACLTRSRGSTNADQSSSTGNSSSQSYWMTTLAFAVTLLSFILQIN*
Bra023451	A02	3428815	3429030	+	216	1	216	0	CRP1855.trim	RALF	S	26	WGD	MSKSIKVIVSLAFVVFLAFAATKIEAARTIDYAALDKDHALACDKLNPKTCKKQEMSHYSKGCEQSEHCRT*
Bra023499	A02	3632840	3637942	+	5103	5	721.8	373.5	CRP3660.trim	ECA1 gametogenesis related family	-	-	WGD	MGLHPVSKANASSPFGSLSAAEFYSLHSVAHSSAYITNPTGLKLFTQWWTPLHRPPLGLIAVVHGFTGESSWFLQLTSVLFAKSGFLTCAIDHQGHGFSDGLTAHIPNINLIVGDCISFFDDFRSRHASSSSLPSFLYSESLGGAIALYITLRQKSKWNGLILSGAMCSISHKFKPPWPLQHLLTLAATLIPTWRVVPTRGTIAGVSFKEPWKRKLAFANPNRTVGKPRAATAYELVRVCEDLQSRFEEVEVPLMIVHGGDDVVCDPSSVEELYMRCKSRDKTIKIYPGMWHQLIGESEENVDLVFGDVLKWITNRSQNDAVSNGEAIELKMKDIMKEVEGKVKFSMADSTMMLLVQQAMDKAHEKIKTKHGLLLRLNAISLFYELAVLQLQSCLNFVQ…
Bra023513	A02	3715474	3716439	+	966	4	80.2	215	CRP2700.trim	Snakin	S	25	WGD	MAKSCGALFLLALVVFSLLQTMVMASSGSGGKYNPKRYGPGSLKRSQCPKECDRRCSQTQYHNACILFCNKCCRKCLCVPPGYYGNKQVCSCYNNWKTQQGGPKCP*
Bra023538	A02	3838041	3839173	-	1133	2	507	119	CRP3330.trim	Pollen Ole e I	S	26	WGD	MEITTTFSVWFILMTLLGISINGGLSQGQQHLMKKTRSVAVVVGTVYCDTCFNSAFSKSPNHLISGAVVAVECIDENSNPSFRQEVKTDEHGEFKANLPFSVSKHVKKIKRCSVKLLSSSQPYCSIAASATSSSLKRLRSSKHGENTRVFSAGFFTFKPENQPEICSQKPINLRGSKPLFPDPTFPPPIQDPVPDNPLPILPILPPLPDLLPTLPPLLPGPSQKSASLHHKKDSYLEDKKTKVLKPDSVLPPNPVKALLPPNPLNPPSIIPPNPVTPLLPPIPLVSSPPSLPPLKSLPPVPVITPPSQPSPSFSVSLPPIFIGIPPASSSFSSHPQP*
Bra023613	A02	4193014	4193511	-	498	1	498	0	CRP3600.trim	ECA1 gametogenesis related family	S	23	WGD	MKNLTMLVAIILFSCYVTSQVTASDMESMPSLRSEKLEWWHYHSYPYFHPKPPQWTFPCAGGKAFPPLPAGYNHPFHPVPFHPPPVVAKCLSDCKDVKTCMADIQKAFFTHKPVIGSECCASIQKMDVDCDKTVFGAYHNPFFDYFVKLHCATKSGSTPSAPSPA*
Bra020192	A02	5481379	5482259	+	881	2	259.5	362	CRP3410.trim	Pollen Ole e I	S	19	WGD	MANQAAVAAFFLFVLGVFSNFELSASTLVLGKVSCLDCHNDFDFSGVKVLLKCEGEKKTITTMATSDGSFRSVLLTADKKRSMNCLAKLLGGPEQLYAHKHNMVSELVKSKHDTKVLTTSNPLSFSLSCPKPTGDNVGNMIGDSKTVNFPGTGGFGFPPASFFPFLPIIGIP*
Bra020281	A02	6005864	6006226	-	363	2	132	99	CRP2700.trim	Snakin	S	25	WGD	MKRAVVSFVIISLILSSSLFMLSEASPCDGKCNARCSKAGRKDRCLKYCNICCEKCNYCVPSGTYGNKDECPCYRDMKNSKGQPKCP*
Bra020322	A02	6218834	6219334	-	501	2	169.5	162	CRP3860.trim	Lipid transfer protein	S	23	WGD	MAIALRFFTCLVLTVCIVASVDAAITCGTVTSSLAPCATYLSSGGEVPPPCCAGVKKLNGMAQTTADRQQACKCLKAAAQGINPSLASSLPGKCSVSIPYPISMSTNCDNVK*
Bra020323	A02	6223820	6224155	+	336	1	336	0	CRP3860.trim	Lipid transfer protein	S	23	WGD	MTMGLKFFTCLVLTVCIAASVDAALTCGTVTSSLAPCATYLSKGGAVVPGPCCAGVKKLNDMAQTTPDRQQACKCLKAAAKSINPSLASGLPGKCSVSIPYPISMSTNCDK*
Bra035574	A02	7462232	7462579	-	348	1	348	0	CRP4210.trim	Lipid transfer protein	S	28	WGD	MGMNNTRILITVLALVLTAAIMIQETKSIPLCNVDTNDLQKCRPAVTGNYPPPPTPACCTVAKTANLECLCPFLSRSGIDPSKLKALLANCGVNNPSCLPWSVKIKVPLTILETG*
Bra035573	A02	7465564	7465998	-	435	2	181.5	72	CRP4210.trim	Lipid transfer protein	S	30	WGD	MGKNNTNILTQSTVLAMVLTAAIMVKEVSSLTICKIDINDMQKCRPAVIGINPPPPVNECCVVVRSANLECFCGFKFYLPILGIDPSKVAALVAKCDVTTIPPSCQVSKVLASRSLKNGA*
Bra035554	A02	7545212	7550463	-	5252	9	197.7	434.1	CRP3080.trim	Stig1	S	16	WGD	MVQLMKLLVTIALTMAITIAIITTTTTRTNTTTTATFALDDPFEDHTPPGTVKTRPSRFLSEKVDNGQGPKARNPNAADHCNKEPEICSSSYYNTGANSTMVCCNNKCMDLSTDDKNCGACKNKCKFGQTCCRGQCVYVAYDKRHCGTKDPVCGLSSLQLVLFGGSELLDLFVVFGALFPPQSTIKRVPTVVSNHQKDETAEEEEGEGCGRNILSKCCINVERLPLYTCKPAEENVTFLESLLLGEWEDRFQRGLFRYDVTACETKVIPGKYGFIAQLNEGRHLKKRPTEFRVDKVLQPFDANKFNFTKVCREELLFQFEADMPLDVDNSPNVVAINVSPIEYGHVLLIPRVLDCLPQRIDHKSLLLALHMAVEAANPYFRVGYNSLGAFATINHLHFQ…
Bra022714	A02	7850468	7851646	-	1179	4	222	97	CRP2850.trim	Root cap/LEA	S	24	WGD	MEISKTLLLVVSLVAATCFLQARAAGVYCSNPYSKCYRKYIECPEECPSTTAMNSKYKVCYADCDKRPCTSQCRMRKPNCNRPGSACYDPRFIGGDGVVFYFHGKSNEEFMVAAKTATWDNEVDHLKFTFDGQDLSVPEETLSTWYSPNKDIKIERVTSRNSVIVTIKDKAEIMVNVVPVTKEDDRIHSYKVPSDDCFAHLEVQFKFFNLSPKVDGILGRTYKPDFQNPAKPGVAMPVVGGEDSFKTSSLLSNDCKTCIFSESQTEIESVKSEIEYAALDCTRGASSGYGIVCRK*
Bra022483	A02	9499092	9499617	+	526	2	174	178	CRP5310.trim	Novel MEG related family	S	27	WGD	MSALEESKVSIVLWLLCFSIFFTSSLQANELTTPSKEEGEMRMVPLLEEKYMVMNETRRKLGSFQICSVCTCCGGAKGLCLPLPCCFAINCNIPNRPFGYCSFTPKSCNCFGCHI*
Bra040627	A02	9924592	9924879	+	288	1	288	0	CRP4900.trim	Lipid transfer protein	S	21	WGD	MVLTLMVFVILLTLFPAPNEAADTNVEAACDPKQLQPCLAAITGGGQPSGDCCAKLKEQQPCLCGFSKNPAFAQYISSPNSRKVLTACGIPYPSC*
Bra033985	A02	10432751	10433368	+	618	3	104	153	CRP2200.trim	Thionin	S	24	WGD	MEGKFVILSVLIMSLVMAQIQVEAEKICCRNTRARNIFDSYRAQADVVNEYCKVGCTSSLCGPLTTVQNSGASEIGDGAVEQCANACSILCTTGSTKLAVETA*
Bra033952	A02	10650471	10650923	-	453	1	453	0	CRP3390.trim	Pollen Ole e I	S	24	WGD	MKTSHTAFLISILLLASFSSLTRGLLLNGLQIGAVRVNGVLFCSLDGNLRGNSPPLSGAIVQLSCAGSQTNLGQALTNPAGAFVVLVRILDTILFDPSSCFVRVNLPVATCSVFPPDGALTASINLVNIVQTAILNIANFTTGPFVSSVL*
Bra038339	A02	11164417	11168682	-	4266	5	428.4	531	CRP0940.trim	DEFL	-	-	WGD	MEDIVQEDVCNHGEASSSRSVEEQAIEGMLAKLEMDSAYTSEKLLNLHVLLMHLLAWDNDLERVGTLDSSAASFEKALKFDLLCGILESEVKEVDEVLDELEAQIVDASYKLSTCKHSNSIFMEGKLGESADSLKQSRGQVSEINLQLAQLRRTLHYIRNGSSENEESVGYSGSGQDLRQKYALRPADLRHKNALRMLEKSLARELELDKKLMEFQQNEEELKLKLHYTEEVSSRMEEASEFIWGQFLEAENSSEVLMGISKELVGRLQIIQLSQNGSAQRESELKAKLEDLTVQLEGKDLLVQKLEGTIAENREMVSEVLTLREQVKSAEEKHEKTETELKSVNASKQEVLLHLAETEDANESIKESLFEAESRAESGEAKIKEVDAANLELTEELNF…
Bra008005	A02	12474639	12474967	+	329	2	123	83	CRP5550.trim	Proteinase inhibitor II	S	19	WGD	MATYKIWLMSLMITGAILADVIPGVTITKTAIACPLYCLEVEYMTCPSSGDEKLPPRCNCCLAPKDCTLHLSGSTSIHCTK*
Bra008024	A02	12616430	12617110	+	681	1	681	0	CRP6090.trim	Kunitz type trypsin inhibitor	S	24	WGD	MMSSFPLVSFLITLMLAAAVCTQGYEPALDTAENPILTSAQYLIQPYSPRSNGGGLLPVPVKLLPLCPLGISQSSVTALPGLPVSFSYPYPLMDTYVNEGQAVNIEFRSEAWPGCEEFSKYWEVDESSSASEEPAILVGGKKRERNSWFRIERKENFVGGNAYKLTTLAGTIGTIPGPWENAPQLVLTNDTAKTFLVKFHKVHGDTTATTSTSRLEKLGLGMFPFY*
Bra008025	A02	12619253	12619885	+	633	1	633	0	CRP6090.trim	Kunitz type trypsin inhibitor	-	-	Tandem	MLASAVCTHGENRVNDTDGNPLRTTAQYLILPLSPRSNGGGLLPVPVKLQPLCPLGISQSSVKALTGLPVSFSYPYAIMDTYVNEMEAINIEFKSDAWPGCEEFSKYWEVDESSSASEEPAILVGGKKHERNSWFRIERKEPFYGGVAYKLTTLTGTIGTVPGHWDQAPQLVLTNDTAKTFLVKFHKVHGDTPATTSRQEKLGLRMFPFY*
Bra008026	A02	12627359	12627994	+	636	1	636	0	CRP6090.trim	Kunitz type trypsin inhibitor	S	19	WGD	MKISFLITILLATVACTHGQEPVKDTAGNSLETGQQYFIQPIKTGSKNGGGLVPAAIRLIPLCPLGINQAAFTFLPGLPVSFEFSDFVPEPIVKTSTDVTIEFKSCKEFSFIWAVESSSDSNEPAIILSGTPGSQNSRFKIEKAGERAGENTYKLTSLGGTVGNVTGIFLAPQLVLTNDNAKTTFVKFNKYNESITSASRVEKSGLRMFPF*
Bra008049	A02	12850879	12851091	-	213	1	213	0	CRP2360.trim	Thionin	C	17	WGD	MVWIMMILALMVIEGESKSEIECSKICRGHCKRSSPASECAACRTKCYKSPPVVMRGRNRRIVSEVHIQQ*
Bra008070	A02	12993047	12995186	+	2140	8	115.1	174.1	CRP0010.trim	DEFL	-	-	WGD	MKIGAVRECWLVRTPVTPPAVHGLIRRNEKPHQLGFPLSKRLSRGVVVAVQGGRGYESPWDEKPYETLPTGKKVYVDESDVVTFLDPPKELIPLDPTSYNPAAYLWKKIEDIPEERRHRLLQFIEPRLISRAWEIAGARYEDSKLAKMTASKLFSTGGDAEISLEYFNCRTSNGPLIISWIRSFKMAVFSSNNGQIYGRVCGGPIVSTLANAFSPLYFEVTEAMEVMATEEPCDIACRFGDGLLAIEDYPQGFPRPAKHPYPFNDSVVIYIRHIGPGVCVGQAWQEGKEVQQVPQRLCSDILMVKQ*
Bra008083	A02	13049469	13050116	+	648	1	648	0	CRP6140.trim	Kunitz type trypsin inhibitor	S	21	WGD	MNTLFYFLLASTAVLATTANASEPVVDADGDLISDGSYYAVPVTDNEGGLTLASGGGNQCPLYVGPELSTKNKGLALKFSNWGSWAEFVPESENLNIEMNVPSTICGQSYWWLTETQSKGLLFIAAGPKPETGKDSSKSFFQIKKAGDFLRGYKFVYCRNDKSCYEFGMVVDRYGYNRLAPANLPFLVEFVKAVKTETSSKSKTETSLKTTKFRG*
Bra008084	A02	13051628	13052251	+	624	1	624	0	CRP6140.trim	Kunitz type trypsin inhibitor	S	19	WGD	MNPMFYFLLALTTVLAVTADPGGPILDNDGYVIFNGSYLVRPIIFGGGLTLSPLGDNQCPLYIEQQFSKDDIGYPIRFSNWGSGARFVPESENLNVEMVIPVPTCVQSSTYWWVTATEGSKWLFISAGPKPDPGEASSKSFFQIKKVGDFTNGYKIMFCSKDNNCIDVGIVVDEYGVQRLALCTMPFPVTFVKADETETSSKNISIM*
Bra008085	A02	13052698	13053291	+	594	2	267	60	CRP6140.trim	Kunitz type trypsin inhibitor	S	21	WGD	MTPMFYFLLVSTAVLAATAKAGEPVVDTDGNLISNGSYYAVPVSHYEGALTLASGGANPCPLYVGPELSRRNKGLPLRFSNWGSGARFVPESENLNIKMDLPPTIFAGPKPETGKDSSKSFFQIKKAGGVLRGYKFVYCGGDKSCYEFGMVVDRYGYSRLAPSKSNLPFRFVFVKAD*
Bra008088	A02	13064570	13065211	-	642	1	642	0	CRP6140.trim	Kunitz type trypsin inhibitor	S	19	WGD	MNPMFYFLLALTAVLAVTGSPGEPVLDIHGDIIFDGSYYVLPRISGPGGGGLTLSSRGDDWCPLYLKQEYSEVNRGIPVKFSDWRTKVAFVPESANLNIHMDVKATICGQSTYWYVPPVEPITVIEALFIAAGPKPSNGFFQIKKIEDGLGGYKIVFCVNNNDCSDIGIFVDKQGVRRLALSSTPFEVRFMKATETETSTKPIMSIKTTKVKE*
Bra008089	A02	13068941	13069555	-	615	1	615	0	CRP6140.trim	Kunitz type trypsin inhibitor	S	19	Tandem	MNPMFYFLLALTAVLVVTASPGEPVLDINGDIIFDGSYYVLPRIFGPAGGLTLSPRGGNNCPLYIGQEYSEVKRGIPVRFSDWRTKVAFVPESTNLNIEMDVKATICVQSTYWYVPAPDMVFGAAFIAAGPKPSNDFFQIKKIEDSIGGYKIVFCFNGEDCVDVGIFVDKHGVRRLALASTPFEVVFVRASETKTSSKPIMSII*
Bra008090	A02	13075225	13075539	-	315	1	315	0	CRP6140.trim	Kunitz type trypsin inhibitor	S	21	Tandem	MNHRFYFLLALTAALAATVNALKPVLDTDGDIIFDGSYYVLPRISGPGGGGLSLTSRGGNLCPLYIGQEYSEVNRGIPIKFSNWMIQVAFAPESTSLNIQMDVY*
Bra008094	A02	13097820	13098458	-	639	1	639	0	CRP6140.trim	Kunitz type trypsin inhibitor	S	19	WGD	MNFMFYFLLALTTVLAVTASPGQPVLDINGDIISDGSYYVIPLNYGTKGGGLTLTPRGDNLCPLFIGQIISEVNRGIPVKFSNWRSKVQFVPQSENLNIEMDVKAKFCVRSTYWWVTAAESHFRKLFVTAGPKPELGEDTSKSFFQIKKTGVLVNIYTVAFCSKDNGCSDVGIFMDEHGIRRLALGSMPLPVMFMKATVEKTSSKNMYILSE*
Bra008102	A02	13136415	13137114	-	700	2	204	292	CRP4670.trim	Lipid transfer protein	S	23	WGD	MDITRSLGVATVLIIIYSIQITAQMEQTEEAMRCVEKLIPCHPYINTDSPPPPWCCYPVKEIVEKDVTCLCGFLNHPDMLALINITQDDALNFISSCGASYDESLCSNSTESSSGSTTKNAALAMSFLGFSFLWL*
Bra008112	A02	13195464	13195760	+	297	1	297	0	CRP4920.trim	Lipid transfer protein	S	30	WGD	MKFSCSKPVLFTCAILLLLIVAQENRVVAGQSCDPMQLIPCEEAILKGSKPSDTCCTRLNQQQHCVCQYMKNPNFKSFLDSPNAKKIATDCHCPKPKC*
Bra008162	A02	13528439	13528919	+	481	3	102	87.5	CRP2700.trim	Snakin	S	23	WGD	MAKLITYLLFITILFSFIFLTMSKETEYNPESYGAGSLKSYQCGGECTRRCSNTKYHKPCMFFCQKCCAKCLCVPPGTYGNKQVCPCYNNWKTQQGGPKCP*
Bra008205	A02	13806790	13807317	-	528	1	528	0	CRP2855.trim	novel	S	24	WGD	MKTSSSLVVIFLLVLILQTNKLESGHVHSTDQDTVKNINNNIDKSNIATKIVLKDKKISSHGGGSNSYRWGGGGGGGGGSGGGGGGGGGGGGGGGGGGGGGGWGWGGGGGGGRGWYKWACGRGGGREGRGEFVKREYAECKGKGKCRGKRLECPQHCGGFCFYDCLFLCKPHCRR*
Bra008222	A02	13906515	13906979	-	465	3	99	84	CRP2700.trim	Snakin	S	23	WGD	MAISKAFIASLLISLLVLQLVEADVEISNKKNGYGSKIDCGSACIARCRLSSRPNLCHRACGTCCARCNCVPPGTYGNYDKCKCYASLTTHDGRRKCP*
Bra008225	A02	13924938	13925272	+	335	2	121.5	92	CRP0090.trim	DEFL	S	29	WGD	MAKFASIITLIFAALILFAAFEAPTKVEGQKLCRKPSGTWSGLCANSDACRKQCIRLEKARDGSCKYEFPAHKCFCYYPC*
Bra008226	A02	13944422	13944773	+	352	2	121.5	109	CRP0090.trim	DEFL	S	29	WGD	MAKFASIIAPLFAALVLFAAFEAPTMVEAQKLCERPSGTWSGVCGNNNACKNQCINLEKARHGSCNYVFPAHKCICYFPC*
Bra008273	A02	14263986	14264453	+	468	1	468	0	CRP3610.trim	ECA1 gametogenesis related family	S	26	WGD	MAAKPSFVVAYAVMFMLMVASPTVRSRPLMKPTVGAPSPSTSLVYRLRLDEETGYCWDSLMQLQHCSGELILFFLNGETYIGPGCCSAIRTVGRKCWTTMIGVLGFTPQEGDVLQGYCDDDQDSDKIGDEHALASSTLPLSHKFKPSTVVRSSNP*
Bra008375	A02	15167775	15168068	+	294	1	294	0	CRP4900.trim	Lipid transfer protein	S	18	WGD	MKFTGVVCIAFVIVLVSASAPTKEVLEEKVACNSTEHITCIPALQSGSQPSAECCGKLKEEESCLCGYIQNPLFSQYVTSANVHMVLVTCGIPYPSC*
Bra008511	A02	16080235	16080543	+	309	1	309	0	CRP1920.trim	RALF	S	24	WGD	MNPLKFLLIVVAILVALCPAIVQSRQIKCDQLGENCIEDGEETMKMRLGLDVSRRILQATRYINYDALKHDVPAKQHGQEDRADNTYRRGCTLATECYRLTN*
Bra021996	A02	18318023	18319270	-	1248	2	262.5	723	CRP3370.trim	Pollen Ole e I	S	29	WGD	MASKAIFFSFLVVSTVCLFSLAGFAAADADDFDLFQIQGSVYCDTCRVQFVTRLSKFLEGAKVKLECRSRTNGTLTLTKEAVTDKSGSYKMEVTGDHEEEVCELVLVQSPDSGCSDVSKEAYLRNAAKISLTANDGIVSHETRIVNPLGFMVKTPLADCPAAFKELGIVPDVTF*
Bra022069	A02	19016762	19018639	-	1878	1	1878	0	CRP1240.trim	DEFL	-	-	WGD	MNDCINLETLPTGINLQTLSFLYLNGCSRLRTFPGISTNIVCLYLSETAIEEVPWWIEKFSRLRVLYMNGCINLETVLDLDHRYLDILNLSGCSKLRTFPNISTNIRRLNLSETGIEEVPCWIGKFFFCLLKLKMSGCSKLRTFPNISTNIVRLNLNETAIEEVPCWIEKFSKLEILKMKGCINLETLPTGINLQSLRELNLSGCSRLRTFPDISTNIQWLYLSETAIEEVPPWIEKSILHGLYMNGCINLETLPTGINLQYLEVLDLRGCSRLRTFPDISTNIQWLYLSETAIEEVPCWIEKFTRLEELEMNGCNKLKSVSLNISKLGDPYLVDFSDCKVMTGGSWSFSGGCTTFANFTNCLNLDQEALFRQNTHLGCRLCLSGEEVPSYFTHRTTVT…
Bra022094	A02	19241753	19242205	-	453	2	168	117	CRP1100.trim	DEFL	S	28	WGD	MASKITFFFLLALVISCATMVSIPTVEAQVFLPCKTAKDCEYLHCSSGTGQCVKSQCQCSGSLTRKAKIDSFKTTSYAQTCKVTSDCDPSMKPSCVSGSYMCFNGFCTCTH*
Bra026524	A02	19940786	19941154	-	369	2	135	99	CRP1100.trim	DEFL	S	21	WGD	MASKAISMFLLSLVLLYASLANIPTAKTAKAQSFMFDPCKISEECDAANCASGEALCIREQCHCISSSNHLAKLNKLSDLNPCKVKSDI*
Bra026615	A02	20671981	20672510	-	530	2	117	296	CRP0000.trim	DEFL	S	22	WGD	MKLSMRLISAVLLLFMIFVATGMGPVSVEARTCESQSHRFKGPCVSENNCANVCHNEGFGGGKCRGLRRRCFCTRHC*
Bra033111	A02	21358786	21359133	-	348	1	348	0	CRP1920.trim	RALF	S	26	WGD	MARSVFFFLFFTVSLLLLLAAASATASSGNVTSGFGYGGCGSGDTVGECITAVVEDEEGVEAVVRRILQQQRRKLSYKALQKQPTCNGKIAGNCIGTANRRNARCTYYNRCKRAT*
Bra033087	A02	21483283	21485324	+	2042	5	123	356.8	CRP4900.trim	Lipid transfer protein	S	24	WGD	MKFTTLASIAFVVVLLSSTAPIKSEFQSLSTKPPCTTIDITECVPAIIFGAQLSPDCCQNLKVQQPCYCGFINNAGLRPYITSPQGHAALASCGIPFPGGIYTLVPDSSSSLSCCCSTRYSRAGQKDQRGDIVQEVVNMGFDRNQVMESLRNRVQNEATVTYYLLLDNRFQVAILNPSFKRQQTVVPILFFSFSFSRRNPAHAQ*
Bra033084	A02	21491213	21491515	+	303	1	303	0	CRP4900.trim	Lipid transfer protein	S	26	WGD	MKFTTLASIAFVVVVLFSSTAAPINSQLIQSNSPCTTIDITGCVPAILYGAPLSPECCRNLNVQQPCYCDFIKNAGLKPYITSPQGHAALASCGIPYPTC*
Bra020712	A02	23598424	23598729	+	306	1	306	0	CRP3600.trim	ECA1 gametogenesis related family	S	22	WGD	MWMISKFFFLLPVACMAVLGTAQTLPSQPIPGHDPTDCMSSLYAIPNCLQEIVHSFVNGEFGTIGHSCCHAFLGLSADCITERFAFAPDFPPTLRDHCSGQ*
Bra020711	A02	23602564	23602872	+	309	1	309	0	CRP3600.trim	ECA1 gametogenesis related family	S	24	WGD	MRMINKFLFLLPVAFMAVLGTAQTLPSQPIPGQDPAECMSSMFVIPNCIPEIIQSLVNGEIGTVSHSCCHAFLGLSADCITERFDFTPEDFPLALRDYCSRQ*
Bra020696	A02	23700424	23700738	-	315	1	315	0	CRP4220.trim	Lipid transfer protein	S	28	WGD	MASKKVGVMVMMMMIVVVMAIFAERSVAIDLCGMTQSELNECKPAVSKENPTNPSTLCCDYLKHADISCLCGYKNSPLLGSFGIDPALAAGLPTKCDMPNAPTC*
Bra020534	A02	24728789	24729052	+	264	1	264	0	CRP2530.trim	Thionin	S	23	WGD	MAGKVYMVMALIMMGFVLQACNGMNVDVDDGDDIKPTEDSRFFCFRVCSIRCGKQNKPCYQECLPKCGLPRRLAKPTTSPSSPSSTV*
Bra020482	A02	25091980	25092447	-	468	1	468	0	CRP3730.trim	ECA1 gametogenesis related family	S	25	WGD	MENKASVMGFLLITTLISSTYPSLATENDDKPLIDPDTSLDEAFARSPGSEEYNINAFNSVPAPEANYFMKNCAKTRDVKCDDEVLLDLFKNEPMSRECCLMVLHNGEGCNMLFAKFSSRLYQLRRFTSVAKILLLRTGKILSRCSAETSTPLSG*
Bra020464	A02	25213928	25214374	-	447	1	447	0	CRP3040.trim	novel	-	-	WGD	MEVIGKSPMVSSANVIYLSAILGRDCDASHKCDWKCENENVFGNMYRCKLTGLTHVCDNNCNQRILYDNHTSLCRASGRVFPLSPAEEQAVRGVRRKFDNSESLPPSEGCSFKRRRRDVTQFKASPFERSFTAVSPICSPAGDGMDLS*
Bra029323	A02	25867177	25870272	+	3096	3	143	1333.5	CRP4200.trim	Lipid transfer protein	-	-	WGD	MVYSITCGMAKDSMRPCLVLAPGQVPTRPCCDALQAIEFQATTKQIRQFYCNCFKNVIHSSPYVKLIPLPELCRIPITGILTPPHGCDRLCHQELGLRLWDEELPTPTIEKIGSAIRLKSLKNWISVIPYIRIAMNQIKSNI*
Bra029227	A02	26447773	26448266	+	494	3	100	97	CRP2700.trim	Snakin	S	23	WGD	MAISKAFIASLLISLLVLQLVEADVEVSNRKNGPYGPMIDCGTACIARCRLSSRPNLCHRACGTCCTTCNCVPPGTHGNYDKCKCYAGLTTHGGRHKCP*
Bra029220	A02	26477574	26477906	+	333	1	333	0	CRP3600.trim	ECA1 gametogenesis related family	S	30	WGD	MESKSRAIASLVLVVVLSVAGLMTPPVVVAHEQPPQSPINIEKCWSSIFNVNGCVLELYRSVFSGKFGNVGVACCKAFSTIDANCWPHMFPLNPFFPPLIKDNCAHIVLE*
Bra029219	A02	26479143	26479505	+	363	1	363	0	CRP3600.trim	ECA1 gametogenesis related family	S	24	WGD	MGRKFIVSMIIAIILCATISVTQSEAQLQKPLTIPGFFAPGSPVDLIKCWSSLFSVEGCVLEISKSIFSGKFENVEAACCKAFSTLDANCWPHMFPLNPFFPPLLKDNCASIIPNFSAHN*
Bra029208	A02	26543879	26544061	+	183	1	183	0	CRP0000.trim	DEFL	-	-	WGD	MCNIIEEFIGIEGRMCQSRSHHFRSICLSNHNCANICRGERFSGGRCHGLHRKCYCTRLC*
Bra031935	A02	27031559	27032654	-	1096	3	180	278	CRP4580.trim	Lipid transfer protein	S	25	WGD	MATSFSTLTPFLFILLLSISSVLEAAHHHTAAPAPAVDCSMLILNMADCLSFVSAGGTEAKPASSCCNGLKTVLKTDAECLCEGFKSSASLGVTLNMTKAATLPAACKLHAPSMAACGLSAAPTMAPGLAPGGGAVAAGPDLSFLAPNPSPGNHGSSLLPFSFTTILSTMFFVLFLSRV*
Bra005791	A03	642004	642657	+	654	2	141	372	CRP1110.trim	DEFL	S	24	WGD	MEKATIIFVIVLLISSYMIMRSEGQFRCNKAEDCDPRGCRGYTHVICKDHKCTCAHGAVIGDQCLGVRDCILDGCPPNNRIICQFDVCTCVPS*
Bra005830	A03	827963	828404	+	442	2	121.5	199	CRP0320.trim	DEFL	S	26	WGD	MDVWRSPYAFIAVSVIVMFLIIGSEARSGLNDECPGVCHSGIVPDCDTLCISLGFTGGFCKGLTCCCNPKSPKILNIPPP*
Bra006273	A03	2778795	2779988	+	1194	3	257	211.5	CRP2700.trim	Snakin	C	16	WGD	MSLSLLSVFIFLQVFANVSLPTSPTSPAIKPPSPSYKPPSFPTTPIKPPTITPPVKPPTTPVPPTSPPTYKPPTVKPPTTTPVKPPPVQPPYKPPTSPVKPPTMPPVKPPPTYKPPTPPVKPPTIPPVKPPTAPVKPTPIPPYKAPPVKPTPPPPVTTPPPAKPPVNPIPSPPVNAPPVKPPYKPPTPPPVRPRINCVSLCGTRCGQHSRKNVCMRACVTCCYRCKCVPPGTYGNKEKCGSCYVNMKTRGGRPKCP*
Bra006398	A03	3351849	3352217	-	369	1	369	0	CRP3640.trim	ECA1 gametogenesis related family	S	19	WGD	MKNLIILVAVVLFSSCVTSQFLDPTDVEELQWSGYSQAPSAIHKHSPNKELKECFSSYKMVTKCLMKTLTEKPTVGSECCATIKTLNENCKHTVFRSFRNSFVNNYVKKHCSSHDATAPSPA*
Bra006400	A03	3355671	3356033	-	363	1	363	0	CRP3640.trim	ECA1 gametogenesis related family	S	19	Proximal	MNNLTIFVAIILFSSCVASQFIDPIDDEELQWSGYTQAPSATHKHSPNQQLKECFSSYKMVTKCLMKTLTKKTTVSSECCATIKTLDESCKHTVYRSFQNPFVDNYVENHCSNYDAPTPA*
Bra006402	A03	3364832	3365194	-	363	1	363	0	CRP3640.trim	ECA1 gametogenesis related family	S	19	WGD	MKNLTIFVAMILFSSCVTSQFFDPTNDEELQWSGYAHAPSATHKHSPNQELKECFSSYKMVTKCLMKTLTKEPTGGSGCCATIKTLNESCKHTVFRSFRNPFVNNYVKKHCSSHDAPAPA*
Bra006444	A03	3506331	3506885	-	555	1	555	0	CRP5030.trim	2S albumin seed storage protein	S	21	WGD	MANKLFLVSATLALFFLLTNASVYRTVVEVDEDDATNPAGPFRIPKCRKEFQQAQHLKDCQQWLHKQAMQSGSGPSWTLDVEFDFEDDMENQQQGPQQRPPLLQQCCNELHQEEPLCVCPTWKGPSKAVKQQVRQQQGQQMQGQQMQQVISRIYQTATHLPRVCNIRQVSICPFQKTMPGPGFY*
Bra006527	A03	3919462	3926435	-	6974	3	213	3167.5	CRP5460.trim	Maternally-expressed gene (MEG) family/Ae1	-	19	WGD	MILLLLSVYIVVDGQGVGAKPTCKQTPCHELKPNHTCSCCSSKVKAQNMCYMSQEECTLVDGQGVGAKPTCKQTPCHELKPNHTCSCCSSKVKAQNMCYMSQEECTLALSCVFGSLISGFAARKAISATAFTVTEVVNKFLTVVINVLIWDKHASPVGLVCLLVTICGGIGYQQSVTVAKKPTSGQAQVLNNSEKVDEESVELIPGKVATNV*
Bra006655	A03	4494578	4495985	+	1408	2	637.5	133	CRP2850.trim	Root cap/LEA	S	24	WGD	MEHRKSYVLVALFALLLLTDIVIAASDGGKDNGNNGQGQLEKAKGEDAGKGKGNGNGPKDKEKEKKDKKEKDEKEKKAKKEKEKKEKEEREKKDKEMKEKEKKEKERKEKEKRDKEQSEAAARYRVLSPLPTGQEQAMCQAKGACYYKTLVCPGECPKRKPTKNRNTKGCFIDCTSKCEATCKWRKTNCNGYGSLCYDPRFVGGDGRMFYFHGSKGGNFAIVSDNNLQINAHFIGTRPAGRTRDFTWVQALNVMFETHNLVITSNRVTQWDENSDAFTLRFNQELITLPEDEQTEWRATSGKREIIIERTDERNSVRVLVSGLVQMDIRVRPIGKEENRVHNYQLPQDDAFAHLETQFKLFDLSELVEGVLGKTYRPDYVSSAKVGVPMPVVGGEDKYQ…
Bra006721	A03	4792207	4792704	-	498	2	174	150	CRP3860.trim	Lipid transfer protein	S	23	WGD	MALALRFFTCLVLTVCIVASVDAAVSCGTVTSSLAPCANYLSKGGDVPPPCCAGVTKLNGMAQTTPDRQQACKCLQSAAKTVSGLDPSLAAGLPGKCGVSIPYPISMSTNCDNVK*
Bra006736	A03	4845130	4845623	+	494	2	189	116	CRP3860.trim	Lipid transfer protein	S	22	WGD	MASTLRFLTCLVTVCIVASVGAPISCGTVVQSMSPCITYLSGRMDLTAACCGGVRDLNAIAQTTPDRQQTCKCLQAVAKKIPGFNQTRASDLPGKCRVSFPFPISISTNCDNVHHEDEEYMVYVQ*
Bra028960	A03	5605842	5606374	-	533	2	229.5	74	CRP3380.trim	Pollen Ole e I	S	27	WGD	MDSHCSLSRLVLVSFCLLCFFAGDSSAARAGFFYTRHRGRCTPQYWSSRREAWPRMVPERSTVEKMFGVMVAKERWRSDLTLVESTARNDEEGNAYGALLKQGIAALLNSYARRSFSYAPWEVKTMLIQAMISEPAARRQAQKFKAANVACD*
Bra028980	A03	5697175	5697474	-	300	1	300	0	CRP4210.trim	Lipid transfer protein	S	26	WGD	MGKNNTTILIIAMVLTTAMIMEEAKSYPICNTDTNDLQKCSPAVTGNNPPAPGPDCCAVAKSADLECLCPYLSLSGIDPSKIKSVLASCGVGNPSCLSW*
Bra028981	A03	5698324	5698662	-	339	1	339	0	CRP4210.trim	Lipid transfer protein	-	-	WGD	MGKKDTRILMRFAVLTMVLTAAIMVKEVTSLTLCKIDSNDMEKCRPAVTGNNPPPPVNECCVVVKSADLACFCRYKFYLPILGIDPSKVAALVAQCGVTTIPRNCRGINTYI*
Bra028988	A03	5733661	5742829	-	9169	3	576	3720.5	CRP3080.trim	Stig1	S	20	WGD	MAQLMKLLVTIALTFAITTAIITTRTTRTNPKTETFAVKDLRSPGTVKIKPGRFLAQKDEGGQGPKARNPSATNRCNKDSEICRSTEANPRMACCNNKCMDLLTDKKNCGACNKKCKYTETCCGGQCANLNYNKRHCDSGMIGVNYGRIADNLPAPEKVVELLKSQGINRVKLFDTDKTVLTALANSGIKVVVSLPNENLTAAAADQSYTDKWVQENVKKYTPATDIEAIAVGNEVFVDPKNTTKYLVAAMTNVQSSLVKFNLDKSVKISSPIALSALANSYPPSAGSFKPDLIEPVIKPMLDLLRKTSSHLMVNAYPFFAYAANADKIPLDYALFRENAGNVDSGNGLKYNSLFDAQIDAVYAAMAAVGFNDVKLVVTETGWPSAGDENEIGAGSANA…
Bra028990	A03	5745728	5746216	-	489	1	489	0	CRP3080.trim	Stig1	S	20	WGD	MAQFMKLLVTIALTFAITTAIITTTTTRTNPRTETFALKDPLKDLTPPGANKIRPSRFLAQRYDEGQRPKARNSNAAGRCNKDSEICSSTAANSTMTCCNKKCIDLSTDRQNCGACKKICKYGEICCGGQCVSWRYDPRHCGKCNNRCKPFASCYAGLCEYA*
Bra029028	A03	5954851	5956045	-	1195	3	339	89	CRP2850.trim	Root cap/LEA	S	24	WGD	MEISKTLLLVISLVAATCFLQAKAAGVYCTNPKSRCYYKTIQCPEECPSTTVMNSKNKVCYADCDRPTCSAQCRMRKPNCNKPGSACYDPRFIGGDGIVFYFHGKSNEEFSLVSDSDLQINGRFIGHRPAGRARDFTWIQALGFLFNSHKFSLDAAKSATWDSEVDHLKFTFDGQDLSVPEETLATWYSPNKDIKIERVTMKNSVIVTIKDKAEIMVNVVPVTKEDDRIHSYKVPSDDCFAHLEVQFKFFNLSPKVDGILGRTYKPDFQNPAKPGVAMPVVGGEDSFKTSSLLSNDCKTCIFSGSQQAEIDSVKSEIEYATLDCTRGASSGNGIICRK*
Bra029034	A03	5987714	5988099	-	386	2	135	116	CRP0300.trim	DEFL	S	19	Proximal	MDSSKLLLTFALVVTMSISYDLFSGIGINARIVPPTCYEGCNATFHNPECNKFCIGLLYKDGSCFDPEGSKRPYYRCCCDPIILPPPSL*
Bra029037	A03	6006847	6007205	-	359	2	127.5	104	CRP0300.trim	DEFL	S	19	WGD	MGSSILLVAFALVITLSISYDHLSGIGINAIVLPPDCFSDKACNITFNNQACNKMCRGMSYKDGRCTDPELIPPYFWRCCCNPK*
Bra029057	A03	6104426	6105040	-	615	1	615	0	CRP3600.trim	ECA1 gametogenesis related family	S	25	WGD	MEGKIEIIFSMVLVIATILMRPGIAEIQTVPQFPLIPGSPIDITKCWSSLTSIQGCVTEIYKSVVTGKFENVGPACCKAFTDVDAKCWPTMFPLNPLFPPLIKDGCSRISGATPSHTTLQFPVIPGSPVDLTKCLSSLVSVQGCVTEIHKSLLTGKFDNVGAMCCKAFLVIDAKCWPQMFPLNPFFPPLLKDGCSRIAVAPTHK*
Bra029135	A03	6509041	6509295	-	255	1	255	0	CRP4380.trim	Lipid transfer protein	S	20	WGD	MIMKVAALVALVLVATEVDGQSCNRHLSGLNVCGEFVVPGADKTNPSAECCSALEAVPSECLCNTMRIASRLPTRCSIPTLSCS*
Bra029172	A03	6690210	6690542	+	333	1	333	0	CRP3860.trim	Lipid transfer protein	S	23	WGD	MASALSFFTCLVLTVCIVASVDAAISCGTVTSNLVPCAGYLMKGGPVPASCCAGVSKLNSMAKTTPDRQQACKCLKTAAKSVNPSLASSLPGKCGVSIPYPISMSTNCNT*
Bra029189	A03	6764120	6764476	+	357	1	357	0	CRP3600.trim	ECA1 gametogenesis related family	S	21	WGD	MSIKNVHLLLVTICIASSATAQFPFPFPFQPSPGSMPGMPGISQCWSTLMDMPGCFAEIRQSIMTGKFGSIGPACCKAFLDAEANCTKDLPFKPFFPPMLKEQCSRAAGPSAGPPTNL*
Bra022797	A03	7107086	7107884	+	799	2	217.5	364	CRP5600.trim	Chitinase	-	-	WGD	MFAHFTHETGHFCYIEEINGASRDYCDENNRQYPCAPGKGYYGRGPIQLSWNYNYGPCGQSLGLNLLGQPELVGSNPTVTFRTALWFWMNSVRPVLNQGFGATIRAINGMECNSGNPAAVNARIMYYRNYCGQLGVDPGPNLGC*
Bra023009	A03	8209284	8211240	-	1957	3	254	597.5	CRP5600.trim	Chitinase	-	-	WGD	MGSSCPGFYSETVKSQNCGCSPDLCCSQFGFCGTGNDYCGPGCQSGPCTTQAESLGTIVSQSFFDGITNRAGSDCAGKGFYTRDAFINAANTFPSFANSVSRLEIATMFAHFTQEVGYFCYIEEINGASQNYCNDKDFPQYPCAAGKNYYGRGPIQLSWNYNYAPCGQSLGLDLLSQPELVGSDPTVAFRTALWFWVNNVRPVLSQGFGATIRAINGKVECDGASPDKVNSRIRYYREYCEQLGVEPGSNLSC*
Bra000068	A03	9142369	9142755	+	387	1	387	0	CRP3860.trim	Lipid transfer protein	S	25	WGD	MAGLMKLACFLVACMIVAGPITANAALTCASVVSNMARCISYLGGSETISGACCSGIRSINGLSRTPSDRQIACGCLKRVATLPNINADRAAGLPNACGVSLPYNISKSANCTLYVDFNLSRYLSLSL*
Bra000137	A03	9490704	9491351	+	648	1	648	0	CRP6140.trim	Kunitz type trypsin inhibitor	S	21	WGD	MNPMFYFLLALTAVFAAKTQAGGPIFDTDGDVIFGSTSYYVLPIFWGAGGGGLTLVPGHGNQCPLFVGQYGSDLKRGIPVRFSNWRSRVTNVPESENLNIKMDTEPTICPDSLYWWVTPAVMSDFRTFFITAGPKPEAGEEDSSRSFFQIIKKTVGQLDAYNIVFCNDHNDCVDVGVNTDQGGVRRLDVGSTTPFNVVFEKTTRTATLSKTMSII*
Bra000287	A03	10350000	10350350	+	351	1	351	0	CRP4820.trim	Lipid transfer protein	S	29	WGD	MAAKTSTILITIFLVINLLFLNFIPLVVAENTCPRDQLKLSTCANILNLINLNLGAPAMRPCCSVLLGLIDLDIALCFCSALKLSILGITTNTPIHLNLALNACGGTLPDGFRCPT*
Bra000292	A03	10381337	10384761	+	3425	3	908	350.5	CRP3440.trim	Pollen Ole e I	M	27	WGD	MATPAWSHARGQWVIAMLALLVGSAIATEPYYYSSPPPPYEYKSPPPPVKSPPPPYEYKSPPPPVKSPPPPYYYHSPPPPVKSPPPPYVYQSPPPPVKSPPPPYYYHSPPPPVKSPPPPYVYNSPPPPVKSPPPPYYYHSPPPPVKSPPPPYYYHSPPPPVKSPPPPYYYHSPPPPVKSPPPPYYYHSPPPPVKSPPPPYYYHSPPPPLKSPPPPYYYHSPPPPAKSPPPPYYYYYSPPPPVKSPPPPYYYHSPPPPVKSPPTPCYDWTYPKKSHDKKHLKGAVVEVTCKAGDKTVKAYGKTKINGKYAITVKGYNYRKYGGEVCTAKLHSPPKGSPCNIPTSYHLGNKGAKLHVKSKTKYEVVLYAKSFAYAPKKPYGECHKPAPYHPPYYYKSPPPP…
Bra000309	A03	10469411	10469824	+	414	2	139.5	135	CRP0700.trim	DEFL	S	29	WGD	MAMATKSVSSFAILFILFLVIIELPETKAQDRKCLQEYGGDVGFRFCAPLIYPSFCYRRCRENKGAKGGRCQSGAAGAGSMKCLCDFCSDKP*
Bra000310	A03	10476806	10477925	-	1120	2	424.5	271	CRP5600.trim	Chitinase	S	33	WGD	MANNAKSTTKKHPLVLLTTLSVLILTVSKPVTSQNCGCASDFCCSKWGYCGQTEDYCGDGCREGPCQGGGGGNNGGGGGDAVSLEETVTPEFFNSIISQARDGCAGKGFYSYNAFIAAANSYPSFGSSISKREIAAFFAHVTHETEFMCYIEEIDGPAKAEDYCDKENTDFPCAPGKGYYGRGPIQLSWNYNYGQCGRDLNENILASPEKVAQDPALAFKTAFWFWTTNVKGKFNQGFGATIRAINGMECSGRNPATVEKRIGYFRDYCGKLGVEPGDNLSC*
Bra000311	A03	10488539	10489854	-	1316	2	403.5	509	CRP5600.trim	Chitinase	S	24	Tandem	MALTKLSLVLFLCFLGLYSETVKSQNCGCAPNLCCSQFGYCGSTDAYCGTGCRSGPCRSPGGTPSPPGGGSVGSIVTQAFFNGIINQAGGGCAGKNFYTRDSFINAANTFPNFANSVTRREIATVFAHFTHETGHFCYIEEINGASRDYCDENNRQYPCAPGKGYFGRGPIQLSWNYNYGACGQSLNLNLLGQPELVSSNPTVAFRTGLWFWMNSVRPVLNQGFGATIRAINGMECNGGNSGAVNARIRYYRDYCGQLGVDPGPNLSC*
Bra000312	A03	10499279	10500580	-	1302	2	421.5	459	CRP5610.trim	Chitinase	S	28	WGD	MSNRNATVENALMFFLLAFAVMAKTVFSQNCQSTGCPGLKECCSSWGSCGIKDDQCGFWCFSGLCNLKNKSYGFNYNVSAGPRGPIESIVTPSLFKRIMSKVGNNCPAKGFYTHQAFISAVKSFQAYKGTVAKREIAAILTHFAHGSKGFCYKEDKARGRYCSPSKKYPCEPGKQYYGRGPLQSIRWNEYYGAAGIFLRLPMLKDPDMVAHSPEVAFKLALWFWTTNVRPALYLGFGETSKRVDGRLCDNLHPDDTKNLVKQYVDLCKILGVTPDEGLSC*
Bra000313	A03	10503619	10504059	-	441	2	183	75	CRP5610.trim	Chitinase	-	-	WGD	MDTSCPGLKQCCSRWGSCGTGEDYCGFFCFSGPCNIKGKSYGYDYNVDAGPRGKIESIITPALFDSIMSKVESNCSAKGFYTYKAFITAFELFGAYKGKVAKREIAAIFAHFSYGSKVFVC*
Bra000314	A03	10506049	10507147	-	1099	2	390	319	CRP5610.trim	Chitinase	-	-	WGD	MTETAFSRNCGKTGCKGNMCCSRWGYCGTNAYCGTGCQSGPCKSKPKPTPTPSGSGGLNAGPRGTIASVVTPAFFNGIMSKVGRGCPAKGFYTRQAFIAAAQSFAAYKGTVAKREIAAMLAQFSHESGSFCYKEEIARGRYCSPSTTYPCQPGKNYYGRGPIQITWNYNYGAAGKFLGLPLLKDPDMVARSPTVAFKCAMWFWNKNVRPVLSRGFGATTRRINGGECDGGRPAAVQSRVNHYLDFCKKLGVTPGTNLKC*
Bra000315	A03	10521162	10522619	-	1458	2	418.5	621	CRP5610.trim	Chitinase	S	23	WGD	MATHQRVILFLFTLTIITKTVFSQHCSTTGCAGNLCCSRYGYCGTTSAYCGTGCRSGPCSSGPTPVSPTPTGGTGGLNDEPRDTIANVVTQSFFDGIMSKVGNGCPAKGFYTRQAFIDAAQSFPAYQGAVSKREIAAMLAQFSHESGSFCYKEEIARGRYCQASTVYPCQPGKDYYGRGPIQITWNYNYGAAGKFLGLPLLTDPDMVARSPEVAFKCAMWFWNQNVRPVLDQGFGATTRKINGGECNGRRPAAVQSRVDRYLEFCRTFGITPGTSLSC*
Bra000377	A03	10818852	10819247	+	396	1	396	0	CRP4820.trim	Lipid transfer protein	S	25	WGD	MAPKALAVTALLLTLNLLFFSFVTSTKCPPTTPKTPKSPKKDPPVKPTCPTDTLKLGVCADLLGLVNVLVGSPPKTPCCALLNGLANVEAAVCLCTALKANVLGINLNVPVDLSLLLNYCGKKLPYGFQCA*
Bra000652	A03	12309880	12311237	-	1358	3	184	403	CRP4570.trim	Lipid transfer protein	-	-	WGD	MSPSPVATPAPGPSNSDCSSVIYGMMDCLSYITPGSNDTIPTKVCCGGILSVLQYNPKCVCVGLASSKDMGIEINSTRAHSMPTTCKLPIAAPHCAIPGASAPGASTPVSPSAGTPMTSPSSDESPTSPSSDESPTSSLSLAESPGMTAPSPSSSGTNQLSVSTLTLFAIIVSSITYILGFSN*
Bra000654	A03	12318508	12319052	+	545	2	240	65	CRP3370.trim	Pollen Ole e I	S	19	WGD	MSKAILLVALCFLPALAMSARPNKNPFVVRGRVYCDTCLAGFETSASTFIPGAVVRLECKDRRTMELTYRHEARTDSTGSYRILVSEDHEDQFCDTMLVSSSQLRCSNVSPGHDRARVTLTRFNGIASDERFANNLGFLRDAASPGCAEIMKQYQETED*
Bra000775	A03	13012998	13013498	-	501	1	501	0	CRP4820.trim	Lipid transfer protein	S	25	WGD	MASRNSSSVALFFALNILFFTLTVATDCGCSPSPKPKPVPSPKPPKHVPSPSVPSPSVPSPSVPHPNPMPATPPRTPGSSGNCPIDALKLGVCGNVLSGLLNIQLGQPSAQRCCSVIQGLVDLEAAVCLCTALRANVLGINLNVPISLSVLLNKCNKKVPSGFECT*
Bra000777	A03	13024937	13025338	-	402	1	402	0	CRP4820.trim	Lipid transfer protein	S	25	WGD	MASKISASLIIFLTFNILFFTLTTACGGGCGSIPKPKPKPTPSPSSSGSCPRKTLKLGVCANVLKDLLKIELGTPPVKPCCSLLKGLVDLEAAACLCTALKANVLGIKLNVPVSLSLLLNACGRKTPRGFICA*
Bra000778	A03	13034372	13034773	-	402	1	402	0	CRP4820.trim	Lipid transfer protein	S	25	Tandem	MASKISASLIIFLTFNILFFTLTTACGGGCGSIPKPKPKPTPTPSSSGSCPRKTLKLGVCANVLKDLLKIELGTPPVKPCCSLLNGLVDLEAAACLCTALKANVLGIKLNVPVSLSLLLNACGRKTPRGFICA*
Bra000815	A03	13323004	13323606	+	603	3	135	99	CRP2200.trim	Thionin	S	24	WGD	MEGKTVILGVIIMSLVMAQNQVEAKICCPRTIDRNIYNACRLTGASMTNCANLSGCKIVSGTTCPPGYTHDILENYGDAVNEYCKLGCASSVCGALTTLKNSDASEIVKGAVSQCTNACSNFCTKGSAKAVETA*
Bra000921	A03	13921095	13921475	+	381	1	381	0	CRP5940.trim	Kazal-type serine protease inhibitor	S	23	WGD	MSTFSPSLAVLSLILLSLSLVSSTEINKGGEIRLPSEKTNGEFCGKTSKPASCPVKCFRADPVCGEDGVTYWCGCADALCHGVRVSKPGACDVGNGVGLSVPGQALLLIHIVWMMALGFSILFGLF*
Bra001121	A03	14851162	14851656	-	495	2	213	69	CRP5800.trim	Chitinase	S	21	WGD	MARLSICVFILLCAFAAKTAAQTASNVRATYHYYYPQQNGWDLYKVSAYCSTWKGNQPLEWRRKYGWTAFCGPVGPRGRDSCGRCLRVTNTATGAQATVRIVDQCSNGGLDLDDGVFKQLDTNGRGYARGNMIVNYAFVNC*
Bra001122	A03	14852934	14853638	-	705	2	211.5	282	CRP5800.trim	Chitinase	S	21	WGD	MSRLSICLLVLLCAFAAKTAAQSANVRATYHFYNPAQNGWDLYRVSAYCSTWDGNQPLEWRQRYGWTAFCGPAGPRGRDSCGRCLRVTNTGTQAQATVRIVDQCSNGGLDLDEAVFKQIDTDGQGYARGNLNVNYEFVNC*
Bra001123	A03	14854883	14856219	-	1337	2	322.5	692	CRP5800.trim	Chitinase	S	21	WGD	MKIRLSIAIILLSYTAAMVAGQQCGRQAGGQTCAGNICCSQYGYCGTTADYCSPDNNCQSNCWGSGPPSGSGESATGVRATYHYYNPAQNNWDLRAVSAYCSTWDADKPYSWRSKYGWTAFCGPAGPRGQASCGKCLRVRNTRTNAAVTVRIVDQCSNGGLDLDVAMFNQIDTDGDGYRKGHLIVDYQFVDCGNELIDQPADFKNILVSATDRV*
Bra001130	A03	14898437	14906142	-	7706	3	139	3644.5	CRP0680.trim	DEFL	-	-	WGD	MVGEAKKCFATWTCEGDDECRLKCIIDHKGDGICDSSTAFPIVGVLQQNGWAFISCTSCSRKLTKSGTFFRCNRCVSSNVTGHQSSSSDPAPVMDMESGQATESASNLGDVPKIPLGVAEASLIGSAGDENTRKRLLD*
Bra001149	A03	14989897	14990253	+	357	1	357	0	CRP1760.trim	RALF	S	22	WGD	MNSRAIYAVIALLALVISAVNATGGFGDSLDFVRTGSSSLFSGCEGSIAECIAEEEEMEFDSDISRRILAQKKYVSYGAMRKNSVPCSRRGASYYNCQRGAQANPYRRGCSTITRCRR*
Bra001252	A03	15530671	15530955	-	285	1	285	0	CRP4410.trim	Lipid transfer protein	C	17	WGD	MILMVLVESGLLKEATAHPCGRTFLSALIELVPCTLSVVPFSTLSPNEPCCTAIKTLGQPCLCVIANGPSIPGVDHTLALQLPGKCSANFPPCN*
Bra001294	A03	15726008	15726869	+	862	2	258	346	CRP3430.trim	Pollen Ole e I	S	23	WGD	MAQRITTLVMLIEILFLVNYVSQFATTAADNDGDVIHVAGKVMCQDCTLNYDKWINGSEPIKGAVVSITCMDERERVRYYGSDKTDERGQFDLILDKVLYGGKNLKPKLCTVRLVSSPDKSCDIPTDFGNGQSGVKLVQPFMVFKDLVKFVVGPFYYTTPMCETPKYENNY*
Bra001345	A03	15944546	15944887	+	342	1	342	0	CRP3860.trim	Lipid transfer protein	S	20	WGD	MRSLFLLALFLVLAFHHGEAAVTCNNVVGDLYPCLSYVMQGGNSPSTNCCSGVRTLNSQAQTTADRQSVCRCIKNAIGGASYSSSNLKNALSLPAKCGVNLPFSISPSTNCNR*
Bra001453	A03	16435012	16436442	-	1431	2	364.5	702	CRP5630.trim	Chitinase	-	-	WGD	MLKHMNDNDCHAVGFFTYDAFITAAKSFPSFGNTGDLAMRKKEIAAFFGQTSHETTGGWSGAPDGANTWGYCYKEEIDKSDPHCDSNNLEWPCAPGKFYYGRGPMMLSWNYNYGPCGRDLGLELLKNPDVASSDPVIAFKTAIWFWMTPQAPKPSCNDVITDKWEPSAADISAGRLPGYGVITNIINGGLECAGRDVAKVQDRISFYTRYCGMFGVDPGSNIDCDNQRPFNEGSNVFLDAAI*
Bra001454	A03	16439896	16443013	-	3118	5	283.2	425.5	CRP5630.trim	Chitinase	S	20	WGD	MKTYLLLLLIFSLLLSYSSGQQCGRQAQGALCPNGLCCSEYGWCGTTEAYCGRGCQSQCTPTPPTPTPTPPSPTPPRPTPPGPSGDLSGIISRDQFYKMLKHMNDNACPARGFFTYDAFITAAKFFPSFGNTGDLATRKKEIAAFFGQTSHETTGGWTDAPDGANTWGYCFKDEIGKSNPYCDSNNLEWPCAPGQFYYGRGPMMLSWNYNYGQCGRDLGLDLLRRPAIASSDPVIAFETAIWFWMTPQAPKPSCHDVITDQWQPSAADISAGRLPGYGVITNIINGGLECAGRNVAQVEDRISFYTRYCGMFGVDPGTVLGRLPGTTVYRNMKQYPEAYTYNGIVIVRVDAPIYFANISYIKDSCHIHRLKRRGSLERTLAVSNPNKEVLLTLARSGIV…
Bra001636	A03	17616334	17616735	+	402	1	402	0	CRP1760.trim	RALF	-	-	WGD	MRGLSINSGAAAIFAIFVILAVQYLSVAAVSSQSLDFPPFETECRGTIAECSVSAALVEEGDLFYGGGMGAEFEMDSEINRRMLATRRYISYGALRRNTVPCSRRGASYYNCRRGAQANPYSRGCSVITRCRR*
Bra001653	A03	17699772	17701002	-	1231	2	240	751	CRP3495.trim	Pollen Ole e I	S	28	WGD	MAMLIKNKNMAFSLILMCLFVVYPMANAQISGLLGGATVVNIQGLVTCSTNGSVSTNTTSIPPFAGVPVLLQCAGQNVTTTTTGANGVFSFPSSTVLPISLLSTLLNSGCRAIVTAPLSTCNASLPTNGLLTAPLNLAGTIVTGGINILQFVNGLFRLI*
Bra001685	A03	17850606	17851531	-	926	2	162	602	CRP4250.trim	Lipid transfer protein	S	27	WGD	MEESRAMLKSLILLMMISSFCLELTVAETYCHAQRRLLIDACKILIFRQAPPAECCRRIRTTPAWCVCPSVTPQRAALIDVNYAVGVIRQCGRYVARGTKCGSITVP*
Bra001701	A03	17936625	17936915	+	291	1	291	0	CRP4920.trim	Lipid transfer protein	S	28	WGD	MLMVKATWVSILALAAFLLVVLVPAAEAVTCSPMQLSPGAGAIPSSSPPSALCCAKLKEQKPCICGYMRNPSLRRYISSPNARKVSNTCKFPMPRC*
Bra001852	A03	18877075	18877860	-	786	1	786	0	CRP4820.trim	Lipid transfer protein	S	24	WGD	MGSRTQNLSFLIFLFLGFLAVSFACDCSPPKQPPHPHKPPKHPSKPPKPPAVKPPKPPTVKPHPHPKPPTKPPTVKPHPHPKPPTKPHPTPKPPTKPPTVKPPPSTPKPPTKPPTVKPPPSTPKPPTHTPPPVVTPPSPCPPPPPSPCPPPPVVTPPTPSPPVVTPPTPTPPKPETCPIDTLKLGACVDVLGGLIHIGLGKTHAKEKCCPVLGGLVDLDAAVCLCTTIKAKLLNIDLIIPIALEVLVACGKTPPPGFKCPA*
Bra001874	A03	19106449	19107140	-	692	3	169	92.5	CRP4630.trim	Lipid transfer protein	S	24	WGD	MKTGMGLMFLTIFMAVMSSTRVSAQSSCTSVLISMAPCLNYITGNTTSPSQQCCSQLSSVVQSSPDCLCQALNGGRSQLGLNINQTQALALPRACNVQTPPISRCNGGGSNADSPADSPKSSGPGNGSKTVPVGEGDGSSSDGSSIKFSYPLLAFLIAASYMAVFLKY*
Bra001875	A03	19108203	19108910	+	708	2	309	90	CRP4690.trim	Lipid transfer protein	S	23	WGD	MSKIPVITIAVALLAVLALPVRSQQPPLSQCTPSMMTTVGPCMSILTNSSTNGTSPSSDCCNSLRSLTTGGMGCLCLIVTGSVPFNIPINRTTAVSLPRACNMPRVPLQCNANIAPAAAPGPAGTFGPAMSPSPATTPIVPEPTPAAQTPQSDTTRPFTPTVDGAAPTSDDGGNTSRPSVTPSSSYALSPSLLFLVVSLVALKFY*
Bra001920	A03	19348478	19348672	+	195	1	195	0	CRP1920.trim	RALF	-	-	WGD	MEPSLSQRFMEEKKQISYGALKKDQPACGRARRGHSYTKTCLPQPSNHYTRGCSKIYRCRRDSK*
Bra013135	A03	20271885	20273303	-	1419	3	175	447	CRP4580.trim	Lipid transfer protein	S	27	WGD	MAPRTMETSILMIFTVVALMSGERAIAVDCSSLILNMADCLSFVTNGSTVEKPEGTCCSGLKTVVRSGPECICEGFKNSASLGVTLDLAKAASLPSACKVAAPPSARCGLAVSASPPASSPEISPTAGAGAPSSSSEANAATPVPVPAGSSDASLVSVSFAFALFIALISSSFY*
Bra013115	A03	20378833	20379371	-	539	2	160.5	218	CRP2700.trim	Snakin	S	23	WGD	MRIIVSILFVASLLLITSSLASATISGGGGAAAPAPEIKVGPELDKWCGGKCEVRCKDAGMNDRCLKYCGICCKECKCVPSGTYGNKHECPCYRDKLSSKKTPKCP*
Bra013101	A03	20483974	20485868	+	1895	2	121.5	1652	CRP0660.trim	DEFL	S	26	WGD	MAQAKFSVVLLIVFLVMFALVDDSMGCQASLGDCRICAVKCSAYGKGAEAHCDYRYDGGACICDFPCKEYKPPPGPPPKL*
Bra012848	A03	21927444	21928521	-	1078	2	180	718	CRP3860.trim	Lipid transfer protein	S	24	WGD	MMFPSKITTCLLVLAVYMASPSESTITCGTVTSTLARCIGYLTNSGSLPSDCCVGVKSLNQMAQTTPDRRQVCECLKSAAKDITGLNTDLVATLPTTCGVSVPYPIRFSTNCDTISTAV*
Bra012847	A03	21930765	21931269	-	505	2	198	109	CRP3860.trim	Lipid transfer protein	S	25	WGD	MEGLLKLSTLVIVCMLVSAPMATEAAISCGAVASNLGQCINYLTKGGYISPGCCSGVRTLNSMARTTTDRQQACRCIQGAAKALGSRLNARRAAGLPGACRVRISYPISARTNSSGEHERMYTLKGLSYNR*
Bra012819	A03	22081654	22082025	-	372	1	372	0	CRP4410.trim	Lipid transfer protein	S	26	WGD	MMMRPMRVGLAMALLMTITVLTIVIAQQEDQQPPPPMLPVEEVGMCSRTFFSALVQLIPCRAAVAPFSPIPPTESCCSAVVTLGRPCLCLLANGPPLSGIDRSMALQLPQRCFANFPPCDVIN*
Bra012764	A03	22371466	22371801	+	336	1	336	0	CRP1760.trim	RALF	S	21	WGD	MRGLSIIAILTVLCLFSAAHSQSVDFAADFMPFETECTGSIAECSTATAEFEMDSEINRRILATTRYISYGALRRNTVPCSRRGASYYNCRRGAQANPYSRGCSAITRCRR*
Bra012673	A03	22826220	22826735	+	516	2	223.5	69	CRP3390.trim	Pollen Ole e I	M	19	WGD	MRFLFRALTLVFMVALGEAVGDRMRWTRKEMVEIAGYGELKLSSVILTASLLSSSSHPISGATVGIMCHTGHRRRSKVIKAVTNDFGQFTIDLPSDLHAIPDLDKACSIKPLSVPKPYRCSHKIHRGIKLVSSSNGLRFYTAGNITLH*
Bra012648	A03	22947960	22948367	-	408	2	144	120	CRP1120.trim	DEFL	S	22	WGD	MEKTALIFVGILLLSTCTPILARTCAKDSDCASVTCPSAKPVCFYGTCECPPDNYRALPDNTNCGVATCTDYCKAKGEVAYACILNHCFCRKPPM*
Bra012647	A03	22949396	22951220	-	1825	4	156.8	399.3	CRP1120.trim	DEFL	-	-	WGD	MEKAALIFIGKHGQSICVDTDCECPVQNYGALPDDTNCGVAACIDYCKAKGEERKYSSKSLRAGESVLRKAEDVVSSMLAKGFILGKDAIAKAKSVEEKHQLTSTASAKVASLDKKLGFHRQDQHRNSRAIAATEQSVSNAGSAIMKNRYVLTGATWVTGAFNKVAKVAEEVGQKAKEKVGMAEEEDKRKVVDEFARVHLSESPKINV*
Bra012585	A03	23378921	23383934	+	5014	2	258	4498	CRP3370.trim	Pollen Ole e I	S	24	WGD	MATKAIFFFVSAVCLSSLAGVANADADDFDSFQIQGSVYCDTCRVQFVTRLSQFLEGAKVKLECRSRTNGTVTLTKEAVTDKSGSYKMEVTGDHEEEVCELVLLHSPDSGCSDVSTEAYLRNAAKVSLTANDGIVSHETRIVNPLGFMVKTPLADCPAAFKELGIVPDVIF*
Bra012569	A03	23494385	23494597	+	213	1	213	0	CRP1820.trim	RALF	S	22	WGD	MKAFVILMLVICAAVIVEQSDAKKIHKYIIIDKCRLFNLPPGCKIPHGPPVPANKYRRGCQAIFRCRGGT*
Bra038769	A03	24169766	24170167	+	402	1	402	0	CRP2860.trim	novel	S	22	WGD	MFAKPILLASLLLIIFVSATHSARQKSGNNGLGFAGVPGSGYAGIPGFGNGFPGTGVGGGYGGGYGGPSGGYGKGGVVRPTVTCKEKGPCNGKKLRCPARCFSSFSRSGKGYGGGGGGGGCTMDCKKKCIAYC*
Bra038760	A03	24228153	24229649	+	1497	5	82.8	270.8	CRP5780.trim	Hevein	-	-	WGD	MIPQQWTPPCGSQCTHKYAALTQIPWRVFCKKGCDADSDSWEDCVSDCSEICYKDPVLKDRQWSAYIDRSPGAASYSEECFHACVAGCGYKFEVESEEVNKVKPKRPPPPPPKPQPPPRAKRPMQPPSDEDVPTSSA*
Bra019377	A03	24560514	24560885	-	372	1	372	0	CRP4820.trim	Lipid transfer protein	S	23	WGD	MVSKSSTTISLIIIFLIFSLAEADLFLSPSPGFGTCPRDPLQLGVCANVLGLGNVIAGDTRARPCCSAITGLTNVQVADCLCFVFRPLPLVYGIDKAVRTIFFACNMVFPIGFQCPPPPVSSP*
Bra019067	A03	26473087	26473608	+	522	1	522	0	CRP5030.trim	2S albumin seed storage protein	S	21	WGD	MANKLFLVSATLAFFFLLTNASIYRTIVELEEDDTTNPMGPFGGKQKCRREFQQAQHLRACQQWLHKKGMQARRGPWSLEEEFDFEDDMVNSDSRRPPLLQQCCNELHQEEPDCVCPTLKQASKAVRLQIQQGQPQVVRRIYQTAKHLPNICQIPQVSICPFRKTMPFQPPHY*
Bra019064	A03	26485033	26485509	+	477	1	477	0	CRP5030.trim	2S albumin seed storage protein	S	21	WGD	MANKIFLVCATLAFCVLLTNASIYRTVVEFDEDDTTDQIGPFRPPQKCQREFQQEQHLRACQQWIRQQLAGSPFSENQWGPQQGPSLREQCCNELYQEDQVCVCPTLKQAAKSVRVQGQHGPFQSTRIYQIAKNLPNVCNMKQIGTCPFIAIPFFPPY*
Bra019053	A03	26546593	26548278	+	1686	3	306	384	CRP2850.trim	Root cap/LEA	S	24	WGD	MEISRTSLVVIIISVASCLLQVKAWHGQTYCGGNAHPDASSTVKPNCESYGAICLDPRFIGGDGIVFYFHGKSNEHFSLVSDPDVQINARFTGHRPVGRTRDFTWIQALGFLFNAHKFSLETTKVATWDSDIDHLKFTIDGQDLVIPEKTLFAWHSSDKEIKIERLTQKNSVIVTINDKAEIIINVVPVTKEDDRIHNYRLPKDDCFAHFEVQFKFINLSPKVDGILGRTYRPDFKNPAKPGVAMPVVGGEDSFRTSSLLSHDCKTCLFSEEVAVDSGSVKVKSEYTLLDCTRGASSGYGIVCRK*
Bra024207	A03	26879106	26879879	+	774	3	142	174	CRP4140.trim	Lipid transfer protein	S	21	WGD	MKIHRAIILVTLLALIKTAVSQLQSIEQCREVFDSFMPCMGFVEGIFEQPSPQCCRGVSHLNNVVKFKTPGSRKNEQGTGQLERVCECIEMMGKSDHLPFLASAINNLPPLCSLSLSFPISVGMDCSQFRNMKELDAEKVN*
Bra024110	A03	27546363	27546999	+	637	2	181.5	274	CRP0670.trim	DEFL	S	26	WGD	MQRTTSLVFLVNFLIIFTSVVNQSRAGTCVETEGPCENCDQKCLAKFGPSVNTQCGNSQCLCIYECPPSPPKVCNGGAGLCSQNCPEKCCDTNCATKFNGGHGSCVTLGNFSLCQCEYPC*
Bra014398	A04	307936	308953	-	1018	2	468	82	CRP3500.trim	Pollen Ole e I	-	-	WGD	MLSTMAIKSTSLAICLFFSPKPYVSKPTYTPPTKPYVSKPTYTPPTKPYVSKPTYTPPTKPYVSKPTYTPPTKPYVSKPTYTPPTKPYVSKPTYTPPTKPYVSKPTYTPPTKPYVSKPTYTPPTKPYVSKPTYTPPTKPYVSKPTYTPPTKPYVSKPTYTPPTKPYVSKPTYTPPTKPYVPEILKVVDGIILCKNGYETYPIQGAKAMIVCSEPGSYGKKDVVIYSDPTGSKGYFHVALTDIIKNLLHCRVKLYTSPVETCKNPTNVNKGLTGVPLSMYGHRYHSDKNLKIFSVGPFYFTGPKAAPTTPKY*
Bra014399	A04	310660	312047	-	1388	2	643.5	101	CRP3500.trim	Pollen Ole e I	S	22	Tandem	MAIKSTSLAICLLFSLATIATAYYSPSSPPVHQSPEYKPTLPPPVYIPKPTLPPPVYTPPVYKPTLPPPVYTKPTLPPPVYTPPTKPYVPKPTYTPPTKSYVPKPTYTPPTKPYVSKPTYTPPTKPYVSKPTYTPPTKPYVSKPTYTPPTKPYVSKPTYTPPTKPYVSKPTYTPPTKPYVSKPTYTPPTKPYVSKPTYTPPTKPYVSKPTYTPPTKPYVSKPTYTPPTKPYVSKPTYTPPTKPYVSKPTYTPPTKPYVSKPTYTPPTKPYVSKPTYTPPTKPYVSKPTYTPPTKPYVPEILKVVDGIILCKNGYETYPIQGAKAKIVCSEPGSYGKKDVVIYSDPTDSKGYFHVALTDIIKNLLHCRVKLYTSPVETCKNPTNVNKGLTGVPLSMYGYR…
Bra014531	A04	1255398	1255731	+	334	2	117	100	CRP0300.trim	DEFL	S	26	WGD	MAKSMCIVTLLMIFLLISTGIPNGKAQCEGVPSNSTSPDICRSSDVDFVCTTVCASKGYLSGECDTNFVCNCYNCLA*
Bra014534	A04	1269897	1270154	-	258	1	258	0	CRP0700.trim	DEFL	-	-	WGD	MPTIKANVNGACLREYNPTVFEMPDIALCMIPSMPSMCVKKCRETREGAKGGKCEFGEFPDDVKCFCNYCFADPTPLLITKPTDA*
Bra014567	A04	1492171	1492763	+	593	3	137	91	CRP4660.trim	Lipid transfer protein	-	-	WGD	MSDLYSCLHFVTNKAKAPDSTCCTTLKEKLDKGQTKRCLCTLVKDRDDPGLGFKVDANRAMSLPSACHVPANITQCPELLHLPPDSAAAKIFKQFTESSSQNVGHKAVSTSSSVKGRDKKQFGLMMAGAFSVWYLM*
Bra014833	A04	3486678	3488017	+	1340	3	203	365.5	CRP4570.trim	Lipid transfer protein	C	22	WGD	MKQSLISILILLLSSSFAPIHARNKPQPAKSPSPVAALAPGPSNSDCSSIIYDMMDCLSYLTPGSNDTKPTKVCCGGILSVLQYNPKCICVGLESSKTMGFAVNNTRARAMPTTCKLTIVAPHCAILDEATPAASIAVTPSAGTPMTSPSSGGSPTSAPSLAESPVMTAPSPSRSGTNHLSVSTLTLVSVIVSSVTYISFLF*
Bra014853	A04	3607346	3607959	+	614	2	195	224	CRP4730.trim	Lipid transfer protein	S	23	WGD	MASFMKFLCVLGLFLLVGTVVDGAGECGRSTPDNEAMKLAPCVGAAQDANAAVPGGCCAQIKRFSQNPKCLCAVLLSDTAKASGVQPEVALTIPKRCNFANRPVGYKCGVLRVQIHGLYDEALEFTTTS*
Bra032754	A04	4879995	4880354	+	360	1	360	0	CRP1920.trim	RALF	S	25	WGD	METQPLKIFLTITIIFLYLLGHVMSKESSSPSRSLCNGSVRECSSLEETEERTVIMESWSSQRLTEEQTQTLSYKALRRNQPACDGGNRGESYSNRCLPPPSNPYSRGCSKHYRCRGDS*
Bra028162	A04	6295941	6296249	+	309	1	309	0	CRP4900.trim	Lipid transfer protein	S	24	WGD	MKFTTLMVITLVIIAMSSPVPIRATSVESFGEVAQSCVVTELAPCLPAMTTAGDPTTECCDKLVEQKPCLCGYIRNPAYSMYVTSPNGRKVLDFCKVPFPSC*
Bra025526	A04	8121940	8122568	-	629	2	268.5	92	CRP3350.trim	Pollen Ole e I	S	29	WGD	MLKLVDMEKKLIMLLLLLQLLSLNSLSLGQSSSIPTANITVMGLVYCDVCFNNSFSKHSYFMPGVEVSIICRFKAASSRTREMLTFSANRTTDELGLYKLDITSVEGVSCAAEDDKDSLMASCQASLISSSSESCNVPGYKTTTDQVVFDSKMSNLCVYGFTALNFRPFEKNIDLCGK*
Bra025525	A04	8124173	8124545	+	373	2	147	79	CRP0770.trim	DEFL	S	29	WGD	MAKNFNSVSFTILVLVLMMASTGILKTKALPGVECPVGSGCLLPSTRVFSQECGPAPFTGTDLDCCKCCADTYGSPPVCFAVVEGTDLHCHCYQKKP*
Bra030319	A04	9133722	9135084	-	1363	2	535.5	292	CRP3300.trim	Pollen Ole e I	S	28	WGD	MRIRPGRGGGAFCLLFVLVLCSAVRSLGRDVDVVGYAESNKKIKSAHAYSGLRVTIECKAAETKDHFVTRGSGEVDETGKFSLNIPHDDMVGEDGNLKEACYAQLHSASGNPCPANDGLEAAKIVTLSKDGEKHVLGIKQNLKFSPELCFSKFLWDMPKFPLPPPLKLPPFPKIKKPCPPKIKLPPFLPIYKSPVVIPKKPCPPKIAHKPSVPIYKPPVPIYKPPVPIYKPPVVIPKKPCPPLPKPIYKPPVHIYKPPVVIPKKPCPPKAPVHYKPIYKPPVPIYKPPVVIPKKPCPPKAKVPIYKPPVPIYKPIYKPPVVIPKKPCTPLPKLPPFPPKYIPHPKFGKWPHFPSHP*
Bra030318	A04	9138779	9145628	+	6850	16	94.9	355.5	CRP5090.trim	Alpha/beta-gliadin	-	-	WGD	MSGMGDGYVGTSQDGVRIRRLQKQREAERRKIQELKSKTASGQEQSGLLQFGSSSCEILDTAFKKETVGLVTREEYVEKRVNIRNKFEEEEKEKLQKLLQEEEELQQQKRNKKRKIKGSSRLSFAEDLDDDSDADDGENTNLRFGKLGKDPSVETNFLPDSEREAEEQAERERLKKQWTREQEQIKNEPLQITYSYWDGTGHRRVRKGDAIGNFLRAVQQQLAPDFREIRTTSVENLLYVKEDLIIPHCMGATSLERRCEIAVAILSERPHRSDVVKSLWLSSQSDLIGAISVRRSNKSLRASGATWMGRCERSLRVRFRVSKKQKSERLRGVAPMSEREAEEQAERERLKKQWTREQEQIKNEPLQITYSYWDGTGHRRVRKGDAIGNFLRAVQQQLA…
Bra030278	A04	9399508	9399891	-	384	1	384	0	CRP3610.trim	ECA1 gametogenesis related family	S	31	WGD	MVSNTCFFLFATTALLLALNISGRIIPEATADPTNIAARLNGGGLMECWDALYELKSCTNEIVLFFLNGETKLGAGCCHAVDVITRDCWPSMLTSLGFTSEETNVLRGFCEAPNPGGSSPAPSPLKF*
Bra034282	A04	11610079	11615607	-	5529	3	79	2646	CRP0500.trim	DEFL	S	25	WGD	MTRPIICVILMVVFVLGMVAKETQGENTCHTNISYGNEGCESMVCSLDCATNWKGFGECSNHIIGIDRSISSSVAAPD*
Bra021813	A04	14652959	14654964	+	2006	3	221	671.5	CRP1850.trim	RALF	S	26	WGD	MATLKTISVLYLVLSIILVFEGIAISTEDVSSQENSSENVISYDAMRANHAWGCSPKYPQFSTGRDLPSNVVESHPQLQNPLKTMEINIRVEEAYHIMNVQTKQMIMAVGQRNRIPQGFQGDEEVEMVYLHFDVASRPSLSCDGLVCIPVPGWVNVFNPSTGEFRRFPSGPYPVMRRYANHSKFAIDVYGKSKVQEEEEEDMSNQRKGWVSNVLGKVSKG*
Bra021822	A04	14718604	14720617	+	2014	3	85	879.5	CRP0608.trim	DEFL	S	26	WGD	MGKSIQLLFTFLTIFIILSLGMMADAQKKEAKICPYKLQIDKTKRCVPLNCKDLCKKKYGPTGSGSCSEEKGFCNCTANYPNSL*
Bra021876	A04	14999113	15002180	-	3068	2	331.5	2405	CRP3510.trim	Pollen Ole e I	S	24	WGD	MGFIGKSVLLTLIALCCFTSSVFSTIAQVPPVKLITPLPTLPPTKAPIKVPTFPPAKAPIKVPTLPPAKAPIKPPVVLPPVSPPKFNRTLVAVRGVVFCKACKYAGVNNLQGAKPVKGAVVRLLCKNKKNATSEATTDKNGYFLLYAPKTVSNYAIRNCRAYLVKSPDAKCSKVSKLHGGYLGSFLKPVVKPENATIIFNKLKYSLFNVGPFAFEPVCPK*
Bra017113	A04	16555397	16556028	+	632	2	177	278	CRP3860.trim	Lipid transfer protein	S	25	WGD	MAGLMKLACLVLACMIVAGPITTNAALSCGTVSGNLAACIGYLTQNGPLPRGCCTGVTNLNNMARTTPDRQQACRCLVGAANSFPTLNAARAAGLPKACGVNIPYKISKSTNCNSVR*
Bra017112	A04	16558054	16558647	+	594	2	178.5	237	CRP3860.trim	Lipid transfer protein	S	25	WGD	MAGVMKLVCLVLACMIVAGPITANAALTCGTVNSNVAPCIGYITQGGPLPGACCTGVSKLNSMARTTPDRQQACRCLKTAASALGPSLNAGRAAGIPKACGVSVPFPISTNTNCNSVK*
Bra017031	A04	17020968	17021562	+	595	2	252	91	CRP3390.trim	Pollen Ole e I	S	23	WGD	MGSFFILLCFFLFLFFNGEFTAASKFWSRLEMAEMNGYEEHKLSSVVITGSLLCNTPVSDATVAIKCHTGFKKRSNWIKAVTNDFGEFVIHLPSHLHAIPHLEKACFVKPIHVPKHYHRCYKALSKSNLHKGIKLVSSKDGFRVYTSGTIRLHGYSSRSSQARKADM*
Bra037731	A04	18016270	18019654	+	3385	3	877	377	CRP3440.trim	Pollen Ole e I	S	27	WGD	MATPAWSHARGQWVVAILALLVGPAIATEPYIYSSPPPPYEYKSPPPPVKSPPPPYEYKSPPPPVKSPPPPYYYHSPPPPVKSPPPPYVYHSPPPPVKSPPPPYYYHSPPPPVKSPPPPYVYHSPPPPVKSPPPPYYYHSPPPPVKSPPPPYVYHSPPPPVKSPPPPYYYHSPPPPVKSPPPPYYYHSPPPPVKSPPPPYYYHSPPPPVKSPPPPYYYHSPPPPVKSPPPPYYYSSPPPPKSYPPPYYYSSPPPPPKSYSPPYYYSSPPPPVSYPHPHPHTHPLVFKVVGKVYCYRCYDWTYPKKSHDKKHLKGAVVEVTCKAGDKTVKAYGKTKINGKYAITVKGYNYRKYGGEVCTAKLHAPPKGSPCNIPTSYHMGNKGAKLHVKSKTKYEVVLYA…
Bra037710	A04	18122309	18122737	+	429	2	144	141	CRP0700.trim	DEFL	S	27	WGD	MDTKSLSFFAVFFILFLVIFEVPEIEAQLCVREYVGEFPLSNCSVLEIQLCHTKCRENNGAKAGICYVAGEGEDEQRTESFKCLCNFCSEYFCQI*
Bra037709	A04	18123748	18124179	+	432	2	145.5	141	CRP0700.trim	DEFL	S	27	WGD	MATRSLSFFAVLIILFLVIFEVPEIEAGPCLKQYVGGFTSDSCFGQEIQVCYWKCRLKNKAKGGICYSGEGVNNYKCLCDFCSDNPACVGGPSHYD*
Bra037707	A04	18126769	18127219	+	451	2	144	163	CRP0700.trim	DEFL	S	27	WGD	MATKSISSLAAFFFLFLVIFEMPETEAQDSECLKEYGGDVGFSFCAPKIYPTRCVRKCRADKGALGGKCTWEHGINVKCLCDFCRHESGQILSGI*
Bra037706	A04	18128894	18129438	+	545	3	98	125.5	CRP0700.trim	DEFL	S	27	Tandem	MTTKPISSFAVFFIFFLVIFEMPETEAQDRECLKEYGGEVGFSYCAPLIRPTFCFRRCREDKGAKGGECRWGDEFNVKCLCDFCSDKDYDQILSTGI*
Bra037705	A04	18130508	18130957	+	450	2	148.5	153	CRP0700.trim	DEFL	S	27	Tandem	MATKLVCSFAVFFILFLVIFEVPEIEAQDTECLVEYGGDVGFAFCAPLIYPPFCYTRCRENKGSKGGICVSEGNKVKCLCDFCNDNYKPPFDQILSGI*
Bra037703	A04	18133065	18133402	+	338	2	127.5	83	CRP0700.trim	DEFL	S	28	WGD	MKMKSMSIFLVLFVFFLVVLESPEKIEAKFKCVEEYGGKTGTQCSTKFFPTLCRQNCRAMKGAKNGICIKKNKHTKCYCDFCKE*
Bra037702	A04	18135588	18135931	+	344	2	135	74	CRP0700.trim	DEFL	S	19	Tandem	MKSVYIFIALFIFFLAVLGESPEKIGADEKFKCLEEYGGDVGPTFCNPKFFPTLCRQNCRSFKGAKGGKCVKKHKSKPIKCFCDYCKDD*
Bra037699	A04	18148113	18149366	-	1254	2	391.5	471	CRP5600.trim	Chitinase	S	24	WGD	MALTKISSVFLICLFGFYSQTAKSQFCGCSPILCCSQHGYCDITDQHCGSGCQSGPCRTSREPVEKIVTQKFFDGIINQSRNGCAGKRFYTRESFLSAANTTLNFNSIVTRLEIAAMFAHFTHETEHFCYIEEVNGTSRDYCDENNMQYPCVPGKGYYGRGPIQLSSNFMYGECGDTLKLPLLSQPELVGSNSTVSFRTGLWFWMKSLRPVLKEGFGATIRAINGKECDGGNSGAVSARTGNYRDYCRQLGVDPGANINC*
Bra037698	A04	18151714	18152892	-	1179	2	415.5	348	CRP5610.trim	Chitinase	S	23	WGD	MLLKNALIVLLFTLTILAETAFSQNCGKTGCKGNMCCSRWGYCGTTNAYCGTGCQNGPCKSKPKPTPTPSGSGGLNAGPRGTIASVVTPAFFNSIMSKVGNGCPAKGFYTRQAFIAAAQSFPAYKGTVAKREIAAMLAQFSHESGSFCYKEEIARGRYCSPSKTYPCQPGKNYYGRGPIQITWNYNYGAAGKFLGLPLLKDPDMVARSPTVAFKCAMWFWNLNVRPVLSRGFGATTRRINGGECDGGRPAAVQSRVNHYLDFCKKLGVTPGTNLKC*
Bra004703	A05	1413096	1413407	+	312	1	312	0	CRP3680.trim	ECA1 gametogenesis related family	S	26	WGD	MKLKQTNVMFMVLALISALVFLQSEAVDRCPTGNINLVPGCFDALRLASDKDYSRLSRACCRAVYSLDSDTCFFLFYPSPAYSIKIFKNICLNVKYVPAGSRF*
Bra004749	A05	1650658	1654221	+	3564	3	880	462	CRP3440.trim	Pollen Ole e I	M	27	WGD	MATPAWSQARGQWVVAMLALLVGSAIATEPYYYSSPPPPYEYKSPPPPVKSPPPPYEYKSPPPPVKSPPPPYYYHSPPPPVKSPPPPYVYHSPPPPVKSPPPPYYYHSPPPPVKSPPPPYVYHSPPPPIKSPPPPYYYHSPPPPVKSPPPPYYYHSPPPPFKSPPPPYYYHSPPPPFKSPPPPYYYHSPPPPVKSPTPPYYYHSPPPPVNSPPPPYYYHSPPPPYYYHSPPPPCYDWTYPKKSHDKKHLKGAVVEVTCKAGDKIVKAYGKTKINGKYAITVKGYNYRKYGGEVCTAKLHAPPKGSPCNIPTSYHMGNKGAKLHVKSKTKYEVVLYAKSFAYAPKKPYGECHKPAPYHPPYYYKSPPPPSPVYYYKSPPPPAPTYVYKSPPPPTPTYVYK…
Bra004768	A05	1740242	1740588	+	347	2	133.5	80	CRP0700.trim	DEFL	S	27	WGD	MAIKPLSIFVVFFIFFLVISDMPEIEAQDSKCLREYGGDVGFGFCAPRIFPTFCYTRCRENKGAKGGRCRWGQGTNVTCLCDYCNDQP*
Bra004769	A05	1742714	1743179	+	466	2	148.5	169	CRP0700.trim	DEFL	S	29	WGD	MAFATKSVSSFAIIFILVLVIFEVPEIEAQDDECLKEYGGDVGFSFCAPEIFPSFFYTNCRKDKGALGGTCIWGDSDVKCLCDYCSDIPNGKILRGGI*
Bra004770	A05	1758749	1759215	+	467	2	153	161	CRP0700.trim	DEFL	S	29	WGD	MAMATKSVSSFTLIFILVLVIFEAPEIEAQDSECLKEYGGNVGFGFCAPRTFPTICYIRCREDKDAKGGRCITGDAGAFDFKCLCDYCSDKPNDQILHGVI*
Bra004771	A05	1759884	1761323	-	1440	2	424.5	591	CRP5600.trim	Chitinase	S	33	WGD	MNYGKATSRNDQFAILLTTLFFLILTVSKPVASQNCGCASGLCCSSAGYCGTTDAYCGEGCKEGPCKNSGPGDPTVSLEETVTPEFFNSILSQATESDCKGRGFYTHETFMAAANAYPSFGATISKREIAAFFAHVAQETGFLCHIEEVDGPAKAARGEYCDTTKPEFPCVPGKGYYGRGAIQLSWNYNYGPCGRDLNEGDLLATPEKVAQDQVLAFKASFWYWTTNVRSSFKSGFGPTIKAVNSMECTGTGVPSETAANRIRYFQDYCMKLDVLPGENLTC*
Bra004772	A05	1764574	1765786	-	1213	2	426	361	CRP5610.trim	Chitinase	S	28	WGD	MATQRAILQNALILFLFTLTILTKTAFSQNCGTTGCARNLCCSRYGYGGTTAAYCGTGGRSGPCSSRTTPIPPTPSGGGGGLNADPRDTIANVVTLSVFNSIMSKVGNGCPAKGFYTRQAFISAAQSFPAYRGTVAKREIAAMLAQFSHESGSFCYKEEIARGRYCQASTVYPCQPGKNYYGRGPIQITWNYNYGAAGKFLGLPLLTDPDMVARSPEVAFKCAMWFWNQNVRPVLDQGFGATTRKINGGECNGRRPAAVQSRVNRYLEFCRLFGITPGTSLSC*
Bra004773	A05	1775834	1776827	-	994	2	354	286	CRP5610.trim	Chitinase	-	-	WGD	MCCSRYGYCGTTADYCGTGCRSGPCSYESGGVGLNAAPRDRSANGVTPAVFAGIMSKVENGCPAKGFYTRQAFITAAQSFPAYRGTVAKREIAAMLAQFSHESDSFCYKEEIARGRYCQASSVYPCQPGKNYYGRGPIQITWNYNYGAAGKFLGLPLLTDPDMVARSPEVAFKCAMWFWNEKVRPVVDQGFGATTRRINGGECDGGSPTRVQSRVNRYLEFCRQFGISPGTSLSC*
Bra004824	A05	1978048	1979340	-	1293	2	304.5	684	CRP4660.trim	Lipid transfer protein	S	23	WGD	MESWRISLVAIAIALLMATLVSAGEDKAKDKEECTEQLVGMATCLPYVQGQAKTPTPDCCSGLKQVLKSDKKCLCVIIQDRNDPDLGLQINVSLALALPSVCHAVADVTKCPALLHMDPKSQEAQVFYQLANGLNKTGPASASTISAPAPTSVSPTAGSEDGNNSGRATSLPSKNHAQSFRKPWLVLEVAAHLFIISFTITL*
Bra004900	A05	2390548	2390899	+	352	2	121.5	109	CRP0090.trim	DEFL	S	29	WGD	MAKFASIITFLFVVLIIFSAFEAPTIVEGQRSCKRQPNSGSKNCMKDSECRNVCIYAEKAMRATCDYTFPRRRCFCHFPC*
Bra004988	A05	2839038	2839529	-	492	2	205.5	81	CRP3390.trim	Pollen Ole e I	-	-	WGD	MAEMNGYGEHKLSSVVITGSLLCNSPVSGATVAIKCHTGFKRRSNWIKAVTDEFGEFVIHLPSHLHAIPHLEKACFVKPVHVPKHYRRCYKTFSKSNIHKGIKLVSSSNGFRVYTSGTIRLHGHSSRLSQVRKADM*
Bra005098	A05	3409556	3410188	-	633	2	202.5	228	CRP3860.trim	Lipid transfer protein	S	18	WGD	MAGLVKLACLVLACMIVAGPITSKAALSCGTVNTNVAACIGYLTQGGPLPRACCTGVSKLNSIARTTPDRKQACRCLKTAASALGSGLNAGRAAGLPKACGVNVPFPISTSINCNGHREISSVRMKLEWIIPML*
Bra005099	A05	3413125	3413749	-	625	2	178.5	268	CRP3860.trim	Lipid transfer protein	S	25	WGD	MAGLMKLACLVLACMIVAGPITSNAALSCGTVSGYVAPCIGYLAQGAPALPRACCSGVTSLNNLARTTPDRQQACRCLVGAANAFPTLNAARAAGLPKACGVNIPYKISKTTNCNSVK*
Bra005153	A05	3743608	3744053	-	446	2	174	98	CRP4750.trim	Lipid transfer protein	S	23	WGD	MKWCKFISVALMSLLITLASVEAAGECGRMPIGQAAASLSPCLAATKNPRGKVPPVCCAKVGALIRTNPRCLCAVMLSPLAKKAGINPGVAIAIPKRCNIRNRPSGKRCGRYIVP*
Bra005345	A05	4941912	4947620	+	5709	4	234	1591	CRP5600.trim	Chitinase	S	24	WGD	MALTKISLVLLLCLLCLYSETVKSQNCGCASGVCCSQYGYCGNGPDYCGSGCRSGPCTGTQGGSLGSIVSQAFFNNIINRADNGCAGKRFYTRDSFISAANTFPNFANSVTRREIATMFAHFTQEVGYFCYIEEINGASRNYCDDRNYPQYPCAPGKTYYGRGPIQLSWNYNYAQCGQSLGLDLLRQPETVSSNPTIAFRTALWFWVNNVRPVLNQGFGATIRAINGDLECNGSLMVKEAGSLVNEVKWNIFGSSFIVLDSGLGSEMGDPSHRNLGGKSVKPTQNSISTSGAVNLRKVNRVRGHWSASKSD*
Bra005399	A05	5251606	5253027	+	1422	2	259.5	903	CRP3480.trim	Pollen Ole e I	S	24	WGD	MGTSVLKALRYLLLFNISLTFIYTNEVSSASPVTLPAAKMSRRLVAVQGMVYCKSCKYSGIDTLLEASPLQGATVKLACNNTKRGVTMETKTDKNGYFFMLAPNKLTSYAFHTCRAWPTNPGSAAATCTVPSQLNSGTTGARLKPSKSINIAERDYVLFSVGPFAFEPACTR*
Bra005473	A05	5692557	5692889	-	333	1	333	0	CRP1760.trim	RALF	S	20	WGD	MGIKFLLILCLLTLAVVAESANVTWSLTRSCVNGQGCIGDDDGLESLMDSETNRRQLAARRRYISYGALKKNNVPCSRRGRSYYDCTKRKRANPYRRGCSIITHCYRLTS*
Bra018473	A05	8418221	8420582	-	2362	3	158	944	CRP4900.trim	Lipid transfer protein	S	23	WGD	MAQTTTVIFILATLLVPATVVSGQTPPSPVAPSPTINEAMNCAAGLTVCLPAFAQGGTPSKECCTAVKTQQSCLCGFIKAPVLVVPFNITAFSALISKSCGINTNLNLCSETPAQAPLPHMTAPPSGAPKTDKDAASKPAETGLVGIVLIMISALFY*
Bra018481	A05	8486430	8486648	+	219	1	219	0	CRP4820.trim	Lipid transfer protein	-	-	WGD	MLNAIDLTLGNPPPPVPRCCSLIAGFADLEAAVCLCTVLDVNVLSINVHLPIDISALFNACSRFAPPSFLCP*
Bra018483	A05	8507982	8508317	+	336	1	336	0	CRP4820.trim	Lipid transfer protein	S	23	WGD	MAPRTSLALFLFLNLLFFTYTTAQGTCPRNALQIGACTNVLNAIDLTLGNPPPPVPPCCSLIAGLADLEAAVCLCTALDVNVLGNNVHLPIDISVLLNACSRFAPPSFQCP*
Bra018484	A05	8523076	8524585	+	1510	2	288	934	CRP4820.trim	Lipid transfer protein	S	23	WGD	MAPRTSLALFLFLNLLFFTYTTAQGTCPRNALQIGACTNVLNAIDLTLGNPPPPVPPCCSLIAGLADLEAAVCLCTALDVNVLGINVHLPIDISVLLNACSRFAPPSFQCPKDSSRPGLSLDSSHPTILSKLLYVIRYSARYSACSRSRSQLQSVRDPINTRTVRDPFQLVSSNVPARSRPPLIGGPFNPT*
Bra018491	A05	8577737	8579241	-	1505	3	108	590.5	CRP4570.trim	Lipid transfer protein	-	-	WGD	MGFAVNNTRARAMPTTCKLPIVAPHCAILEEATPAATTARMSPISPSAGTSMTSPSSVGSPTSSPSLAESPVMTAPSPSRSGTNHLSVSTLTLVSVIVSSVTYILFF*
Bra018544	A05	9107060	9107431	-	372	1	372	0	CRP4820.trim	Lipid transfer protein	S	26	WGD	MAISKAFPLLLVLLLVLNSTFSFCHAVKQCPPPRKQSSMKCPRDTVKFGVCGSWLGLVHEVIGTPPSQECCSLVKGLADLEAALCLCTALKTSLLGVAPVKLPVALTLLLNSCGKTLPQGFVC*
Bra018560	A05	9270227	9271743	+	1517	2	249	1019	CRP3500.trim	Pollen Ole e I	S	24	WGD	MAFSRLSFAASLVVFSSLIISSVANYGNEVNPETGKFIPVAVEGVIMCKSGDKSYPIQGATARIACVKTDAYGKEIVPISIMSSKTDAKGYFFATLFPSQLRAGRTVTKCKVFLYQSPIADCDFPTDVNKGVRGMSLNKYRVLEDKSFKLYWAGPFFYTSEPTYY*
Bra037069	A05	9763838	9764622	-	785	3	215	70	CRP4430.trim	Lipid transfer protein	S	23	WGD	MAATSNAVVLIVILAITFSSSSAVTETQAPSPPALTCTEELVMFSPCLPYVSAPPNNISDAPDPLCCSAFSTSVNSGAGNCLCYLLRQPMILGFPLDRSRLLSLSQICSDLSSDESFESICSPSESPELPPLQSIQFTAPFVYGDKASASSPSFAISREAAGISPTSDQPSPETDSLSSTPESIINGSPKITSFCFLSTIIMTLPTFDLFLLAL*
Bra037084	A05	9896611	9897396	+	786	1	786	0	CRP4820.trim	Lipid transfer protein	S	25	WGD	MGFLHKQYHSFVILLLFGFLAISYACECSDPPKPSTPPPYTPCPPTAKPPPPPTPSPPPPYVKPPPPPTPSPPPPYVKPPPPPTPSPPPPYVKPPPPPTPSPPPPYGKPPPPPTPSPPPPHIQPPPPPTPSPPPPYVKPPPPPTPSPPPPPTPCPPPPPAPTPKPKTCSINVLKLGACVDVLGGLIHVGLGKGYAKTKCCPVLDGLVGLDAAVCLCSSIRAKLLNIDLVIPIALELLIVCGKTPPRDFKCPAPQQRNPLLG*
Bra032265	A05	12176382	12176675	-	294	1	294	0	CRP4920.trim	Lipid transfer protein	S	29	WGD	MVKVMWVFVLALVAALLLVTVEKIPVAEGVTCSVTELSPCLAAFMSSSQPSASCCAKLREQKPCLCGYMRNPGLRQYVTSPNAKKVSNSCKVASPNC*
Bra040833	A05	15327850	15328548	+	699	3	172	91.5	CRP4630.trim	Lipid transfer protein	S	24	WGD	MKMGMGLMLLTVFMAVMSSTRVLAQSTCTSALISMSPCLNYITGNTTTPSQQCCSQLGNVVRSSPDCLCQVLNGGGSQLGINVNQTQALALPRACNVQTPPVSRCNNGGGSTADSPADSPNSSGPGNGSKTVPVGEGEGEGPSSDGSSIKFSYPLLAFLSVASYMAIFLKY*
Bra031329	A05	15971613	15972635	+	1023	1	1023	0	CRP4820.trim	Lipid transfer protein	S	24	WGD	MGSHTQNLSFLILLLLGFLAVSFACECSPPKPSPRPHKPPKHPVKPPKPPAAKPPKPPAVKPPKPPTKPPTLKPHPHPKPPTVRPHPHPKPPTKPHPIPKPPTVKPPPSTPKPPTKPPTVKPPPSTPKPPTKPPTVKPPPSTPKPPTKPPTVKPPPSTPKPPTHKPPTVCPPPTPTPTPPVVTPPTPPTPTPPVVTPPTPAPPVVTPPTPTPPVVTPPTPTPPVVTPPTPPVVTPPTPTPPVVTPPTPTPPKPETCPIDTLKLGACVDVLGGLIHIGLGGSSAKKECCPVLGGLVDLDAAVCLCTTIKAKLLIVDLIIPIALELLIDCGKTPPPGFKCPS*
Bra031312	A05	16096961	16097329	-	369	2	120	129	CRP0110.trim	DEFL	S	25	WGD	MAKSCTLVSLLCIYFLLFSSTGLKAVVEAEVCQRYSGSWSGICLSSSNCNTQCIEREHAKYGACHSDDNGLACFCYFDC*
Bra035831	A05	17446500	17447066	-	567	2	198	171	CRP2320.trim	Thionin	S	28	WGD	MGSKRVNIIFISMMVVMVTGNFVVQTQAQDTLSFRTCYPSCIDGCAVEKQLPKLLLCPFTCLLTCLAPPTSNIPSPPSQMFLAREIDHIDYFCKLGCATNHCASLSSLKNPNVDKVADCVDSCSDKCSNKN*
Bra035832	A05	17451756	17452181	-	426	1	426	0	CRP2310.trim	Thionin	S	26	WGD	MESKRMTIMFITMMIVIGNFVVQTEAQTQTNPFRSCFPGCIVSCAIEKKFPTGLMCPFTCLMTCLLPPTSNIPTPPSQMILANKKIDHNDYFCKLGCASHHCLVLSSLQNPSKSLFIYSKKAILFHYYKNILFLDYLKISY*
Bra022423	A05	17792507	17794366	+	1860	3	557	94.5	CRP2840.trim	Root cap/LEA	S	23	WGD	MALATRVQILGCILLASLALTMADTPPGIAKNPSHATCKIKKYKHCYNLEHVCPKFCPDSCHVECASCKPICGPPSPGSDDDDGEDDGGYTPPAPVPPVSPPPPTPTPAVPSPTPPVSPPPPPPPTPTPAVPSPPPPVSPPPPPPPTPTPAGASPTPPVSPPPPSPTPAVPSPTPSSSPPPPTPTPAVPTPTPPTPSVPSPPGTPTAPVPPYSPPATPTPSIPSPTPTSPGSTPPYVPPSSPTPTPPSDGEAGAGVRRARCKKKGSPCYGVEYSCPADCPRSCEVDCVTCKPLCNCDKPGSVCQDPRFIGGDGLTFYFHGKKDSNFCLISDSNLHINAHFIGKRRPGMARDFTWVQSIAILFGPHRLYVGALKTSTWDDSVDRISASFDGHVISLPQLD…
Bra022364	A05	18159874	18160179	+	306	1	306	0	CRP4210.trim	Lipid transfer protein	S	23	WGD	MEPNTKLVVITLVLALTLTAATGEFCGMSVSDLYSCKPYVQSKNPVTSAIDPKGPCCTALSKADFQCLCKQKTKTNPFLSSIDLDLASKLPEKCGLSGATC*
Bra022308	A05	18509672	18509962	-	291	1	291	0	CRP4920.trim	Lipid transfer protein	S	28	WGD	MVMIKATWVSIFAIAAVLLVILAPAAEAVTCSPMQLSPCAQAITSSSPPSALCCAKLKEQKPCLCGYMRNPSLRRFVSSPNARKVSNRCKLPIPRC*
Bra022208	A05	19070530	19076315	+	5786	13	207	257.9	CRP4670.trim	Lipid transfer protein	S	25	WGD	MSQTTTTTTLLLLSTLLIAAIVVNGQGAKAPPPNAGMVCDANLGLCAAALKVGAKSSEECCTSLEKAVKTQLKCLCAILTNPQVLAGFNLTVENALLIPKSCGIDAGPSMCSAAKAPLPHGVPPVPGPPKGEKDAASNLAGTGLKLFGSTMKLLLDAPSGSEDHAPLYSAISFLGFFPPPDWTRTTATSMHLPDQGNFRRGEGGGGSSGHERNEHMVFPKPETIDFDLPCDTSYPQQFGDNAASSSGSNVKSLLIEMGFCPTLVQKAIDENGEDDLELLLEILTKSSVTEHPEPSFHGLMEPKPEPDTEYEVDGKRMALLGMKFPENLVDFALDRLGKDAQIDVMVDFIVAAQLAEKFAEESDESLDDTEINEEDEDVIPVAARGPEVPNEVLFETMDK…
Bra022187	A05	19216228	19218389	+	2162	3	187	800.5	CRP5660.trim	Chitinase	-	-	WGD	MASDNASSHTHSQAPTVDINSPFVFNSLLVLPSSPAPLIDPLVDISLAASDEISYSIVATSSNSSDMAQKDMEYLVAHAVGFWDCRLFINAATEYQPLDFGTAGDKFQGIKEVSAFLGHVQAWNYSYGQTGELGGVESGSTVIQSISRTMRHWRFKLLSRGGWRQRRAYHGFDKASALGPRKMCSF*
Bra022168	A05	19355381	19355764	-	384	1	384	0	CRP1760.trim	RALF	S	28	WGD	MRGLSRNSGTAAILAIFAILAVQHLTVAADFPPLETECRGTIAECSVSAAFGDEGDLFYGGGMGAEFEMDSEINRHMLANRRYISYGALRRNSVPCSRRGASYYNCRRGAQANPYSRGCSVITRCRR*
Bra034754	A05	21285869	21291169	+	5301	3	324	2164.5	CRP5630.trim	Chitinase	S	20	WGD	MKTCLLLFLIFSLLLSFSSAEQCGRQAGGALCPNGLCCSEFGWCGNTEPYCKQPGCQSQCGGTPPGPTGDLSGIISRSQFDDMLKHRNDNACPARGFYTYDAFINAAKSFPGFGTTGDTATRKKEIAAFFGQTSHETTGGWATAPDGPYSWGYCFKQEQNPSSNYCSPSAEWPCASGKSYYGRGPMQLSWNYNYGQCGRAIGSDLLNNPDLVSNDPVIAFKAAIWFWMTPQSPKPSCHAVIVGQWQPSDADRAAGRVPGYGVITNIINGGLECGRGQDATRVADRIGFYQRYCNILGVNPGGNLDCYNQRSFASVNFFLDAAI*
Bra034787	A05	21414572	21415105	-	534	1	534	0	CRP3700.trim	ECA1 gametogenesis related family	S	24	WGD	MAKSLYIAMFVSIVMFFMANSISSKKIDQYSQEAPGDVKISPTSDFDIYVESPDESLFEEVDSPAMEYEMKSGHHYTHKQLGFLEACFQNLNSLDCGDNIFKNMLDEAAQVLSNECCHDLLKISKDCYLGMTQSILSSYEYRFIASKAIPKSKQTWNDCVRRVGNLIGSPIAFEELH*
Bra034788	A05	21416432	21416929	-	498	1	498	0	CRP3700.trim	ECA1 gametogenesis related family	S	24	WGD	MAKSLHIAMFVSIVMLFTSNSISSQEIDQYSQEAPGDVKISPTSDFDIYVEYPDESSFKEADSPALEAEVKFEHHYTDKQFRFLEVCAQKLTSSHCGDVLFKNMVGEGTPVLLAECCAELLKIGKDCYLGTAQVILSTYEYRNIASKAIPKSKQTWNDCVRLTEN*
Bra034791	A05	21420428	21420925	-	498	1	498	0	CRP3700.trim	ECA1 gametogenesis related family	S	24	Tandem	MAKSLHIAMFVSIVMFFTSNSISSEEIDQYSQEAPGDVKISPTSDFDIYVEYPDESSFKEADSPALEAEAKFEHHYADKQFRFLKVCAQKLTSSHCGDVLFKNMVREGTPVLLAGCCAELLKIGKDCYLGTAQVILSTYEYRNIASKAIPKSKQTWNDCVRLTEN*
Bra034792	A05	21424738	21425184	-	447	1	447	0	CRP3700.trim	ECA1 gametogenesis related family	-	-	Tandem	MLHSTSSQEIDQYSQEVPEDVKISPTSDFDIYVKSPDESSFEEADSPAMEYEMKFGHHYTDKQFGFLEVCAQKLNSSHCGDALFTNMVGEGKPVLLAECCGELLRIGKDCYLGTVQVILSRYEYRNIASKAIPKSKQTWNDCVRLTEN*
Bra034815	A05	21539471	21543023	+	3553	11	160.6	178.6	CRP0860.trim	DEFL	-	-	WGD	MEKKREICEYRERLDKTLSSPDLTNEQTLKTLIRQQLYQECTVDVLDQRVSDLSSILEKLRSASAKDQDLSQSTNEASRGDWKVKHDHEDCRVMYREGLEGSPFHTLLVEGYMDGPIQDCLCVSWESSLYEKWWPISAFPAFRILQTKSLQKEKINEQICLVRMKVPWPMANREAVLQFFLFEYFKDGLVIILLNSISASEVENFDKKGVYEAADAVRVDLVGGVAIQKVSSERSYLRYISEIDIKLDLVPPSLINLVSRQLLGNGFKLFKKTIGSVAKSDDYRRVLADPLYTMIRQALYSTDEICQTNVFHSQDESGCKRDDHEIEEEECGDDEDEDENKSVSSSSSGEEDESYIGKTYNGKTLFCISPEVKQALGTLEKVITMVRKSRTDNNNNNKT…
Bra029820	A05	22154328	22154957	-	630	4	63.8	125	CRP2700.trim	Snakin	S	28	WGD	MAAKLNLIVFSIVMLHHLISVQMHPIHAKSPSPQPHPPQSQPHHNSSQNGTTEGSLKLQGTYGNKQVCPCYNNWKTKLGGPKCP*
Bra029806	A05	22198230	22198994	+	765	2	222	321	CRP3430.trim	Pollen Ole e I	-	-	WGD	MSTISKTSSPKKRIERGCHGAEDHDTGSAHRDTVSVKLWAVVSITCMDERERVRYYGSDKTDERGQFDLIVDKVLYGGKNLKPNLCNVRLVSPADQSCGIPTDFGNGQTGEKLVQPFMVFKNLVKFVVGPFYYTTPMCDTPKYENNY*
Bra029719	A05	22525095	22525430	+	336	1	336	0	CRP3860.trim	Lipid transfer protein	S	19	WGD	MRSLLLALFLVLAFHRGEAAVSCNAVVGDLYPCLSYVVQGGNVPANCCNGIRTLNSQAQTPVDRQGVCRCIKNAIGGVSFSSNNVNNAQSLPAKCGVNLPYSISPSTNCDR*
Bra029649	A05	22805920	22806195	+	276	1	276	0	CRP4410.trim	Lipid transfer protein	-	-	WGD	MVLVDSGLVEEATAHPCGRTFLSALIQLVPCRPSVAPFSTLSPNGLCCAAIKRLGQPCLCALSKGPPISGVDRALSLQLPGKCSANFPPCN*
Bra039414	A05	23256227	23256587	-	361	2	136.5	88	CRP0770.trim	DEFL	S	29	WGD	MAKTLSSICFTTLLLVVLLISAGIPKSEATCTKYLGEAILAYPCKESYCEAKCAESYHESCRGECEDHDHHHGVHLTNDHDDHCHCYGRY*
Bra039425	A05	23287249	23288436	-	1188	3	259	205.5	CRP6250.trim	novel	S	29	WGD	MGRYSTKRMFLQLLTLIMLLPLLISSSSGEPVNSNKNGVCISKEGPFSSSASEGKLADLEFEDLNVCKVFHEKTCCSASRMLSASKAVETLATYGEAPKDCLDLFELLECSICQSGTLPICASFCDRVFEACSDAYFSSDATNQVIVPCGASESIICGKATKWETNGTAFCYALGFTVQSAVEEPCYGSKSSLEPPLVGEEEPLIKTAWFQPLQIYWLVIVIVLRTVCWLEIRGRYQRQMRGLIQRERVVRNMNGIVA*
Bra039434	A05	23317604	23317970	-	367	2	145.5	76	CRP1920.trim	RALF	S	22	WGD	MNSRAIYAVIAILAIVISAVNASVGDFGGSLDFVRTGSSSLFSGCKGSIAECIAEEEEMEFDSDISRRILAQKNVALRRILTAVDAAPSQGADVEE*
Bra039478	A05	23514969	23515127	+	159	1	159	0	CRP0680.trim	DEFL	-	-	WGD	MVGEAKDCFQTWTCEGGRKCREKCTAEYKGIGRCDEITAPIVPPQCNCYYPC*
Bra037988	A06	274382	275691	-	1310	3	197	359.5	CRP4660.trim	Lipid transfer protein	-	24	WGD	MEQSTRSLIITIVITSMLVGFGSSDLDQDREECTNQLVVLSPCLTYVGGNAKAPTKDCCGGFGQVITQSQKCVCILVKDKDDPNLGLKFNASLAAHLPTACHITAPNITKCISLLHLSPNSTLAREFESLGRLEASANSAPPLQNVKDGAGGGKAESVKSDGGKKKKSWLAVELLIFALFSHLLLVISSFTSSSFI*
Bra037979	A06	315305	315658	-	354	2	123	108	CRP0960.trim	DEFL	S	21	WGD	MALSKLQFVVIFVLCSHLVTCQSKGVRENADHPSQCVYRGSCESNRDCKSQCGPPEFPPETIGSCQASPRGHGNICCCAKD*
Bra019017	A06	747911	748414	+	504	1	504	0	CRP3080.trim	Stig1	S	-	WGD	MVIKIPNTIIKTTSLLSLILYFLITTTSNPHSVLGDEVADEEDPEFYILDEAPTVLSNVTVSSKTRLLVSKYKKIKKGMRCHVESYNICNGVKANNGTSLLHCCKMHCRNILGDMNNCGRCGKKCGFGQRCCGGVCTYVNFNPNHCGKCTRKCKSGVECEYGYCGYA*
Bra018871	A06	1514982	1515446	+	465	1	465	0	CRP3080.trim	Stig1	S	-	WGD	MGLKNIILAIFIIAITIIVLISTVSVSNSETETHMQTQTQTLVTKEPLRVSRFLAQNEKKGHRNANAADHCNKNEEICKSQGSSNSTMACCSNKCVDVAYDNDNCGACSNQCKFTQTCCGGECVYLAYDKRHCGECNHRCLVGDVCVYGLCNYA*
Bra018865	A06	1541472	1541993	+	522	1	522	0	CRP3080.trim	Stig1	S	24	WGD	MVIIKLLIHVLFFFLVNSFHQVLGQYSQLNTTSSWLKKHTKSLTLPLDKPPKPPICKIIACKRSGPPTARKRCCRNQCVDLLSDPNHCRFCFKRCRFALSCCGGNCVDTNNDPSNCGQCGNKCEPGAPCEFGMCGYAAPSSQPGKRRRHPKRPRPPPSPKNDGELHDDRDDDE*
Bra018837	A06	1681930	1683581	-	1652	3	148	604	CRP0590.trim	DEFL	-	16	WGD	MLTIFLLGVLVSAQKGGPTTQKTCVDAYPNNTGKCDAKQCAAECTKKRKGVKNKKPGVLLSGSCVLIALGMNLVSHFAYFVMQTLLKLVSDCSAVALNPSKKETASESPLKIALFSLAKMCSNHQICRQFVKSSELFPVIARLKHSP*
Bra018687	A06	2603650	2603949	-	300	1	300	0	CRP4900.trim	Lipid transfer protein	S	24	WGD	MNFTGAICIAFVIVLVSSLALTNAAVEDEKVLACNPKELNPCSPAVKTGSKPSTECCAMLKKEEPCLCGYINDPVYGQYIKSKNAHKAFSSCGIPPLSC*
Bra019917	A06	3722906	3723106	+	201	1	201	0	CRP2700.trim	Snakin	-	-	WGD	MHEFAACGGKCNVRCSKASQHDLCIKDCNICCQKCNGCVPSGTFGHRDECPCYRDMKNSKGGPKCP*
Bra019779	A06	4440807	4441466	-	660	2	234	192	CRP2320.trim	Thionin	S	27	WGD	MESRKVTMLVTIMILMMMGNLLDQSKAQQSSLGQREAEKIHFFQCFPSCLKECKSTHKFPASLKCPIICLKACLHPPSPSPSPSPSPSPSPSPSPSSEKTIDKTNDFCKFDCAVQQCASLSTMEIPNVKKVAACVDSCSIKCSSKNEKAIFPPAN*
Bra019742	A06	4696206	4696619	+	414	1	414	0	CRP4820.trim	Lipid transfer protein	S	22	WGD	MASSSIALFLVFNLLFFTTISACGSCTPCGGGCPSPKPKPKPTPKPSPSSGMGKCPKDTLQLGVCANVLNGLLDLTLGKPPVEPCCSLIQGLADVEAAVCLCTALKANVLGINLNLPISLSLLLNVCSKQVPPGFQC*
Bra019713	A06	4831281	4833414	-	2134	3	123	882.5	CRP1100.trim	DEFL	-	-	WGD	MLKTQANGMVDTVENGSHVLEKEHGSDVAANAKSQLVRYQVLELGIVVHSFVCQSSIDCILLVSVPGVEAQLIITCKTAADCKSKLFCSNGSPQCVVRQCQCASVKPVKLMRTNTHVHQDNL*
Bra025942	A06	6866952	6867530	+	579	1	579	0	CRP6020.trim	Kunitz type trypsin inhibitor	S	21	WGD	MSSLLYISLLLAVFISHTTEAALEPVTDIDGGRLTSGTKYYILPVLRGRGGGLTMSKPENKTCPKSVIQDPYEVSKGLPVEFSPSDNSRIIRVSTDLNFKFCAASVWNLDNYDETTNQWFVTACGVAGNPGQATVDNWFKIEKYEDDYKIVFCPTVCNFCKVMCRDVGVFVQDGKRRLVLSDVPLKVMFKKA*
Bra025919	A06	6999692	7000418	+	727	3	180	93.5	CRP4670.trim	Lipid transfer protein	S	22	WGD	MEVVRFAVAVVFVLFSVSSSKAEPTPAMGGGGGGGGDAHSMPCIQKLMPCQPYLHSVTPPPPASCCLPMKEIVEKDATCLCSVFNNVDMLKSLNLTKENALVLPKACGAKADISLCKSSNGTTTPSTGTTTTPPASSTGSGSTGASSSSTDKPTNSAPAINFAGASFASAFMALATIFF*
Bra025907	A06	7080478	7081303	-	826	3	189	129.5	CRP4670.trim	Lipid transfer protein	S	26	WGD	MASSSVFITVLISLVPVFLQPGLAQGQSPPASCASLLLALAPCGPFVQGFVQFPAQPCCSSLSQIYSQQPTCLCLFLNNNSTLSSAFPINQTLALKLPQLCSIPANSSVCSSGASTASPPSTNSTGSQVSMGAKNNSVAAATPVAQVAPKPSNMMGLGDGLRSSGPTFKIQVTIFVIAAILAGTLFLV*
Bra018134	A06	10498810	10499034	+	225	1	225	0	CRP2360.trim	Thionin	S	23	WGD	MSKVKSMVWIVMILAVLVIGGEAKSEIECSKICRPHCQRSSPASECAACRTECYKLPPVAMRGRNRRMVSEKQQ*
Bra019601	A06	11844163	11844600	-	438	1	438	0	CRP3040.trim	novel	-	-	WGD	MEIFGKSPVVGSANVIYLSAILGRDGPNPCHKCDWKCENENVCGNMYRCKLTGLNHVCDKNCNQRILYDNHNSLCRASGRIFPLSPAEEQAVKGVRRKLDDKSQPSESCVKRRRRDAQFHSSPFERSFAAVSPICSQAGDGMELN*
Bra019421	A06	13953049	13953285	-	237	1	237	0	CRP2530.trim	Thionin	M	33	WGD	MAMLQRYTQHRMTKWNVVMVVMIVMVAAMGGEAKQIRQRTWIGCFRYCSRNCSDTDGNCYEGCKIRCGGPTPTETNSR*
Bra024265	A06	14612875	14613962	-	1088	3	183	269.5	CRP4580.trim	Lipid transfer protein	S	26	WGD	MATSFSAATPFVFILLLSISSVTVHGASHHHTAAPAPAVDCSTLIINMADCLDFVMAGGTSAKPKSSCCAGLKTVLKADAECLCEAFKNSAAFGITLNMTKAATLPTACKLHAPSISNCGLSMTPTMAPGLAPGGAVAAGPGAAGTTLAPTPSQGNDGSSLIPISFTTLFSALFFVLFLSRV*
Bra024330	A06	15014844	15015230	+	387	1	387	0	CRP2420.trim	Thionin	C	21	Dispersed	MVEVWWPLLAAAVPALIGGQALRIKKRRGEEERIKSARGREKSSDEIFVCERVCTSKRMLKKVGAFSKDPIPDTCVTVCGVSELDACSDACARTVCVNQHQVANWNDICLRRCQSECLKLSSSSSRSS*
Bra024407	A06	15586099	15586585	+	487	2	180	127	CRP2310.trim	Thionin	S	23	WGD	MDSKRMAMLVVMMLVMGNILFEAEGMAFTDCYKGCFVVCAASSNGFKKLFCPFSCIKDCTQSTTPSEANLNEIDQTDYFCKLGCATDRCASSSSIHDKDHAEKVSICVVSCSDICSRKN*
Bra009776	A06	17192658	17193104	+	447	1	447	0	CRP3040.trim	novel	-	-	WGD	MEVFGKSRMVTSANVIYLSAILGRHTDESHKCDWKCENENVCGNMYRCKLTGLTHVCDYNCNQRILYDNHTSLCRASGRVFPLSPAEEQAVRGVRRKLDSNSESVASSEGCSFKRRRRDVQLHASPFERSFTAVSPICSPAGEGMELS*
Bra009780	A06	17206912	17208417	-	1506	4	126	334	CRP3420.trim	Pollen Ole e I	M	-	WGD	MLLNLNASAVDSWTGEIRRRVVCDVCADSSIRPDDHVLEAVSYQLKDRHQFFLTVQNIGSAMADVVIDAMIAETVRAEKASFSDLQSVSGCAMAVGGICGCALVEEIPSSNEPFPEMLEEKRNDNYRNTNKSNTRRRRKKGQKQKKKKGSDGILSERQKKQSKCFSH*
Bra009899	A06	17970575	17970811	+	237	1	237	0	CRP2530.trim	Thionin	S	23	WGD	MAGKVYMVMALVMMACVLQACDAHDRKPTPNPKFECFGKCSIGCGKQNKPCFQDCLTKCGLPQRARDFQRLTAPSSTV*
Bra009961	A06	18325258	18325726	-	469	2	114	241	CRP0660.trim	DEFL	S	23	WGD	MAKSTSSLVVAIIYLMMFSLVEENMGCEVDYGSCKEIGNCEVMCMVKFGSAATGYCAGGNETGRCYCDFPGPCIG*
Bra010039	A06	18793200	18794803	+	1604	4	204	262.7	CRP3210.trim	Novel	S	31	WGD	MALSHMIDLRISVTLVVVFFLLTTFPGIAYGDEDDSEGGVGGGGGPGFGGGGTGVGGGGIGGGGPGFGGGGTGVGGGGIGGGGTGVGGGGTGFSGGGTGLGGGGLGGSSGGGTGFGGGGLGGGGGTGFGGGLGGGGLGGNDPPEIVAKALECLNEKHIYRECEDAWRLTLNGDLNIPVARAEEFCEGPCFSETHLALNCIDDIVHHFRFFNRATVYNIRETLKSGCSYGPERGIFNVLEHIEDEEENGNERMKARSGPLLGTVLFIIALLL*
Bra010054	A06	18900604	18900957	+	354	1	354	0	CRP4050.trim	Lipid transfer protein	S	21	WGD	MRLFSPVLLSLFLLLSALCSATVENAADCVAVGTLISSCTEFVNYGYPDPIPGSSCCDAMTLLGTYSDSSVKRMWLCNCFIDLINVYNSNATAISTLSGFCGIVLGFTIDPNTDCNL*
Bra010105	A06	19434748	19435180	+	433	2	145.5	142	CRP0940.trim	DEFL	S	23	Dispersed	MASRKVLLLGLSMCLSCLWVAKALEGDAKFRDDMTDVPIQTQRGGSCDNDGVCQTFCPGCAVTRCIFKQCVCEQCIPPKSKLRVRRDATTEDGGQT*
Bra037505	A06	21155678	21155977	+	300	1	300	0	CRP3600.trim	ECA1 gametogenesis related family	S	21	WGD	MWINKFFFLLPVVCMAVFSTAQTVPSQPPQDPSDCLSSLETIPDCIPEIFRSIISGQIGSIGHSCCHAFLGISTECASHVFVFAPFFPPTLRDHCSRHY*
Bra037447	A06	21422855	21423295	-	441	2	121.5	198	CRP0320.trim	DEFL	S	26	WGD	MGVWRSPYAFIAVSVIVMFLIIGSEATSGLNDECPGVCHSDIVPNCDTLCISLGFTGGFCKGLTCCCNPKSPKTLNILPP*
Bra025405	A06	21786371	21786718	-	348	1	348	0	CRP1920.trim	RALF	S	21	WGD	MAKSLFFSFLVVSLLLLLAAASTTAAAGNATSGLRYGGCALRDTIGECITAEIEEDGVEDVVRRILRQQGRNLGYSALQGQKAAYKCKIAGSCIGKVNQKNAACTYFTRCKRATS*
Bra025396	A06	21827145	21827475	-	331	2	121.5	88	CRP0090.trim	DEFL	S	20	WGD	MAKFASIITLLFIVLIIFSAFEEPTMVKGQKSCKRKPKAGRRFCKRDAICQKTCVEIEKAIRGTCDYKFPWTQCFCHFPC*
Bra025378	A06	21876530	21876814	+	285	1	285	0	CRP4900.trim	Lipid transfer protein	S	23	WGD	MKLTAIGLVAMVTIVVQLSPTMACDVKDLSPCLLPIAVFPESPTAACCQTLRDQGPCLCVFINNSWIWIGPTLTSPNGHKLFAACQVPFPSCGN*
Bra025242	A06	22607372	22607970	-	599	2	258	83	CRP3350.trim	Pollen Ole e I	S	20	WGD	MEKKLIMFLFVLLQLLLVNSLSPKHSSAKPNAEVTVMGFVYCDVCSNNTFSRHSYFMSGVEVRIVCRFKSASSTTNEMVTFSANRTTNEFGLYKVATTSLDCADVDSLASSCQASLVGRRSSSDISCNVPGYRTTTDQVVFKSKRSNLCIYGFNALNFRPFKSDLALCGKK*
Bra025143	A06	23252780	23253153	-	374	2	139.5	95	CRP1060.trim	DEFL	S	29	WGD	MAARSKSALLLFCVLSCVFMLLVTNVTKAEGGSHLPVCGNKEGCGGTWCKDEKRPGKGKCITWTCDLQEDCSKFVICEGGPRPFCMEGLCAC*
Bra024832	A06	23683531	23684083	-	553	2	117	319	CRP0000.trim	DEFL	S	22	WGD	MKLSMRLISAVLLLFMIFVATGMGPVTVEARTCESKSHRFKGTCVSSTNCGNVCHNEGFGGGKCRGFRRRCYCTRHC*
Bra024927	A06	24283995	24284570	+	576	2	250.5	75	CRP3390.trim	Pollen Ole e I	S	22	WGD	MGSLFILRCFLLFFFLFQGAFAAAGKIWSRTEMVEMAGYGEQKLSSVIITGSLLCDNTSCPHLPSIAIPGATVAIKCHTGYKRRSKWIKAVTDDLGEFEIDLPSQLHAIPDMENTCVVKPIHVPKLYRCNHRSTNTHKRIKLVSSTNGFRVYTSGKIKLQGHSSRS*
Bra024980	A06	24509174	24509509	+	336	1	336	0	CRP4820.trim	Lipid transfer protein	S	22	WGD	MAYSKIALLLILNVIFFTLVSSNPVPYRKPTCKNALKFKVCANVLDLVKVSLPTRSKCCGLIKGLVDLEAAVCLCTALKADLLGLKLNVPISLSVILNHCGKKVPSGFKCA*
Bra024981	A06	24511564	24511899	+	336	1	336	0	CRP4820.trim	Lipid transfer protein	S	22	Tandem	MAYSKIALLLILNVIFFTLVSSNPVPYRKPTCKNALKFKVCANVLDLVKVSLPTRSKCCGLIKGLVDLEAAVCLCTALKADLLGLKLNVPISLSVILNHCGKKVPSGFKCA*
Bra024982	A06	24516109	24516444	+	336	1	336	0	CRP4820.trim	Lipid transfer protein	S	22	Tandem	MAYSKIALLLILNVIFFTLVSSNPVPYRKPTCKNALKFKVCANVLDLVKVSLPTRSKCCGLIKGLVDLEAAVCLCTALKADLLGLKLNVPISLSVILNHCGKKVPSGFKCA*
Bra024983	A06	24518522	24518875	+	354	1	354	0	CRP4820.trim	Lipid transfer protein	S	22	WGD	MAYSKIALLLILNVIFFTLVSSNPVPYRKPTCKNALKFKVCANVLDLVKVSLPTRSKCCGLIKGLVDLEAAVCLEAAVCLCTALKADLLGLKLNVPISLSVILNHCGKKVPSGFKCA*
Bra025047	A06	24870484	24871379	+	896	2	262.5	371	CRP3370.trim	Pollen Ole e I	S	29	WGD	MAAKAIVFSLFIVSTVCLSSLAGFTAADADDFDIFQIQGSVYCDTCRVQFVTRLSQFLEGAKVKLECRSRTNGTLTLTKEAVTDKSGSYKMEVTGDHEEEVCELVLVQSPDIGCSDVSKEAYLRNAAKISLTANDGIVSHETRIVNPLGFMVKTPLADCPAAFKELGIVPDVIF*
Bra036414	A07	573571	573887	+	317	2	112.5	92	CRP1120.trim	DEFL	S	24	WGD	MEKISAFLAILLLVSSCMVKETVTQNIVECKTDEDCVKQKYSCPISGDPPVCLDYFCSCFHHEMHTPASTNSNS*
Bra038836	A07	1143910	1144248	-	339	1	339	0	CRP2865.trim	novel	-	-	WGD	MFVTSSQASRQLWDSEFHDFFSKSGFHGINKVHGIQGFHHGTHGIPKFPGTGNFMSGVHTCSMQGPCKGKKLKCPETCYKSTNVNKEGYKSTSKSGGCSFDCTTKCSATCSS*
Bra039608	A07	1396139	1396455	+	317	2	102	113	CRP1150.trim	DEFL	S	28	WGD	MASKITFLLLFALVVACATMMSVPTVEATYCLDSKDCPDVRCKIGEIERCRQNHCTCVPQFMVSHAG*
Bra015112	A07	3381993	3382217	+	225	1	225	0	CRP1820.trim	RALF	S	22	WGD	MKACVILMLVICAAVIVEQSEAKKDRKYLSPHIFDPCHGPNPPAGCHPPHDGPPVPANKYTRGCSKIHRCRGGG*
Bra014983	A07	4589589	4589942	-	354	1	354	0	CRP1870.trim	RALF	S	22	WGD	MSRSLAFVYLSILFLKTHLSISVEVPVSSVNGEIDAMLDRKGVVGEEGEEMMPSDISRRVMMMRKQYISYATLRRDMVPCQRPGASYYACRSGQANSYSRGCNIITRCARDTSDIKT*
Bra014982	A07	4594404	4594592	+	189	1	189	0	CRP2530.trim	Thionin	-	-	WGD	MVVIAATVTVEANKQNAWIKCFRKCSKPCKPNDGNCYERCKIKCGGPNPPHGPGGPPPPSKY*
Bra014906	A07	5349172	5350597	+	1426	2	580.5	265	CRP5780.trim	Hevein	-	-	WGD	MADQSGGLGLMREYRKGNWTLNETMVLIEAKKMDDERRMRRSIGLPAPEQSQDSRSSSGNKPAELRWKWIEDYCWRKGCMRSQNQCNDKWDNLMRDYKKVREYERGRLESSFASGSSSSAAAETGSYWKMEKSERKERNLPSNMLPQTYQALFNVVESKTHPSSTAATAITAAVAAAAAETGSGNGSGGGLHIPKVIQQQGLGFVPQHQMIQPPVLLPLPRPPPPPSQPLQPRPLLLPPPPQPSFHAQPILPTKDSSSDSDTNEHSDTSPAKRRRTMPTTAAGTSGGGGGGNAEMEEGESVVAAALSRSASVIANAIRESEERQDRRHKEVMSLKERRLKIEETNVEMNREGMSGLVEAINKLANSMFALASSTSRHNNQHQGGPS*
Bra014898	A07	5446770	5456526	-	9757	2	267	9223	CRP2610.trim	Thionin	-	-	WGD	MIMAMENISGETLPQCREDCIQGCATTGALPYQCLQSCYRGCRGLPPAIKGLAPKPERAEAKSGMQFEPHHNKALPTLHIEKSDSPPPETKWTTKEAGNTKQDTSLLKQNQNTEDQLKKREPRLADTENQCKLQCASSVRHQRSRQHLHQTKHIDFRAAKIRIAKDERALERRKDRS*
Bra030122	A07	6396793	6397629	-	837	2	258	321	CRP3370.trim	Pollen Ole e I	S	26	WGD	MAKFVIFFLASALCFTTLLHFAAADADDFDRFHIKGSVYCDTCRVQFMTRLSKVLEGAKVKLECKGRENQTVTLTKEAMTDKDGNYEMEVMGDHEEEVCEIILVQSPDAECGDVNNQEFLRNAARISLTANDGIVSNETRTINPLGFMRKTPLADCPQAFKELGIVPDVTF*
Bra030100	A07	6569792	6570511	+	720	1	720	0	CRP6090.trim	Kunitz type trypsin inhibitor	S	23	WGD	MNNNKTAIPFLLISLFLLVSAAAVTTGAEVKHVKDANGNPIQRQTLYFIQPASGKKEGGLVPTSIDLAHLCQLGIVQTVLPFQPGLPITFSTPFFDRGNDIWINTNLTIAFESLIWPCPSSKIWKVESSSSCTNKRYVTTGGSSSRKDSFFRIQKYGNEQNTYKLVHYQSYSAINGIKSVGTTTSFYGDPILVLNDDDDDTDAFPVKFRKVETSTDNLFQNFSLRMLLKLVFNKLYYGK*
Bra030083	A07	6704495	6705887	+	1393	2	480	433	CRP3510.trim	Pollen Ole e I	S	24	WGD	MGFLGKSVLVSLIALWCFTSSAFTEEVNHVTQTPSSAPAPAPYHHGHHHPHPPHPHHPHPHPPAKAPVKPPVSPPAKPPVKPPVYPPAKAPVKPPTKPPVKPPVSPPAKPPVKPPVYPPTKAPVKPPVKPPVKPPVSPPAKPPVKPPVYPPTKAPTKPPTKPPVKPPVSPPAKPPVKPPVYPPKFNRSLVAVQGTVFCKSCKYASYDSLTGAKPVEGAKVRLVCKSKKNIVAETETDKNGYFLLLAPKTVTNFGFRGCRAYLVKSKDYKCNKVSKLFGGDVGAVLKPVKTPGKSSVVINKLTYGVFNVGPFAFDPVCPK*
Bra030081	A07	6719469	6720841	-	1373	2	222	929	CRP1760.trim	RALF	-	-	WGD	MVATSVNATYPLTKSCINGQGCIGDDDELESLMDSETNRRQLARGRRYIGYDALKKNNVPCNRRGRSYYDCKKRRRNNPYRRGCSAITHCYRFLEESGIFRCPFTIMHMRSLLKDTRSVFEDQSRGFLDGKGSVSVAFASLMKMKLR*
Bra030067	A07	6832603	6833923	-	1321	3	206	351.5	CRP4640.trim	Lipid transfer protein	S	21	WGD	MKGLHFHLFLVTMTVVVSVSAATPAAPAAGGALADECSQDFQKVTLCLDFATGKAPNPSKKCCDAIEDTKERDPKCLCYVIQQAKTGGQALKDLGAKKINSFNFQLLASSTTLASPTVQEMHVVDYGFEFLGISPSSPDAAVFTSNATSTTTPAAPAGKSPATPTTSMGTGGSPSIRDGHATVALAFALIMTVSFVSILPRMGLA*
Bra012502	A07	7150371	7151918	+	1548	3	220	444	CRP0670.trim	DEFL	-	-	WGD	MGFSFILNPKTIESKNRVSLSAYNLRKRNGRSTIVKAAASRVDGAEPKSNEEPPKTVVAAVPRNPLESKEAKEKLLLEQRMKMKLANKRQKYVHDMNTTTLGSRQKLSIMIEAQGNLCRDGLGTCEDCDQKCKTKHGPSSESSCDRSVGVALCTCFYQCTPPTPPSPPTPPTCNSGTTLCTEQCSDNCCDTNCAKLHAGGHGICNSIGNTRLCLCQYPC*
Bra012487	A07	7261061	7261667	+	607	2	84	439	CRP2490.trim	Thionin	S	29	WGD	MKTQVTIVAALMILVALSSTLDMVKVTEAQVNCIDSCTTGCVKPTRGKGGSETGA*
Bra012484	A07	7274723	7275109	+	387	1	387	0	CRP3390.trim	Pollen Ole e I	-	-	WGD	MASLSPSSHGLKILGYEIGRVMIEGVLICSTNGTANPVSNATVFLTCGGSTISLAEAVTDLYGAFTIVLNIIQTLLFDPSFCGIGTNLPNGGCGVEFPDDVVYAPLSLVGIGRTNNIFTAFYRAGPFS*
Bra012328	A07	8490898	8491227	+	330	1	330	0	CRP2460.trim	Thionin	S	27	Dispersed	MEIQKKSSVFMIIVMITIAFSAHISHSVNVEEMCIKHCIPNQCMKVMKNPDLTVCKEACQKFCNNSEQPTVQMINNSKQPKVQVIVHPRGDGGLLTSIICGIMKSSYCP*
Bra012130	A07	9863294	9863683	-	390	1	390	0	CRP1910.trim	RALF	S	26	WGD	MAAAPSLNLLLITLSLLLVSLPRSESLPENPSLILLGDGFDWPIPDGGIGGGESFEDAEEEEDNVGVVDRRSLYWHRKRYYISYGALSANRVPCPPRSGRSYYTHNCFRARGPVHPYSRGCSSITRCRR*
Bra012033	A07	10496881	10497345	+	465	1	465	0	CRP4540.trim	Lipid transfer protein	S	19	WGD	MLKANILTGLLLLFTLSSAQTPPAPEPVAADGPSSPTNCLVSMLNVSDCLSYVQVGSTETKPEAACCPELAGMAQSSPECVCNLLGSGASPRFGVKLDKQRAEELSSICGVKAPSPSLCSGTFYSLRAPTFSMLLDRTIQLNSIERPQFTSYFS*
Bra012022	A07	10566571	10567271	-	701	2	246	209	CRP3410.trim	Pollen Ole e I	S	25	WGD	MAMQLSFLPLFLFTAALISPSLVVSVSVVEGKVSCYDCPSDYDYSGIMISVSCSHSKTRFTVSTDKKGEFMSELPSRVKSDCEAKLQGSFKQLYASKKNIMSKIVKLEGDKYVLSSKLIFLKSCPRNLRSFSSSKTVDLPVPPEWGLAPTSYYLPFFPIIGIP*
Bra003271	A07	12310555	12311043	-	489	2	178.5	132	CRP2320.trim	Thionin	S	26	WGD	MENTKMFVLVAMMLMIGNHLTVSVYADNPITRALCYFKCNELCLIDPRYLLNSEKCAKKCVKECHMPPGYVIQDTINQIDYFCQVGCVNHRCALTENQNMGKAAGCVNSCSEICNKKN*
Bra003441	A07	13191839	13199668	-	7830	3	132	3717	CRP0560.trim	DEFL	S	24	WGD	MAKTTILAIFMVVLVLGTVMESQGQEMCTDYSKGSALCEAKPCNDQCVRKYNGHGREGLKEEALSLFGRMHRRDMKIDDFTIPSILNCFASSRTETNIASFVHCLIVKTRYGTYKLVNNALVDTYAKELLV*
Bra003506	A07	13513825	13514967	+	1143	2	516	111	CRP3500.trim	Pollen Ole e I	S	22	WGD	MAVTRAALAICFLLSLATIATADYYSPSTPPVYTPPAYKPTHPPPVYTRPVHKPTLPPPVYTTPAHKPTLPPPVYTPPTYKPTLPPPVYTPPTYKPKPTLPPPVYKPTLSPPVYTKPTIPPPVYTPPVYKPTLSPPVYTKPTLPPPVYTPPAYKPTLPPPVYTPPVYKPTLSPPVYKPTLSPPVYKKYTSYSHTTPYVPKPTYTPPTKPYVPEILKVVDGIILCKNGYETYPIQGAKAKIVCSEPGSYGQSKKDVVIYSDPTDSKGYFHVSLTSIKDLLHCRVKLYTSPVETCNNPTNVNKGLTGVPLSMYGYRYHSDKNLKIFSVGPFYFTGHKAAPTTPKY*
Bra003523	A07	13612982	13613677	+	696	2	334.5	27	CRP3800.trim	Lipid transfer protein	S	22	WGD	METLFLVAVLILALSSSSFTRGQRIIQIPPPRPLCASQYALANYACSRLPMNTVPLPSPISPPPPPIFPPPPHHDHDHDDDHDHDHDDDDDDHDHDDDDHDHDDHDHDHDDHDHNDHDHNRDHDHDHDHDHDDDDHHDNNHNHRRHRRRHHHHHHHHHSHRHTEETYAQQECCKWLKQMDNECVCDLLVRLPPLLAKPAHNYTVFVDESCIVTYTCGGRLMS*
Bra003708	A07	14624468	14624917	-	450	1	450	0	CRP3610.trim	ECA1 gametogenesis related family	S	26	WGD	MATKPAFVVSFTVMLMLMVASSTVTARSLMKPTVDAPSPSTSLVYRLRLDEETGYCWDSLMQLQHCSGELILFFLNGETYIGPGCCSAIRTVGSKCWPTMIGVLGFTAQEGDMLQGYCDDEHEEHALAFSPRSPSVEFKHATVARSYNP*
Bra003740	A07	14800784	14801131	-	348	2	121.5	105	CRP0090.trim	DEFL	S	29	WGD	MAKFTSIIVLLFAALVLFAGFEAPTMVEAQKLCERPSGTWSGVCGNNNACKNQCIRLEKARHGSCNYVFPARKCICYFPC*
Bra003747	A07	14836036	14836509	+	474	2	192	90	CRP2855.trim	novel	S	22	WGD	MKTTSSLVVIFLLIVIFQTNKLDKEISYGGGSGSLRWAWGGGGGGEGGGGGGSGRGWGWGGGGGSGGWYKWGCSGGGREGKGEFVKREYAECKGKGKCGRMRMECPQHCGGFCFYDCRFLCKPHCRR*
Bra003841	A07	15311180	15313668	+	2489	6	129	343	CRP4670.trim	Lipid transfer protein	-	-	WGD	MSCMQKLMSCQPYIHAVNPPPPPSCCGPMKEIVVKDAPCLCAVFNDPAILKTLNLTKENALDLPKACGANPDISLCSKTASLPPTAPPGPTSVTTSCCFSSSVYFRCWRGRINVGTVVNSARRRHDVGGLLVSGCLSSPDSSSPPSSISGPKTKLYVSGLSFRTTEDNLRNVFEQFGKLTLVNLVMDKVANRPRGFAFLRYETEEESMKAIQGMHGKFLDGRVIFVEEAKPKSDLQRAKPRSDFNKAQTKPRTFRTW*
Bra003850	A07	15360958	15361566	+	609	1	609	0	CRP6140.trim	Kunitz type trypsin inhibitor	S	21	WGD	MNPTFYFVLALTIVLATNTYGAVLDIDGDIIFRGSYYVLPVIRGRGGGLTLRGRGGELCPYDIVQKSSEVDEGIPVKFSNWRPRVAFVPESQDLNIKTDVEATICFQSTYWRVGEFDEERQQYFVVAGLQDDSPNSFFQIENSGDDAYKFVFCPKTGDSGRQCTNVGIFVDEIGVRRLALSSEPFLVMFKKANVTEISSKTM*
Bra003877	A07	15504767	15505324	-	558	2	109.5	339	CRP0580.trim	DEFL	S	25	WGD	MTKFLCSYLFISMFVLSAFLALPNAQKICRVNPNLRKACSFQECTPLCLQKYNMDGICIGNKKNICTCIYDC*
Bra003972	A07	16049931	16050377	-	447	1	447	0	CRP3390.trim	Pollen Ole e I	S	-	WGD	MANSNVFLLFVLLIASLFYICHTLTLFGILIKEVYIRGTLRCSLNGNPSAPPVSNATVYLICGSANSTIAQAVTNPYGVFVIVLNTVETLLVNPSNCIIEANLPTGTCQIYPPDGTLTDSVNLVNITVRGLLFIANYAAGAFLNEDPP*
Bra004112	A07	16905120	16905697	+	578	2	175.5	227	CRP5310.trim	Novel MEG related family	S	27	WGD	MRALEESKISIVLLLLCFSIFVTFSLQANELTSPSSKEEGEVRMVPLMEEKFMVMNETRRKLGSFQICSVCTCCGGAKGVCLPLPCCFAINCNIPNKPFGYCSFTPKSCNCFGCHS*
Bra004150	A07	17090172	17090525	-	354	1	354	0	CRP3740.trim	ECA1 gametogenesis related family	S	25	WGD	MLKLNFIMLSFVFLVVVSSCVPSLAVEENEPKKLWDQCVVKISPNCALKIISQVFGDGVVSIPCCKELVQEGKECHDTLVKYIADRPSLIGNESKYLQKRDEIWAYCVSVSKAISPA*
Bra004151	A07	17092606	17092938	-	333	1	333	0	CRP3740.trim	ECA1 gametogenesis related family	S	18	WGD	MLSLVVLVVAITCVPSLAVEENEPKKLWDQCVVKISPNCALKIISQVFGDGVVSIPCCKELVQEGKECHDTLVKYIADRPSLIGNESKYLKKRDAVWVYCVSVSKAVSPA*
Bra004152	A07	17096338	17096691	-	354	1	354	0	CRP3740.trim	ECA1 gametogenesis related family	S	25	Tandem	MAKLNFIMLSLVVLVVAITCVPSLAVEENEPKKLWDQCVVKISPNCALKIISQVFGDGVVSIPCCKELVQEGKECHDTLVKYIADRPSLIGNESKYLQKRDELWAHCVSVSKAVSPA*
Bra004347	A07	18142870	18145976	-	3107	4	504	363.7	CRP0940.trim	DEFL	-	-	WGD	MEEVIQEDVYNHGEEALSSRSEEEQAREGMFKILTKLEIDSAYTSEKLLNLHVLLMHLLAWDNDLEGMGTLGSSPASFEKALTFDLLCGILESELKGVDEVLDELEAQIVDTSYKLSACKQVDYSVMEGKLAESAESLKQSRGQVSEITLQLAQLRRTLHYIRNGTSENEESAEYSGNGQDLRQKYALRPSDLRHKNALRMLEKSLSRELELEKKLMEFQQNEEQLKLKLHYTEEVSPRMEEASEFIWGRFLEAENSSEVFMGVSKELVGRLQIIQFSQSWSAQREAELKSKLEDITAQLQAKDLEVKKLEGTIQENQEIVSEVLTLREHVKLTEQKLKDAEIELKSVNASKQEILVHLAEMENANESVKESLFEAESRAENGETKIKELNAANLELTE…
Bra016108	A07	19364553	19366522	-	1970	8	129	134	CRP6180.trim	Kunitz type trypsin inhibitor	C	-	WGD	MATSNSTSAANLATVFDFSSADSPPPKLSLSPDQLSYCHQALKILREKISDPDSIAREFANLQANRMLASDMLRSSTVAINSVNYEKNRYTDVVPFDNNRVVLNPCKDSRSSADGYVNASLIKTTSSSASESVSEFIATQGPLPHTIEDFWEMVIQQHCPVIVMLTRLVDNYKTVKCGDYFPAEDKPREFGNISVKTKWVKTTDTALLLRNLEVNHKETEDQQPMSVLHIQYAEWPDHGVPKDTVAARGILKRLYQVPPSLGPIIVHCSAGIGRTGTYCAIHNTIQRILVGDMSALDLAKTVTMFRRQRNGMVQTMDQYFFCYNAIVDELGDLTAGTNAGTSS*
Bra016075	A07	19557917	19558543	+	627	1	627	0	CRP6090.trim	Kunitz type trypsin inhibitor	S	21	WGD	MKKPSVTSFLITLLLSAAVCAHGTTESNGTPVKVGEKYFMLPVKTENNDGGGLVPAATNILQSCPLGITQTRLPNQRGIPVSFRYTETIDRDFITTDTSINIEFMSDIWPVCSEFSKLWAVDDSSSAIIIGGKHKSPNSAFKIQNVTVAEHTYKLTTSYGTVGTTPPQLLVTNDESKTLVVQFVKADDDATKATSRVEKLGLRMFPFY*
Bra016073	A07	19563616	19564287	+	672	1	672	0	CRP6090.trim	Kunitz type trypsin inhibitor	S	23	WGD	MKKPSVTPFLITLLLAAAVCTHGKEEVKDSNGNPVKIGAKYFIQPAKSNGGGLVPAAISVLPFCPLGITQTLLPYQPGLPVSFGYYPPFVGTDYIVTSTTINVKFESDIWPVCNEFSKLWAVDVSSSAAKEPAIIIGGERTAPNSLFKIEEATGAHTYKLTTSSGTVGTIPGAWLSAPQLLVTNDEAKTLFVKFVKVDDDATKATATTTSRVEKLGLRMFPFY*
Bra016072	A07	19565480	19566121	+	642	1	642	0	CRP6090.trim	Kunitz type trypsin inhibitor	S	23	WGD	MSSFPLASFLIALLLAAAVCTHGQVPVTDTDGKNVRINERYVIQPVNTGINGGGLIPVAAILPSCPLGITEALPGESGVLVRIAFPPRLIPPLLPRTIVPTNSDITIEFKSNICNGISKFWEVDEFAQNPDQAEILIGGNRRRGNSWFKIERAGKEAETNIYKFTTSAGTVGTISGALDSPQLVLTNDVANTIFVKFIRDVTTVVTSASRVEK*
Bra016070	A07	19573911	19575418	+	1508	2	478.5	551	CRP6090.trim	Kunitz type trypsin inhibitor	S	23	WGD	MSSFPLVSFLITLLLAAAVCTHGQEWVRDTNGNRVRINDQYFIQPVNTENNGGGLVPLAAKISLCLLGITQALTGEPGVRVSFSFPPSLIPPIPFSPVSTKFGITIEFKSNVCKDISKFWEVDGSSLISEEPAIQIGGNPRERNSRFKIEKVGEEGRTNIYRFTTSDGTVGAVPGPLDSSQLVLTNDVAKTIFFKLIKVNAVTTDVTSTSRVDKLGLRMIFITIEFKSNDCKELSKFWEVYEARNIIEPPILIGGRPEEPNSRFKIEKVGEDGTNIYKLTTSTGNVGSIPLLGTTPQQVLVLTNDVAKTIFLILFEVK*
Bra016007	A07	19862441	19863049	-	609	1	609	0	CRP6140.trim	Kunitz type trypsin inhibitor	S	21	WGD	MSPTFYFVLALTAVLATSTNGAVLDIDGDFMFRDSYYVLPVIRGQGGGLSLRGRGGKPCPFDIVQESSEVDQGIPVKFSNWKIKVAFVPESMNLNIQTVVRATICIQSTYWQVGEFDEERKKYFVTAGPQDSGKSFFQIQKSGDDAYKFVVCPPALETGCPRCRNVGIFVDEIGVRRLALTSEPFLVVFKKADVTEISSKTM*
Bra016006	A07	19864616	19865245	-	630	1	630	0	CRP6140.trim	Kunitz type trypsin inhibitor	S	21	WGD	MNPVFYFLLALTAVLAATANAAGPIFDTDGDVIFGGSSYYVLPAIWGPTGGGLTLSSLDDKQCPLYIQKEDSEVERGIPVKFSNWKPRVGFVPESENLNIEMDVAATICVQSTYWWVAPSHLPIMTFFIAAGPKPGEDSSRSFFQIKKTGGFHNGYKITFCSGDGGCDDVGIARDANGVGRLAVGSEPFPFVFRKAGETETSPKTMSII*
Bra016005	A07	19868484	19869113	-	630	1	630	0	CRP6140.trim	Kunitz type trypsin inhibitor	S	21	WGD	MNPLFYFLLGLTAILAATANAGGPVLDTDGDFILDGGSYYVLPIFSGGGLTLTPRGGNQCPLHIGQEYSDVNKGIPVKFSNCRSKFGFVLESVNLNIEMDVKATICFQSTYWWVDECDMAIKKFFIMSGPKPKPGEDSSKSFFQIKKTKYFHNGYTIAFCPNDNDCIDVGIFVDEYGVWRLALSPTPFPVMFVKAIGTETSSKTMYERN*
Bra016004	A07	19870605	19871240	-	636	1	636	0	CRP6140.trim	Kunitz type trypsin inhibitor	S	21	WGD	MKLMFYFLLALTAIFAATANAGGPVLDADGDIIFNGSYYVLPLVWGPAGGGLTLTSGDYKKCPLYIGQDSSEVNMGIPIKFSNWKSKVGFVPESESLSIEMDTKATICGQSTYWWVAAPDMPKMLFVTAGPNPKEHVEDSRRSFFQIKKAEDFRIGYKIVFCPQDNYCMDVGIHEDDNHGIRRLALSSEPFSVRFVKAYGTEISYKTMSII*
Bra016003	A07	19872763	19873401	-	639	1	639	0	CRP6140.trim	Kunitz type trypsin inhibitor	S	21	Tandem	MNPMFYFLLALTAILATTANAGGPVLDIEGNIIFGGSYYVIPVFFGADGGGLTLSPLGNKQCPLYIGQEPSEANMGIPVRFSNWKSRVGFVPESENLNIPMDVKATICVQSTYWWVAVSGMPTVKSLIAAGPKPEPAKDSSKSFFQIKKDGDSSNGYNIVFCPNDKDCIDVGIFVDKDGVRRLALSSTPFPVMFLNSTDETETSFKKTMSII*
Bra016002	A07	19877769	19878413	-	645	1	645	0	CRP6140.trim	Kunitz type trypsin inhibitor	S	22	Tandem	MMNPMFYFLLALTAVLATTANAGPVLDIDGDIIFHGSYYVIPVIRGPEGGGLTLTPRNGNQCPLFIGQERSEVERGIPVKFSNWRSRVGFVPESENLNIKMDVEATICAQSTYWWVTPAPSHWRSLFIAAGPKPEAGGEDSSRSFFQIRKTETKLNAYKFAFCRDGNDCIDVGKNVEGGVQGLVVSRPPFATPFEVVFVKATEKQTSSKTMSII*
Bra015999	A07	19885846	19886529	-	684	1	684	0	CRP6080.trim	Kunitz type trypsin inhibitor	S	21	WGD	MLTLSFITLTVLSAVLAAASAANALPSKAVLDISGHPVQSHVQYYIIPAKIGTGRGGGLIPSSRDANTQDSCLNLDIVQSSSPFVSGLPVTFSPLNTKTKLVHLSTSLSLEFDPTVWLCPESKVWRIDHSVQLRKSFVSIGGEKGKGNSLFQIKEDGDGYKIMYCPIISSVTCINVGLEIDDLGVRRLVLSNDQSFGVKFQRAYDDSNSNCHLKPRWRMFSLFYNVK*
Bra015985	A07	19943025	19943910	-	886	2	207	472	CRP4670.trim	Lipid transfer protein	S	21	WGD	MSISIFLGVSTVLAILYAVQATAIWDQDKAMVQCVAKLTPCRPYVNSEAPPPLWCCHPLRKIVENDATCLCEAFKHPDMLALIHLTQEAALNLISSCGVSYDASSCDAESSSVSTSKNAALAISLLGVSFVSAFTGL*
Bra015984	A07	19946287	19946673	-	387	1	387	0	CRP4670.trim	Lipid transfer protein	S	22	WGD	MEICKFLTVIFVAIVVLYSVQAAEQGGDHHSMACMQKLMPCQNYIHAVNPAPPASCCGPMKEIVEKDSKCLCTVFNNPELLKSLNLTKENALDLPKACGVNPDVSICTKTACKFFIIFSTKIPHIYFI*
Bra015966	A07	20026923	20027216	+	294	1	294	0	CRP4920.trim	Lipid transfer protein	S	30	WGD	MKASCTKPVLITCTILLLLIVAQENRVAAAEQCNPMQLMPCEDAIMKGSTPSNECCTRLKQQQHCICQYMKNPNFKSFLNSPNAKMVASHCQCKPKC*
Bra015955	A07	20071957	20072710	-	754	3	196	83	CRP4670.trim	Lipid transfer protein	S	24	WGD	MASSILFITLLISLSSISLQLVFAQVPGTTTATCSSMLLSLAPCGPFVQGFVQLPAQPCCDGLNQIYSQQPTCLCLFLNNTSTLSPAFPINQTLALQLPPLCNVPANASSCSSPGGEAPSDSSSVAPPPSSSTSSPVSPSAKNNSSVAGTPVAQLAPRPTSLMGLGYDLRSSGSKSKIQLIILALAVILPGTLFI*
Bra015834	A07	20621518	20622006	-	489	1	489	0	CRP2855.trim	novel	S	24	WGD	MKPVSSLVIIFLLVLILQTNILESGHVRPNVQDAVKNNTDNNNTTTGVVLKDKKRSYNGGSGSYRWGWGGGGGGGGGGGGGGGGGRGWGWGGGGGGGGWYKWGCGGEERRKGREGRGEFVKREYAECKGNGKCRGKILECPQHCGGFCFYDCLFLCKPHCRR*
Bra015811	A07	20750265	20750600	+	336	2	121.5	93	CRP0090.trim	DEFL	S	29	WGD	MAKFVSIITLLFAALVLFAAFEAPTMVKAQKLCERSSGTWSGVCGNNNACKNQCINLEGARHGSCNYVFPYHRCICYFPC*
Bra015809	A07	20758660	20758996	+	337	2	120	97	CRP0090.trim	DEFL	S	29	Tandem	MAKFASIITLLFAALVVFAAFEAPTMVEAKLCERSSGTWSGVCGNNNACKNQCIRLEGAQHGSCNYVFPAHKCICYFPC*
Bra015705	A07	21273875	21274597	-	723	1	723	0	CRP4900.trim	Lipid transfer protein	-	-	WGD	MAPYPILSKAPFGTPSAGGGSVGFNAPTGPGYRSGDTAPGGSSGINGPNGPGYRSGGPGGYKSGDTSAGYRNGSPPGKRVGGGDPGAAIVVFPKKPVPTPVPAECKPIAGCVTKHIAGGNPTVPQYHGPCCNQFKNKVSCVCKFLMSTNAKQQRAADGVVRGCNFKNPICIKKPMPAACRPEVKHCVEMHMYRRASNPTFGSPCCQKFKTSKRCIMAFKSSPDPHLSQAAKGVIAGCHFQ*
Bra015638	A07	21619592	21620454	+	863	2	249	365	CRP3370.trim	Pollen Ole e I	S	19	WGD	MAKLVMLMVLCILPAIAMAAPRPRIGKNTLVVQGITYCDTCKFGFETAESSYTVPGATVKLVCRDRKTMKELYTDVATSNRHGKYMFVVHEDHKDEMCDVMLVKSSDKGCSKISKGREQSRVILNHYNGIASQIRHANNMGFEKDVSDVFCSELIKKYQVDEDEI*
Bra035178	A07	22463988	22464218	+	231	1	231	0	CRP2360.trim	Thionin	S	23	WGD	MGKVMSMVWIMMILAVLVIGGEAKSEIECSKICRPHCQRSSPASECAACSTECYKLPQVAMRGRNRRMVSEDPKQQ*
Bra030873	A08	417979	419352	-	1374	3	198	390	CRP4660.trim	Lipid transfer protein	S	25	WGD	MEKSTRTLMIITIVITSMLVGFGSSDLDQDREECTDQLIALSPCLPYVGGNAKAPTKDCCGGFDQVITKSEKCVCILVKDKDDPNLGLKFNATLAAHIPTLCHITAPNITKCISLLHLSPNSTLAKEFESLGRIEYEGKTNSTSPSHNVKDGTGGGKAEQVKSTGEKKSWLAVELLIFALFSHLLFIIPSFTSSSFI*
Bra014154	A08	2994554	2994847	-	294	1	294	0	CRP4920.trim	Lipid transfer protein	S	29	WGD	MVKVMWGSSLALAAALLLVTVANIPVAEGVTCSPTELTSCSSAFMSASPPSATCCAKLREQKPCLCGYLRNPALSQYVNSPNAKKVASSCNVATPKC*
Bra014003	A08	4696109	4696441	+	333	1	333	0	CRP1870.trim	RALF	S	24	WGD	MLHSVTLVLLSILFLQTHFPISDAITEIDAMLARNSLIGEDEELMPSEISRRVLMAQKRYIGYETLRRDMVPCQKPGASYYDCRSGQANSYNRGCETITRCARDTSDITT*
Bra039713	A08	6483729	6484502	-	774	3	210	72	CRP4430.trim	Lipid transfer protein	S	18	WGD	MAATIVFILMLAITSSTAVAETQGPSSSPPAPTCSEELVMFSPCIPYVSAPPNNISKTPDALCCSVFSTSVHSAAGKCLCYLLRQPMILGFPLDRSRLLSLSQICTEFQSSDESFESLCSPSVSPELPPLQSIQFTSPFDYGDRDSASPQSLGLPPETAKDPPISDQFSPDIDNVSPQLIINGSPMISNLLLFLTTIIMTLATCILTRI*
Bra039712	A08	6488856	6489068	+	213	1	213	0	CRP4630.trim	Lipid transfer protein	S	25	Dispersed	MKNGMCLLLLTVSVAVIWSTMTVSAQSDCTNVLISMAPYCLGYITGNSSTPSQQCCNQLANVVRPSPECL*
Bra038089	A08	6614989	6615759	+	771	1	771	0	CRP4820.trim	Lipid transfer protein	S	24	WGD	MGLLHKQNLSFVILLLGFLVVSYACDCGDPPKPSPHPVKPPKHPVKPPKPPTVKPPPHTPRPPTVKPPHTPSPPHSFPPYTPKPPTVTPPPPYTPSPPPYTPKPPTVKPPPQPTPTPSPPPPYVKPPPVPTPETPCPPPPPPSPPPTPCPPTPPAPTPEPETCSIDALKLGACVDVLGGLIHIGLGKSYAKATCCPVLGGLVGLDAAVCLCTTIRAKLLNIDLIIPIALELLVDCGKTPPRDFKCPAPQRKSPLLG*
Bra038962	A08	8619705	8620052	-	348	1	348	0	CRP1920.trim	RALF	-	-	WGD	MEYYTFSQEFAENERAPGKHHVKKTWVKERYESDEEDGSREEEVNQMIIKEEEDEETKGMVMSSSTMLTSKVKYLNYGALKHDTPPAASSGGGRVMPPPSNRYHRGHPKYYRCRG*
Bra021001	A08	10616226	10617203	+	978	2	258	462	CRP3370.trim	Pollen Ole e I	S	24	WGD	MATKAIFFFVSALCLSSLAGKAMADADDFDSFKIQGSVYCDTCRVQFVTRLSKFLEGAKVKLECRSRTNGTVALTKEAVTDKSGSYTMEVTGDHEEEVCELVLLQSPDSACSDVSQDAYLRNAAKVSLTANDGIVSHETRIVNPLGFMVKTPSAECPAAFKELGIVPDVTF*
Bra020925	A08	11167287	11169375	-	2089	11	61.1	141.7	CRP5216.trim	Prolamin	-	-	WGD	MNIFKKKTTPKEALRTSKREMAVATRGIEREITSLQLEEKRLVAEIKKTAKTGNEAATKILARQLVRLRQQITNLQGSRAQIRGVTTHTQALYASTSISSGMKGATTAMVAMNKQMAPTKQAKVIKEFQKQSAQLDMTIEMMSEAIDETLDKDEAEEETEDLTNQVLDEIGVGVASQLSSAPKGRIATKTAAPNTVSNKSENNDSGSTEVDDLERRLASLRRI*
Bra020903	A08	11312636	11313031	-	396	1	396	0	CRP2860.trim	novel	S	22	WGD	MFTKPIILASLLLIVFVSATHSARHKSGNDGSGFGGVPGFDGIPGFGNGFPGTGVGGGYGGGYGGPSGGFGKGGVVRPTVTCRVKGPCNGKKLRCPAKCFSSFSRSGKGYGGGGGGGGCTMDCKKKCIAYC*
Bra020846	A08	11708895	11710301	-	1407	1	1407	0	CRP4820.trim	Lipid transfer protein	S	27	WGD	MAPKGVTNTLVFVLALISILFIGQTKAQGRPSPRLPPPPPLQRPSSPPPPLLVCPPCVCPILSPPPPNTPPPTPQTSPITPVAPPPQTPPSNLPPAFPPNNPSATTPPQTSPTPPPQTPSVSPPITPTISPQLPPSNITPTPTEEILPVRPSVPPSQTPPVHSPIFSPKSPSILPPQVPSVPLPITPSETPSTIPPQTPLQSPPQTPPTTPPQTPLAPPPNTPQPSSPPLNFQPPPPPPQTPPSPPPNSQPPSVPLPITPPQTPPQSPPQTPPTTPPETPPVSPPNTPPLPSPPLNFHPPPPPPQTPPSSPPNSQPPSVPLPITPPQTPPQSPPQTPPTTPPETPPVIPPNTPPLPSPPLNFQPPPPPPQTPPSPPPNSQPPPAPTCPRNASQLRACSN…
Bra020845	A08	11716632	11716985	+	354	1	354	0	CRP4820.trim	Lipid transfer protein	S	24	WGD	MASKNMTRIIPLYLTLVLFGFASAQPPLGQPPVCPLTLLPIRGCIRILRIGVILNTRNVGPCCTILDQLDPPRASVCACDAASINLGILGITVNLRVNQLLRLCRVPTTPDFRCSLI*
Bra020840	A08	11760216	11761035	+	820	2	295.5	229	CRP4880.trim	Lipid transfer protein	S	31	WGD	MVMIYINKVPAAVAIALLFLVVVIAPQWTKAQPLPPFPPMSPLPPLPPMSPLPPLPPMSPLPPLPPMSPLPPMPKVDPVCTTAILDIVQNCYSTLSAVPSEECCNGLKSASKTQVTCLCDNFIAHPVFSNLTRPYYDQVSNACGVLDKYACNGTGEGGDSKGGDPKGGDGNAGAINKIAGSMGLFGLITCLFFLLF*
Bra020839	A08	11767442	11767795	+	354	1	354	0	CRP4880.trim	Lipid transfer protein	S	25	WGD	MAYVNKVSAVAAILFFAVAVAPLLAEPQTPMFPKMDPVCASLMPNLLEKCFSTVRETPTDDCCSDLKSATTTQVTCLCDNYIANPAVVNFTGPYSAGITTKCGVFDKYSCNGSSNGT*
Bra034570	A08	12788663	12789092	-	430	2	172.5	85	CRP4240.trim	Lipid transfer protein	S	28	WGD	MASGRIIIMVVAIAFFMIGSDNVNVATAQFCGANVSGLMNECQRYVSNAGPNSPPPSRSCCALIRPIDVPCACRYVSRDVTNYIDMDKVVYVARSCGKKIPSGYKCGSYTIPAA*
Bra034568	A08	12792882	12793311	-	430	2	172.5	85	CRP4240.trim	Lipid transfer protein	S	28	Tandem	MASGRIIIMVVAIAFFMIGSDNVNVATAQFCGANVSGLMNECQRYVSNAGPNSPPPSRSCCALIRPIDVPCACRYVSRDVTNYIDMDKVVYVARSCGKKIPSGYKCGSYTIPAA*
Bra034567	A08	12794464	12794909	-	446	2	172.5	101	CRP4240.trim	Lipid transfer protein	S	28	WGD	MGSGMITVMVVAIAFFMIGSDNVNMATAQLCGANLSGLVNECQRYVSNAGPNSPPPSRSCCALIRPIDIPCGCRYVTRDVMNTFDMDKLIYVARSCGKKIPSGYKCGSYTIPAA*
Bra034559	A08	12825473	12829778	-	4306	9	157.3	361.2	CRP4000.trim	Lipid transfer protein	S	26	WGD	MGNITKNQTMLLLVVTLLMVIAYHEGEAIQCSQITMYLAPCLSYVKGGGNPPPPCCAGLNNLKSSAPGRPDKQAACQCLKNVANAISGFNDDNAKQLPAKCGVSVGVPFSKSVDCNRHRLPFSTVRTSNLASSDQKANVFLKILNYPLHREKAGGVWRYEGGGRWRGEEENTTEEAELFSPTKESLYSFALSTSSSLSLFFAFSTLLLSTSFPITTMVRVKYTADEIRRMEESVRIRRSKEPVELVRLVKKMKHDVAIAESSVELSPNVKGKLIDEILELLRRVEEKSNVTLLREAVETWRIEKLKEAKELIQEQNGVNSTVILEEAGMLVRALELEWDVLSEEIGFWLPAEVNNEVHDDKPEGEEEPEEILAGRPVPAVCNAELHTDYGGAAAKRAKP…
Bra010254	A08	13440939	13441277	+	339	2	118.5	102	CRP0580.trim	DEFL	S	27	WGD	MAKLSCSYFLVLMIVFSVCLMVEKIEGKICEITLKVGTDCIRFFCAQDCAGQYYGGLGYCFDDPKVPGPLNCRCRYDC*
Bra010269	A08	13548351	13551066	-	2716	3	148	1136	CRP4240.trim	Lipid transfer protein	S	19	WGD	MAIGSHVLTGIVMILFISGELIVPGKGTCQGDIEGLMRQCAVFVQRPGPKVNPSAACCKAVKKSDILCACGRITSSVHNAAEDKPQSAEDKPSVAVEDLVAVEDLVAVENLVAVEDLVAEEELMAERDLVTEEETQAAEATSSYVVP*
Bra010406	A08	14377132	14379408	-	2277	4	216	471	CRP2850.trim	Root cap/LEA	S	25	WGD	MKISKTSSLVMTLLSIMLCFLRAKSQGVYCSNPYQLCFQKYILCPAECPSTGAAATNNKVCYVDCRNILCTSECRRASLNCNRPGPACNDPRLIAGGENVVYFYGKSKEHFSLVSDPDLQINARFTGHRPAGRSRDFTWVQALGFLFNSQKFSLEATKVATWDDSIDHLRFSFDGQDLIIPEEILSTWYSPKKDIKIRRATKMNSVTVTIKDKAEIMVNVVPVTKKDDRIQSYKVPSDDCLAHLEVQFRLKEEHVDAGTSSFTDYEESPFDNTSGSTKNDPVERLHR*
Bra010409	A08	14390940	14391455	-	516	1	516	0	CRP5030.trim	2S albumin seed storage protein	S	22	WGD	MANKLFLVSATLAFFFFLLTNASIYRTVVEFDEDNQIGPFGPQQCQKEFEQTQHLRACQQWIHMQATQPPSGPRALEFEVDIENPQGSQLKATLFQQCCNELRQEDKICVCPALKHVSKEVRIQFEQEQHQGLPQIVSRIYQTATQLPKFCKVPQVSVCPFQHDMPFPPYY*
Bra010537	A08	15033471	15033849	+	379	2	118.5	142	CRP0580.trim	DEFL	S	27	WGD	MGKLSCSYFLVFTIIFSACLMVERAEGKYCEITIDKEQTCIHSLCVQDCYALYNGVAHCVDDPEVPGSNLNCRCKYNC*
Bra010727	A08	16147506	16148982	+	1477	2	694.5	88	CRP3300.trim	Pollen Ole e I	S	29	WGD	MRILPEPRGSVPCLLLLLSVVFSATLSLARVVEVVGNAESKIKAPHAFSGLRVTIDCKVNKGHFVTKASGNIDEEGKFSLKVPTHDIVSEDGALKEECYAQLHSAVGTPCPAHDGLDSNKIVFLYKSGDKHVLGLKQNLKFSPELCVSKFFWPMPKFPPFKGFDHPFPLPPPLELPPFPKPCPPPPVPVYEPPPKVELPPPVPVHEPPPKVEVPPPVPVHDPPPKVEHPPPVPVYKPPPKVEHPPPVPVYKPPPKVEHPPPVPVHKPPTIPKKPCPPKSPKIELPPPVPVHKPPTKKPCPPMPPKKVDPPPVPVHKPPPKIVLPPPVPIHKPPKKPCPPKPPKVELPPPVPVYKPPPKIEHPPIYVPPVIPKKPCPPKAPKIDPPPVPVYKPPPKIEHP…
Bra010850	A08	16784625	16785550	-	926	2	258	410	CRP3370.trim	Pollen Ole e I	S	24	WGD	MAKFFIVFLASALCFTTLLHFAAADADDLDRFHIKGSVYCDTCRVQFMTRLSKVLEGAKVKLECKARENQTVTLTKEAVTDKDGKYEMVVMGDHEEEVCEIILVESPDAECGEVNNQEFLRNAARISLTANDGIVSNEVRTINPLGFMRKTPLADCPQVFKELGIVPDVIF*
Bra010886	A08	16958147	16958482	-	336	1	336	0	CRP1760.trim	RALF	S	24	WGD	MGGVKLLFIFGLLVLAMVAKSVNATYPLTKSCINGQGCIGDDDELESLMDSETNRRQLARGRRYIGYDALKKNNVPCNRRGRSYYDCKKRRRNNPYRRGCSAITHCYRYAK*
Bra010912	A08	17073623	17075456	-	1834	2	294	1246	CRP4640.trim	Lipid transfer protein	S	21	WGD	MKGLYFHLFLVTMTVVASISAATPAAPSGGGSLLDECSKDIQTVSLCLDFASGKAPNPSKKCCDAIEDIKEKDPKCLCFVIQQAKSGGQTLKDLGVQEAKLIQLPTSCQLHNASISNCPKLLGISPSSPAAAIFTSNATSTTTPAAPGGTSPATPATSSEKGGSASIKDGHAVMLLAVALMSISFLSTLPWMGLA*
Bra010984	A08	17407501	17408055	+	555	3	75	165	CRP2490.trim	Thionin	S	28	WGD	MMKKQVTIVAALLILVALSSNLDMVAEAQLGPGDCYDGCSTACVQRDSRKTARCDRKCSIRCGPDAKKAGKTGA*
Bra016501	A08	18782099	18782419	+	321	2	118.5	84	CRP0100.trim	DEFL	S	21	WGD	MASSYARLLLLCLSIFLIASTEVMMVEGRVCQRRSKTWTGFCGNTRGCDSQCKRWERASHGACHAQFPGFACFCYFNC*
Bra016563	A08	19079375	19080603	-	1229	3	176	350.5	CRP4670.trim	Lipid transfer protein	S	20	WGD	MEILKFAVIFVLCSISSSNAATTPPSGGAGDAHSMPCIQKLMPCQPYLRSVTPPPPASCCMPLKEIVETDVNCLCSVFNNVDMLKSLNLTKENALVLPKACGANADVSQCKASTGTTTPSTSPGTTKTPPASPAESGSTGGSASSTAKPSDSAPAINFSGISFAAAFVALATIFF*
Bra016580	A08	19145730	19146317	-	588	1	588	0	CRP6020.trim	Kunitz type trypsin inhibitor	S	19	WGD	MSSLLCIFLLVAVFISHRGATTEAVVELVTDIYGQRLRTGTKYYILPVVRGRGGGLTMSKAENKTCPKSVIQERFEVSNGMPLTFSPSDKSKVIRVSTDLNFKFSATSVWNLDNVDEKTNQWFIGTCGVEGNPGRTTVGNWFKIDKYEDHYKIVFCPSVCDICRVMCRDVGVFVQDGIRRLVLSDVPLKVMFKRA*
Bra016655	A08	19454552	19455133	+	582	1	582	0	CRP6140.trim	Kunitz type trypsin inhibitor	S	20	WGD	MKTAVGITMISFFLVAVTSSAVVSGVNEFVLDYQGKPVKPGTLYYVHHWHQERDSWLYPGSFRTSCPDTLAVVPTSYSLGERVQIMFNMVREDIGGVRVSTELNIWMPLGKTCSKSGYWRFAFNSWTREYELVPTGSRSSSDSIFTIQKSDRRYPSYEFVFGSENSTVIRFLELPSAPAFVSGKESAFSFYPV*
Bra016790	A08	20008800	20009204	-	405	1	405	0	CRP4820.trim	Lipid transfer protein	S	25	WGD	MESNRSFSAALFLSLNLMFFACVNGCNTCLPPKPIPNPNPNPISNPTKHSCPRDALKLGVCAKILDGAVGTVIGNPPDTPCCSFLQGLVDLEAAVCLCTAIKANILGIDIDIPISLSLLINTCGKKLPSDFICA*
Bra016791	A08	20012859	20013272	+	414	1	414	0	CRP4820.trim	Lipid transfer protein	S	22	WGD	MASSSIALFLALNLLFFTTISACGSCTPCGGGCPSPKPKPTPKPTPSPSSGKGKCPKDTLKLGVCANVLSGLLDLTLGKPPVEPCCSLIQGLADVEAAVCLCTALKANVLGINLNLPISLSLLLNVCSKQVPPGFQC*
Bra030699	A08	20754782	20755075	+	294	1	294	0	CRP4900.trim	Lipid transfer protein	S	24	WGD	MRFTGVVCIAFVIVLVSALAPTKADLEEKVACIPTELMTCIPALQTGSQPSAECCGKLKEQESCLCGYIQNPLFSQYVTSENAHKILATCGIPYPTC*
Bra030628	A08	21018996	21020504	+	1509	3	322	271.5	CRP5660.trim	Chitinase	S	26	WGD	MVTIRSASVFILVLLAVSTLALVANGEDKTIKVKKVKGKKVCTQGWECVWWSEYCCNETISDYFQVYQFEQLFAKRNTPVAHAVGFWDYQSFITAAALYEPLGFGTTGGKLMGQKEMAAFLGHVASKTSCGYGVATGGPLAWGLCYNREMSPSQSYCDETWKFKYPCSPGAEYYGRGALPIYWNFNYGAAGEALKADLLNHPEYIEQNATLAFQAAIWRWMTPIKKAQPSAHDIFVGNWKPTKNDTLSKRGPTFGTTMNVLYGEYTCGQGDIEPMNNIVSHYLYFLDLLGIGREDAGPNEELSCAEQKAFNPSTAPTSSSS*
Bra030513	A08	21507916	21508281	+	366	1	366	0	CRP1760.trim	RALF	S	26	WGD	MAKSFALFPTLMILGLFIISSPLVQAGFTNDLDGLEWTTTGVHDSSGCRGSIADCIGAEEEEMDSEISRRILATTKYISYQSLKRNSVPCSRRGASYYNCQNGAQANPYSRGCSSIARCRS*
Bra036316	A09	511270	512653	+	1384	2	420	544	CRP5650.trim	Chitinase	S	27	WGD	MEKQISLSLCLFLFILSISSFLQETEARKYSYRRAPITRLVSRSLYDSIFIHKENNACPAKGFYPYEAFLEATRWFPRFGSVGGITTRRREVAAFLAQISHETTGGWATAPDGPYAWGLCFKEEVSPQSNYCDASNTEWPCFPGKSYKGRGPIQLSWNYNYGQAGRALGFDGLRNPESVANNSVLAFKTALWFWMTEQTPKPSCHDVMVNRYRPTKADIAANRTSGFGLTTNIINGGLECGIPGDGRVNDRVGYFQRYAKLFNVNTGPFLDCENQRPFS*
Bra036323	A09	572304	572684	+	381	1	381	0	CRP5940.trim	Kazal-type serine protease inhibitor	S	22	WGD	MSTFSPSLVLSLILLNLLLVSSTTEMIKEGEIRLPSEKINGQFCNATAKPVSCPVKCFRADPVCGEDSVTYWCGCADALCHGVRVSKPGACDVGNGVGLSVPGQALLLIHIVWLVALAFSILLGLF*
Bra039098	A09	1169391	1169970	+	580	2	255	70	CRP3350.trim	Pollen Ole e I	S	21	WGD	MKKIMFLFVLLQLLLVNSLSPKHPSAKPAAEINVMGFVYCDVCSNNSFSKHSYFMSGVEVRIDCRLKSASSTTNEMITFSANRTTNEFGLYEVAITSLDSVDVDSLATSCQASLVGRRGSSDSSCNVPGYRSTTDQVVFKSKRSNLCIYGFNGLNFRPFKRNLALCGKN*
Bra039079	A09	1232577	1232912	+	336	1	336	0	CRP4820.trim	Lipid transfer protein	S	23	WGD	MAPRISLALFLSLNLLFFTYTSAQGSCPKDSLQISLCANVLNVVELTLGNPSVPPCCSLIHGLVDLEAAACLCSALKVDIPGITSINLPIFLNVLLNVCGRPTPTSYHCVY*
Bra039078	A09	1235980	1236315	+	336	1	336	0	CRP4820.trim	Lipid transfer protein	S	23	Tandem	MAPRISLALFLSLNLLFFTYTSAQGSCPKDSLQISLCANVLNVVELTLGNPSVPPCCSLIHGLVDLEAAACLCSALKVDIPGITSINLPIFLNVLLNVCGRPTPTSYHCVY*
Bra036578	A09	1843502	1843747	+	246	1	246	0	CRP2530.trim	Thionin	S	23	WGD	MAGKVCMVMALIMIGCVLQACNGANVDESQPTQDPKFDCFRTCSIACGKQNKPCYDECLTKCGLPQRLPRPTTSSSPSSTA*
Bra036581	A09	1850470	1850706	+	237	1	237	0	CRP2530.trim	Thionin	S	23	WGD	MAGKMCMVMALIMMGCVLQACNGANVDESQPTEDSKLVCFRTCSIACGKQNKPCYDECLTKCGLPQRPATPSSPSTTA*
Bra036612	A09	2017220	2018813	-	1594	4	225.8	230.3	CRP6250.trim	novel	S	28	WGD	MGRCSTKKVFLIQSPILFLYLLISFSSGAVKPDPRGVCVSKGGRFPPYESAGKPPNSVGRGSKDLTMCRVFRKRTCCSPAQTTPAFVAVRNLATHGEASQDCLHLFELLECSICNPDVGTQPGPPRICASFCDRVFDACKDAYFSSNALTQTIGPCGVNDDIICVKASNWESNGTSFCEAAGFAVQTNEDSREEPCYGSKASLESVVESWSRDSKKKTSFKTETLSCFKDLLQWVRVMTTIQKVSLGVSFLVAGMFLIRQWNNHKQKQRLAAIQRAARRLGGDANGDSYSAALNRRLVQS*
Bra036617	A09	2034105	2034455	-	351	1	351	0	CRP1760.trim	RALF	S	23	WGD	MVSSRVIYVVVAILVIATARVDANGYEDALGFMVQTGSSSNCRGSIADCIPQEEEFGLDSEISRRILASKKYVSYGAMRKNSVPCSRRGASYYNCQRGAQANPYSRGCSTITRCRR*
Bra036137	A09	2555860	2558550	-	2691	5	202.2	420	CRP6025.trim	Kunitz type trypsin inhibitor	S	24	WGD	MTTSRLIMITFLVVVITTSYVVIGDGNDVVYSADAGPVLPNVTYYISFMSSDYNMWICRMNARSTDPRTCPHQPVMFTRPTITPTPVMFILPSSTPDTTVIRESTKLSIKFANPSQCGESGVWRVANGEVVLNGVESREDSLFSIHMTDSYYKFTIGESVYPDVYATSISLSNDRYGKDRLIAKQPSGEMEIRSYSLLQRKQAPLIHLPDLLSNCSQMGSSEKRSKDVMSDIPTFSGENLQKNLKVIQNSRTFLSIIAGVLAGIIGFTGLTGFVFYFVVMLITSVGLMAKAGFSADLYFDSWNRVLFDGFLGGLMSFVLFWTYPFTLNLWWCFMKM*
Bra036136	A09	2559790	2560392	-	603	1	603	0	CRP6025.trim	Kunitz type trypsin inhibitor	-	17	WGD	MISFLLVAITRSYDVLGEGTDVVYDADAQPVMANVPYYISFMTYEYKMWICRVNMGSNDPKSCPQQPVMITNPPSDLPTQVMFLLPASAPNNTVHESTELNIKFISPGQCGESGFWRVVQNSTTLEGEVVLNGCKSNNDSKFFIHKTNEYYEFTVGDNDNVDPITISLSNEPVGRQKLLAKRFAGVMEVYFYRNMPKEQV*
Bra035863	A09	3236743	3236955	+	213	1	213	0	CRP2310.trim	Thionin	S	24	Dispersed	MEKKLSVAMMVFVLVVMAAIGGEAINHLCTFKCEITCRDPEFKSECFRACMADCDHDKPTSTFHSTKAYS*
Bra037792	A09	3592513	3592983	-	471	1	471	0	CRP3610.trim	ECA1 gametogenesis related family	S	32	WGD	MSPNTTSKRSLLTFLTLSYLLSTVHIITVAEARNMQTMTVAAEHSGSGNLVDCWNAALELKSCTDEIVKFFMSRNGTAEPGVTGGIDKDCCGAIGLIGKECWSVMFTSLGLTTMEGNMLREYCDFEAEKLVFSPSPSPAPEALALSPVEITYPGLD*
Bra037196	A09	4026635	4027399	+	765	1	765	0	CRP4820.trim	Lipid transfer protein	S	27	WGD	MESSKLSSLSLCFILICIIFFPQQSFSCGSCNHRKGGKPSIKPPVTVPKLPVPPVTVPKLPVPPVTVPKLPVRPVTVPKLPVPPVTVPKLPVPPVTVPELPLPPVGGLPIPPGGGLPIPPVGGLPTLPLPPLPIVGPLLPPGTNPPTPGGKDCPPPPGSHKPPSGTGKATCPIDTLKLGACVDLLGGLVKIGLGDPAANKCCPLLKGLVEVEAAACLCTTLKLKALNLKLYVPVALQLLLTCGKNPPPGYTCSI*
Bra037127	A09	4347360	4347743	+	384	1	384	0	CRP1910.trim	RALF	S	25	WGD	MATAQSLTLLITLSLLFISLQRSESLPENPSMILLGDGFDWPISHGDALDIDGGESFEDAEEEDVADRRSLYWKRRRYYISYGALSANRVPCPPRSGRSYYTHNCFRARGQVHPYSRGCSSITRCRR*
Bra037295	A09	4478679	4479875	+	1197	4	221.2	104	CRP3380.trim	Pollen Ole e I	S	24	WGD	MDSNHTILFVAFLILCLTVNGVTGYATVTGTVFCDQCKDGEKSLFDFPVSGIKVSVTCLDENGQVYMSREETTNWLGGYVMRFDGTPDLSNCYAQVSDNGAQQGSSSSCSIASGPAQKLKLLFSFFGIETFVVDALLAQPVQPMSSCPKPPPAPVMPPPQLPPLPPIPPVPFVEPSACCHKLWIRPEYRCYWKVIGPDTKVAVAFGLVAGRRYGTDMTVGEALKGRGEAYKTLLREATTALLNSYNSLGFPYNSVAVTTYTNMALLGNSQHDVLMTAIRFIKANSGTCKFTDCK*
Bra037222	A09	4927969	4928711	+	743	2	175.5	392	CRP4060.trim	Lipid transfer protein	S	22	WGD	MSILKSLVTIFVLGIFLTPRYSESAISCSVVLSDLQPCVSYLTSGSGQPPETCCDGVRSLDAATTTSADKKAACQCIKSVANSVTVKPELAKALASNCNASLPVDASSTVDCNTVG*
Bra038550	A09	5248847	5249345	-	499	3	102	96.5	CRP2700.trim	Snakin	S	23	WGD	MAISKAFIASLLISFLVLQLVEADVEVSNKKNGYGPYGSKIDCGSACIARCRLSSRPNLCHRACGTCCARCNCVPPGTYGNYDKCKCYASLTTHGGRHKCP*
Bra038559	A09	5333318	5333638	+	321	1	321	0	CRP2860.trim	novel	S	22	WGD	MSKTSILLPFLLLIIFVSTSQANRQLWDGGLLGSKSGVNGIPGLQGNVNWMNPTHTCTMQGPCRGKKLTCPAACYKSSNVNKEGYKSSSKSGGCTFDCTNKCTASC*
Bra036691	A09	5613892	5615196	+	1305	3	108	490.5	CRP0660.trim	DEFL	S	23	WGD	MAKTTSTLVLPIIFLIMFALVEQNVGCTASMGPCEIGKSCTTKCKVTFGQMANGYCDRSTGGLGESFGDDDSSSGDDDSSSGDDDSSSGDDDSSSNDDDSSSGGVPI*
Bra027747	A09	6489245	6489847	-	603	1	603	0	CRP6025.trim	Kunitz type trypsin inhibitor	S	26	WGD	MKTAGVIKIFGLMISFLLIAITPSGAVVAGEKEVVLDSGGQPVRANAPYYIWKPEERAWISRYGNRTLAPFSCPRRVVLFSNAVVETPPPVIFVLSSSDDVVRVSTELNIMFARRFFCRDESGYWRVANSSLPIKEVVLSGSKSSYDSTFTIQKSVNGSYKFAFGSADKPTDIGLDGIYPGISRLILSNSSSFGVSFIPG*
Bra027016	A09	7614659	7616399	-	1741	3	151	644	CRP4670.trim	Lipid transfer protein	S	25	WGD	MATATMIFAAAMTAMILVSLQQVEAQSATTCVNKLVPCFSALTTTTKPPKDCCDSIKEAVEDELPCLCTVYNTPGLLSQFNVSTAQALNLSRRCDVTTDLSACSGTGASSPKASLPPPAGKRGNDTAVGNKLTGYGVTTVILSLVSTIFF*
Bra027039	A09	7832648	7833091	+	444	1	444	0	CRP4820.trim	Lipid transfer protein	S	24	WGD	MASRTKSFLAIFLILNILFCTTISAYGNCGCPSPKPKPHPSHKPKPNPKPRPTPTPTPSPVTAKCPRDALKLGVCANVLSGLLNITLGKPPVKPCCTLIKGLADLEAAACLCTALKANILGINLNIPISLSLLLNVCSKKVPPGFQC*
Bra027040	A09	7839587	7840507	-	921	1	921	0	CRP4820.trim	Lipid transfer protein	S	26	WGD	MGSRVSASFFIFLIATVITLPPTIQACTPCTHPHPPVPKPPHQGGGGGGGGGGGGGGGGGGGGGGGGGGGGGNPPHHGGKGGSKPPHHGGKGGGPPHHGGGGGGPPHHGGGTSPPFVRPPPVVYPPPVVRPPPISRPPPVVYPPPMVRPPPVTTPPGILPPIINPPPVTTPPGILPPITTPPGLLPPIINPPPITTPPPSSGYPPYHGGPPSGGGSSQPTCPINALKLGACVDVLGGLIHIGLGNPVENVCCPVLQGLLELEAAVCLCTTIRLKLLNLNIFIPLALQALITCGINPPPGFICPPLT*
Bra027081	A09	8310789	8311028	+	240	1	240	0	CRP1855.trim	RALF	S	28	WGD	MGMSESIKVIVSLFLVVLLALAATQTESRYINYHALHGDHSLICDKAHPNTCEKEEANPYTRGCETIDRCRGQSLGPKM*
Bra027092	A09	8405632	8406099	+	468	1	468	0	CRP2860.trim	novel	S	21	WGD	MTTKLIVLFTLLLLTLTLSHSRPTGPESVSDQLKKSSKGNNNKNDKGYGSGGYFGPGTGSVPGTGFGLPGFTGKDWGNIGGGYGGGYGGPTGGYNKGGVVRPTVVCKEKGHCYMKKLRCPAKCFKSFSRSGKGYGGGGGGGGCTIDCKKKCMAYC*
Bra027111	A09	8544965	8545258	-	294	1	294	0	CRP4900.trim	Lipid transfer protein	S	24	WGD	MKFTGAICIALVIVLVSSLDLTSAAVEEEIKVACVVTELIPCLESSIIGVHPYPECCVTLKAQQSCLCGYIQNPVYGGFFKNAHSVFTGCGVPYPTC*
Bra027114	A09	8562465	8562758	-	294	1	294	0	CRP4900.trim	Lipid transfer protein	S	24	Proximal	MKFTGAICIALVIVLVSSLDLTSAAVEEEIKVACVQTELIPCFVAAFIGSQPSAECCEKLKEQQSCLCGYISNPVFGQFYKNAQNVFKACGVPYPTC*
Bra027832	A09	9057755	9059859	+	2105	2	373.5	1358	CRP6140.trim	Kunitz type trypsin inhibitor	S	20	WGD	MNPMFYFLTLTAVLAATANAGGPVLDSKGHHIFSGSYYVIPRIFGAAGGGLTLVPRGDKQCPLYVGHETLEVKMGIPVKFSSWMSRVGFVPESENLNIMMDAKATTCSQSNYWWVAPSDKDRKTWFIAAGPKPKTKEDRSMTSFQIKKTGDSLKGYKIVYCPKAEPSSAPIATGQEEAEPSKPARTNRCFSCNKKAGVMGFKCKCGSTFCRSHRCPEKHECSFNFKEVGRDVIAKANHVIKEDKVERI*
Bra027940	A09	9999803	10000892	+	1090	2	382.5	325	CRP5600.trim	Chitinase	S	22	WGD	MAFTKVSLVIFLSLVGLYSVTAKTQKCGCAPNLCCSQFGSCGTNDAYCGAGCRAGPCRSNIRTPNGGGSVSSIVTQQFFNNIIQKAGSGCAGKTFYTHDSFINAANNFPNFGNSVTRREIATMFAHYSQGTGHFCYIQAINGTLRRDKCQEPQRQMPCHPPGIGYFVRGERLNIDLLRQRELVRSNPTLGFKTSLLFWMNSVRPVLNQGFGATIRAINGTECNGGNLAAVNERIRYYRDYCGQLGVDPGSNLSC*
Bra027957	A09	10110713	10112101	-	1389	2	523.5	342	CRP2850.trim	Root cap/LEA	S	23	WGD	MKEDLKRINGLYVTLLLTLYACAVIVQLEAASETKTCFQKKSPCFLKKQTCPNQCPSFSPPNGSSKACVVDCFNPICKATCRNRKPNCNGRGSACLDPRFIGGDGIVFYFHGKRDEHFALVSDTDLQVNARFIGLRPSGRRRDFTWIQSLGLIFGPNNKTFTLEAQKAAKWDHQVDHLRLSFEGKEILLPKGDSSFWTPPGSYIKVERTSDMNSVLVTLPDIAEIWVNVVPVTKEDDTIHKYGRPENDCFAHLEVQFRFLRLSPNVEGVLGRTYREDFQNPAKPGVAMPVVGGEDKYRTSSLLETSCNACVYSRGSRSSDKIEPLSLNQNTVDCTGGSSSGIGIFCRK*
Bra037870	A09	10651287	10652663	+	1377	3	205	381	CRP4570.trim	Lipid transfer protein	C	22	WGD	MKQSLLSILIFLLSSSFAPIHARNKSQPANSPSSVAAPAPGPSNSDCSSVIYDMMDCLSYITPGSNDTKPTKVCCGGILSVLQYNPTCVCVGLESSKTMGFAVNNTRARAMPTTCKLPIVATHCPMLDEVTPAASTPVSQSAGTPMTSPSSVASPTSSPSLAESPVMTAPSPSSSGTNHLSASTLTLVVIKVSFVAYISFFFSN*
Bra037898	A09	11423887	11424669	-	783	2	174	435	CRP0608.trim	DEFL	-	-	WGD	MMADAQKKNCPHKIPIKGSYCAPTICLDKCKKQHGTLGSCSVEKGFCNCAYMPWESPTNSSDNAKKIGSTVSEYDKALVMKKNFTTRAFGSPPPMSLSATSSETSSTSQSPFSFS*
Bra032889	A09	12093686	12095594	+	1909	2	510	889	CRP3510.trim	Pollen Ole e I	S	24	WGD	MGFLGKSILSSLLAIWFFTSCAFTEEVNHVNQTPSSAPAPSPYHHGHHHPHPPHHHHPHPHPPAKAPVKPPVSPPSKPPVKPPVYPPTKSPVKPPTKPPVKPPVSPPAKPPVKPPVYPPTKAPVKPPVKPPVKPPVSPPAKPPIKPPVSPPAKPPVKPPVYPPTKAPVKPPTKAPAKPPVSPPAKPPVSPPAKPPVKPPVYPPKFNRSLIAVQGTVFCKSCQYASFDSLIGAKPVEGAVVRLLCKSKKNIVAETKTDKNGYFLLLGPKTVTNYGFRGCRVYLVKSKDYKCNKVSKLFGGDVGAVLKPEKRKGKSAVVINQLIYGIFNVGPFAFDPVCPK*
Bra032888	A09	12106520	12106855	-	336	1	336	0	CRP1760.trim	RALF	S	24	WGD	MGGVKLLFIFGLLILAMVAKSVKATYPLTKSCINGQGCIGDDDELESLMDSETNRRQLARGRRYIGYDALKKNNVPCNRRGRSYYDCKKRRRNNPYRRGCSAITHCYRYAK*
Bra032880	A09	12177139	12177507	-	369	2	118.5	132	CRP0580.trim	DEFL	S	24	WGD	MAKLSCSYFLILMFVFSVVLVAEGEDDENCIVFMDPKNPCNIVDCRQNCYEGYNGVGKCVKDVKAGGDTCLCTYNWNC*
Bra032857	A09	12360938	12366116	-	5179	2	285	4609	CRP4640.trim	Lipid transfer protein	S	21	WGD	MKDLHFHIFLVTMTVIASISAATPTAPAAGGALSDECNQDFQKVTLCLDFATGKAPTPSKKCCDAIEDIKEKDPKCLCYVIQQAKTGGQALKDLGVQEAKLIQLPTACQLRNASISNCPKLLGISPSSPDAAVFTSNATTITPEAPAGKSPATPATSSEKGGSASIRDGHAVVALAITLITVSFVSTLL*
Bra017421	A09	15158527	15159096	-	570	2	117	336	CRP0000.trim	DEFL	S	22	WGD	MKLSLRLISAVLLMFMIFVASGMGPVTVEARTCESKSHKFRGPCVSRHNCANVCHNEGFHGGKCRGFRRRCYCTRHC*
Bra017474	A09	15664035	15664596	+	562	2	240	82	CRP3390.trim	Pollen Ole e I	S	22	WGD	MRSFFILRCFLLFFFLFDLAFAAEGKIWSRTDMVEMAGYGEQKLSSVIITGSLLCDTSHSISIPGATVAIKCHTGCKRRSKWIKAVTDDLGEFEIDLPSQLHAIPDLENTCVIKPMHVPHELCRCHHNSTNTHKRIKLVSSTSGFRVYSSGKIRLQGHS*
Bra017517	A09	15973376	15973765	+	390	1	390	0	CRP4820.trim	Lipid transfer protein	S	22	WGD	MAYSKIALLLVLNVIFFTLVSSTSAPCPPPPSKSPNKKPPPSSPRKPTCKDALKLKVCANVLNLVKVSLPQKTECCALIKGLVNLDAGVCLCTALKANVLGIINLRVPISLTVLFNQCGTKVPSGFQCA*
Bra017518	A09	15984495	15984887	+	393	1	393	0	CRP4820.trim	Lipid transfer protein	S	22	WGD	MAYSKITLLLVLNVIFFTLVSSTSAPCPPPPSKSPNKKPPPSSPYRKPTCKDALKLKVCANVLNLVKVSLPQKAECCALIKGLVNLDAGVCLCTALKANVLGIINLRVPISLSVLFNQCGTKVPSGFQCA*
Bra017586	A09	16707214	16709732	-	2519	2	262.5	1994	CRP3370.trim	Pollen Ole e I	S	29	WGD	MASKAFFYSFFVVSVVCLSSLAGFSAADADDFDRFQIQGSVYCDTCRVQFVTRLSKFLEGAKVKLECRSRTNGTLALTKEAVTDKTGSYMMEVTGDHEEEVCELVLVQSPDSGCSDVSEEAYLRNAAKISLTANDGIVSHETRIVNPLGFMVKTPSADCPAAFKELGIVPDVTF*
Bra029534	A09	17254511	17261185	+	6675	15	207	255	CRP1855.trim	RALF	-	-	WGD	MALANNLTNGDTELTSVTLFHTDHGVRDMACLKARQQVCQSPPLARPPPRLHLRLHRRLPVQGDSTGCLLVLYDHTHRAFAGRSDIRLRRDPTRWVLSSSGSSRRGYREYKLQGFSNWLRENVVDSKNWGKMRACLAVQTISREKTESGTKGFGEKNVIGVGVNGKVYEGLFQGGAVFRFDNLYRVFDYLKLQYGNHTLGSDNLYRVFDYLKLQYGNHTLGSDNLYRVFDYLKLQYGNHTLGSDNLYRVFDYLKLQYGNHTLGSDNLYRVFDYLKLQYGNHTLGSDNLYRVFDYLKLQYGNHTLGSDNLYRVFDYLKLQYGNHTLGSDNLYRVFDYLKLQYGNHTLGSDNLYRVFDYLKLQYGNHTLGSDNLYRVFDYLKLQYGNHTLGSDNLYRVFDY…
Bra029458	A09	17884167	17884556	-	390	1	390	0	CRP4820.trim	Lipid transfer protein	S	23	WGD	MALKNSLAIFLAFNILFFALTEAARYGCPPSSYKPKPGPTTPAIETCPKDTVKLGVCVNALNLLNATLGAPPVKPCCSLIDGLVDLEAAVCLCTALKASILGININLPINLSLLLNVCNRKAPRGFQCP*
Bra029456	A09	17898489	17898998	+	510	1	510	0	CRP4820.trim	Lipid transfer protein	S	25	WGD	MASKNSACLALFFALNILFFTLTAATDCGCSPNPKPKPGPSPKPKPLPSPRPPKHVPSPFVPSPSVPSPNPRPVTPPSNPGSSGNCPIDVLKLGVCGNVLSGLLNIQLGQPSAQPCCSLVQGLVDLEAAICLCTALKVNVLGINLNVPISLSVLLNKCNKKVPSGFECT*
Bra023175	A09	21001891	21003416	+	1526	2	582	362	CRP5780.trim	Hevein	-	-	WGD	MAGKSGGLAMMREYRKGNWTLNETMVLIEAKKMDDERRMRRSIGLPAAEQSHDSRSSSGNKPAELRWKWIEDYCWRKGCMRSQNQCNDKWDNLMRDYKKVREYERRRVESSFAAESSSSAAAETGTYWTMEKSERKERNLPSNMSPQTYQALFDVVESKTHPSSTAATNVTAAVAAAAASGNGSGGGLQIQKMIQQQQEQGLGFVQKHQMIQPHVLLPLHPPPPPPLPPSQALQPRPLLLSPPPPPSFHAQPILPTKDTSSDSDTSEHPDTSPAKRRRTIPTTTAGPSGAGRGNAETEEGETVVAAAFSRSASVIANAIRESEERQDRRHKEVMSLEERRLMIEESNVQINREGMNGLVEAINKLASSIFAFASSSHHNNQHQGGPS*
Bra023145	A09	21288383	21288989	-	607	2	195	217	CRP2320.trim	Thionin	S	26	Dispersed	MGSKRVTIMFITMMVVIGNFVVQTEAQAYPFRSCFPGCIVSCAIEKKFPTGLMCPFTCFMTCLPPPTSNIPSPPSQMISANEKIDNNNVYCKFGCATHHCLPLSSLQNPNVDKVVDCVDSCSDRCSNKN*
Bra032290	A09	22812254	22813321	-	1068	2	258	552	CRP3370.trim	Pollen Ole e I	S	24	WGD	MAKFFIVFLASALCFTTLLHLVAADADDFDRFNITGSVYCDTCRVQFVTRLSKFLEGAKVKLECKSRVNQTVTLTKEAVTDKDGKYQMEVMGDHEEELCEFILVQSPDAECGEVNNEEFLRNAARISLTANDGIVSNEIRTINPLGFMRKTPLADCPQVFKELGIVPDVIF*
Bra024766	A09	22903399	22904020	+	622	2	87	448	CRP2490.trim	Thionin	S	28	WGD	MMKKQVTIVAALLIIMAFSFNLDMVAEAQLGPGDCYDGCSTGCVQRDYAKKARKTGA*
Bra024765	A09	22914280	22914570	+	291	2	103.5	84	CRP2490.trim	Thionin	S	20	Tandem	MKTQVMIVVALLILVALSSNSDMVVEAQLGPGDCYDCCATGCVQRDPKKTSKCEYQCAKRCGRGKYTL*
Bra024762	A09	22942319	22942750	+	432	1	432	0	CRP3390.trim	Pollen Ole e I	S	24	WGD	MAKSNAYLISILIIISSLSSPSQGLTIAGYTINQVIIDDVVYCRFNGTPNPVSNATVYLTCGGSTTRLVEVLTDTYGAFRIVLNVLQTVLLSSSTCGLGVNVPEGYCALVAPENVLYAPLMLLNIVRNGTITPAYYTANLIFG*
Bra024530	A09	24584890	24585502	-	613	4	90.8	83.3	CRP2700.trim	Snakin	S	23	WGD	MEKMKVVAFVMLISLLLLSQVLADLSSSSNAETSSASQIQTNEENQVEAFKRTYHHRPPFNCGYACARRCRETSRKKVCYRACGSCCAKCQCVPPGTSGNTASCPCYANLRTHGNKLKCP*
Bra036091	A09	25231902	25232585	-	684	1	684	0	CRP3650.trim	ECA1 gametogenesis related family	S	23	WGD	MVKSIIVIVVAICLLSLPNPTVGSQKKPWPMPSDLANHNGKFGDSKVSWACSESSDPNSPPSPPGSFPTIPNIPGIPNIPQIPIPQIPAIPNIPIPQIPGIPNIPIPQIPEIPNIPIPQFPEIPNIPGLPNIPSLGGSFSPFESVLVSQSSELEKCLTGDKSKGSEKCFSQVFSSWADNDLSLDKECCEIVLNMDKKCNGHLHMMFKSHFFAPLLQYSCHIKHAKKN*
Bra036802	A09	25702367	25702765	-	399	1	399	0	CRP1910.trim	RALF	S	26	WGD	MEAPTLTLNLLLLIIVSLLFISLPRSEPLPENPSLVLLGDGFEWPTSHGDAFDIESFDDAGEEEDDDVGVSDRRSLYWKRRRYYISYGALSANRVPCPPRSGRSYYTHNCFRARGPVHTYTRGCSSITRCRR*
Bra036789	A09	25802085	25802778	-	694	2	183	328	CRP3860.trim	Lipid transfer protein	S	24	WGD	MAFASKIITCLLVLKVYMAAPAESHITCGIVTSTLAQCMGYLTNFFPVPSDYCCAEVKGLNQMAQTTPDRRQVCKCLKAVAKENKGFISIELVGTLPTICGVSVPYPFNFSTNCDTISTAV*
Bra036788	A09	25812372	25812722	-	351	1	351	0	CRP3860.trim	Lipid transfer protein	S	25	WGD	MEGLLKLSTLVIVCMLVSAPMASEAAISCGAVASNLGQCINYLTRGGFVPRGCCSGVRRLNSMARTTRDRQQACRCIQGAARALGSRLNPGRAARLPGACRVRIAYPISARTNCNK*
Bra006872	A09	25916339	25916623	-	285	1	285	0	CRP1940.trim	RALF	S	18	WGD	MKSIAFSVLLLLAVATSGNMLNGWQNLTGVHEDGEEVIWVSLVLDQKNYITYPALNRPPVCKSSMNHLCTPIYSQQNSQCTIYNRCKHGSTGSS*
Bra006901	A09	26056900	26057265	-	366	1	366	0	CRP4410.trim	Lipid transfer protein	S	24	WGD	MKAMRVGLAMALLMTITVLTIVTAQLEDQQPPPPMLPEEEVGGCSRTFFSALVQLIPCRAAVAPFSPIPPTQSCCSAVVTLGRPCLCLLANGPPLSGIDRSMALQLPQRCSANFPPCDIIN*
Bra007071	A09	27154084	27154992	+	909	2	411	87	CRP5600.trim	Chitinase	S	28	WGD	MLTHAISKPILVVIILLVLQAFCTTTKAQNCGCSPDLCCSQFGFCGNTSDYCGVGCQQGPCFAPPPANGVSVDEIVTQEFFNGIIDQAESSCAGNGFYSRGAFLEALESYSRFARIGSVDDSRREIAAFFAHVTHETGHFCYIEEINGPSRDYCDENATQYPCNPNKGYYGRGPIQLSWNFNYGPAGTAIGFDGLNAPETVATDPVISFKTALWYWTNRVQPVISQGFGATIRAINGALECDGANSATVQARVRYYTDYCRQLGVDPGNNLTC*
Bra007440	A09	29224710	29227431	+	2722	2	1269	184	CRP3440.trim	Pollen Ole e I	S	28	WGD	MATPAWSLAGKTHLVVAVLAMLVGLTLATEPYYYSSPPPPYEYKSPPPPVKSTPPPYEYKSPPPPVKSPPPPYYYHSPPPPVKSPPPPYYYNSPLPPVKSPPPPYYYHSPPPPYYYHSPPPPVKSPPPPYYYHSPSPPVKSPPPPYYYHSPPPPVKSPPPPYYYHSPPPPVKSPPPPYYYHSPPPPVKSPPPPYYYHSPPPPVKSPPPPYYYHSPPPPMKSPPPPYYYHSPPPPVKSPPPPYYYHSPPPPVKSPPPPYYYHSPPPLVKSPPPPYYYHSPPPPMKSPPPPYYYNSPPPPVKSPPPPYYYKSPPPVKSPPPPYYYQSPPPPPKAYSPPYYYTSPPPPVSYPHPHPHPHPKPLVFKVVGKVYCYRCYDWTYPKKSHDKKHLKGAVVEVTCKA…
Bra007462	A09	29331872	29333140	-	1269	3	190	349.5	CRP0260.trim	DEFL	S	26	WGD	MAKSLCIVTLLMIFLLISTGIPKGEAQCMGERSFTSPPGICSQQIGSTVCNNACITEEYFRGQCETQGARTIWGALVALLWRGCPLPVSVLYMDAWLNRCIRFRVGRLEAVIFNLLSPNDSIAGCCFLLVLPVGSSWVGKRVRDVILCGGCGMWVDQKPYEPCVSRCEGAFLSDNSRQLVFSLRLRLLL*
Bra007579	A09	29882974	29883279	-	306	2	112.5	81	CRP0500.trim	DEFL	S	24	WGD	MTKFTTLAIFIVLFLGMVAKETQGQHICHQILLNDNCDGPTCTALCDQKLGGTGQCYRTVDRRFICLCNYICKS*
Bra007647	A09	30269172	30269528	-	357	1	357	0	CRP5940.trim	Kazal-type serine protease inhibitor	S	23	WGD	MPSFSWISIPLLLLLFCLIGSQAADDLPEKSSGGVCSGVSDPGGCPINCFRADPVCGADGVTYWCGCPDAACHGARVVKTGACDAGNAGSASVPGQALLLIHIVWLFLLGLSLLVGAF*
Bra007693	A09	30425228	30425539	+	312	1	312	0	CRP3500.trim	Pollen Ole e I	-	-	WGD	MCSEPGSYGKDKKDVVIYSDPTDSKGYFHVALTNIKDLLHCRVKLYTSPVGTCNNPTNVNKGIAGVPLSMYGYRYHSDKNLKIFSVGPFYFTGYKPALTTPKY*
Bra031217	A09	31972311	31972691	+	381	1	381	0	CRP3610.trim	ECA1 gametogenesis related family	S	23	WGD	MASNTCFSLFATIALLLLVNISGRTLPATADPTNIAARLNGGGLMECWDALYELKSCTNEIVLFFLNGETKLGDGCCHAVDVITINCWPSMLTSLGFTSEETNVLRGFCQSPNHGGSTPAPSPVKL*
Bra031133	A09	32345567	32347092	-	1526	2	109.5	1307	CRP2530.trim	Thionin	-	-	WGD	MTVIAIAVTAEAKYDINVWLKCFRKCSQPCKPHDGDCFERCKIQCGGPNPPHGFPRTLHGMTFAEVREKKER*
Bra031024	A09	32890605	32891468	-	864	3	182	159	CRP4670.trim	Lipid transfer protein	S	22	WGD	MEIVRFTVAVFFVLYSVSSSNAATAPPSGGGGGGGDAQAMPCIQKLMPCQPFLHSVIPPPPPSCCLPLKAIVANDATCLCSVFNNVDMLKSLNLTKDNALDLPKACGANPDISLCKASPAGGTTTNSTSPATPKTPPVSSTGSGSTGASSSTTSPTSSAPAINFAGLSFASTIVALATTFF*
Bra031023	A09	32892910	32893474	-	565	2	238.5	88	CRP4670.trim	Lipid transfer protein	S	22	WGD	MKIVRFTVAVFFVLVSVSSSNAAVAPPSGGGSGGGDARALPCIQKLKSCQPYLHSVIPPLPASCCLSMKEMVANDAPCLCSVFNNVDMLKSLNLTRDNALDIPKACDAEPDISLCKASPADGPTTNSTSSTPTSSAPAINFAGLSFASTIVALATTFF*
Bra031022	A09	32895539	32896340	-	802	3	187	120.5	CRP4670.trim	Lipid transfer protein	S	23	WGD	MEIVRFAVAAVFFVLYSVSSSNAAIAPPSGGGGGGGDAQEMPCIQKLMPCQPFLHSVIPPPPPSCCLPMKAIVANDATCLCSVFNNVDMLKSLNLTKDNALDLPKACGANPDISLCKASPAGGTTTNSTSPATPKTPPVSSTGDFHCGTTGASASSTSTPTSSAPAINFAGLSFASTIVALAATFF*
Bra026750	A09	33520256	33520621	+	366	2	135	96	CRP0360.trim	DEFL	S	24	WGD	MDITKKNLVAFVLTILLVVSYVHCRTTSDNISGFVIKKEDMCFKTSECLQPGMGPGESLDKVCIAFCQRMKFKSGWCEFYGSPCCCSSK*
Bra026888	A09	34136994	34138676	+	1683	2	285	1113	CRP1090.trim	DEFL	S	24	Dispersed	MKKVFLNIVLLSILLGAAFHLANGAEVNHQAQCDSDLECYTMRSCLTGPGYCDNGVCKCPKLQVVDTNGAVVNHLGQCDTDLECYTMHCDRGDGYCDHSNVDGVCKCPKTCTSNPECSGMGCDTGRGYCNNGACKCPKLQAAETKKHTNGVDLNHLGQCDTDLECYTMPSCNRGNGYCDQKDGKCKCPK*
Bra026960	A09	34498202	34498688	-	487	2	180	127	CRP2310.trim	Thionin	S	25	WGD	MDSKRMAMLVVVMLVTGNILFEAEGLAFLDCYKGWFVICAASSHGFKKLFCPFSCIKDCKQPTTPSEANLNEIDQTDYFCKLGCATDRCASSSLIHDKDHAEKVSVCVDSCSDICSRKN*
Bra031796	A09	34714640	34717661	+	3022	6	244.5	311	CRP3080.trim	Stig1	S	24	WGD	MKTFKISYFVVVLITFLAIAITLSEPLRVEASHRDRYGLVITATQGKKGGNRTSAMTCDKSPKVCRLKGSSGRDCCRKRDIVEGALRSATKGDRVHMGCAAMLEETIGVQPYKKTIWTESVDYQMNYWLRYYPFFRQKMLSQLAFCPNNGGTQTSSTRICPYIKPPALESLVLKSCNAELFQPENIKLWVGIAVSRCVRELTLSIRYNSPRNKPFVPLPSSFYTCCSSLTALKLKGDSIFVDVPQSVNLPSLKTLKLRDVTYLNDDALRLLLSNCTALEELFIDRYGEADDNVRALVVENSTLQRLTLKMYSDHLDVQHVIVTPSLKYFKLYDEGHDLSYSIEHMPKLEEADIDVSSSLDELLGSMTPVKRLSLRQFFNRDDELEHVKLSFYSDDWSKL…
Bra031795	A09	34723572	34723991	+	420	1	420	0	CRP3080.trim	Stig1	S	24	WGD	MNTFKISYFVVVLIMVMAIAITLSEPLRVEANHRNRYGQLIAATRGKKGGNRTSAMTCDKSPKVCRLKGSPGRDCCRKRCVNLRTNKLNCGRCGKSCQYSEICCNGYCVNPMFDKRHCGGCFKKCNKGRSCAYGMCSYA*
Bra032462	A09	36176162	36177078	-	917	4	124.5	139.7	CRP4690.trim	Lipid transfer protein	S	26	WGD	MDPKSFLISALIFSLLSNSPVLMSLAQINTPCSPTMLSSVTGCMSFLTGGATSTTSDCCRALKTLTGTSMDCLCMIVTANVPLDLPINRTLAISLPRACGVPVQCKASSALLYSPGPASVGPTTSPPTETQNPEGSASFGPATSPTSSMDPDGMPDGKAHIFFNT*
Bra032538	A09	36513947	36524658	-	10712	5	297.6	2306	CRP0590.trim	DEFL	S	25	WGD	MHKLIFSLLSIASISLLLLFHGSEARQRELPLPNACHFSQINSLSPAHATKFEAGQMEVWDHTSNELQCAGVTVARITLQANSIFLPSFFSPPSLAYVVQGEGVMGTIASGCPETYEEAGGGVGGDMHRRFEDMHQKLEDFRRGDVFASLAGVSQWWYNRGNSDVVIVIVLDVTNRENQLDQVPRMFQIAGSKTQEQQQPLTWPSGKNAFSGFDPNIIAEAFKIDIETAKKLQNQKDNRGNIVRANGPLHFISSPSRQWQQDGNGNGIEETYCTARLHENIDDPERSDFFSTRAGRISTLNSLNLPVLRLVRLNAIRGVLYSGGMMLPHWTANAHTVLYVTGGQAMIQVVDDNGQSVFNAQVQQGELLVVPQGFAVVKTAGETGFEWIAFKTNDNAYMN…
Bra015457	A10	1640262	1641838	+	1577	3	322	305.5	CRP5660.trim	Chitinase	S	26	WGD	MVTIRSVSVFILVLLAISSLALVANGEDKTIKVKKVKGKKVCTQGWECVWWSEYCCNQTISDYFQVYQFEQLFAKRNTPIAHAVGFWDYQSFITAAALFEPLGFGTTGGKLMGQKEMAAFLGHVASKTSCGYGVATGGPLAWGLCYNREMSPMQSYCDETWKYKYPCSPGAEYYGRGALPIYWNFNYGAAGEALKADLLNHPEYIEQNATLAFQAAIWRWMTPIKKAQPSAHDIFVGNWKPTKNDTLSKRGPTFGTTMNVLYGEYTCGQGDIEPMSNIVSHYLYFLDLLGIGREDAGPNEELSCAEQKAFNPATAPSSNSS*
Bra015426	A10	1838908	1840044	-	1137	5	121.8	132	CRP4690.trim	Lipid transfer protein	S	26	WGD	MDPRFCLISALIFLSLLSNSPILILAQISTPCSPTMLSSVTGCMSFLTGGGSSPTSDCCEALKSLTGTGLDCLCLIVTASVPINIPINRTLAISLPRACGMPGVPVKCKASAAPLPAPGPVSLGPTTPTETQSPQGSASFGPTTSPASSIIPDDQNIPASDKGENPTASTPSASSPSSSHSIKLPLLLLTFFAFQIISLLLS*
Bra033357	A10	4083641	4084009	+	369	1	369	0	CRP1760.trim	RALF	S	27	WGD	MAKSFSLFPTLMIVSIFLIISSPLIQAGFTDDLKGLEWSSTGVHGSSGCHGSIADCIGTEEEEMDSEINRRILATTKYISYQALKRNSVPCSRRGASYYNCQNGAQANPYSRGCSAIARCRS*
Bra033318	A10	4296602	4297864	+	1263	2	294	675	CRP5650.trim	Chitinase	-	-	WGD	METRRREVAAFLAQISHETTGGWPTAPDGPYAWGLCFKEEISPQSNYCDSSNTEWPCFSNKTYHGRGPIQLSWNYNYGPAGRALGFDGLRNPEIVANNSVIAFQTALWFWMTEQSPKPSCHDVMIGRYMPTEADLAANRTGGFGLTTNIINGGLECGIAGDGRVNDRIGFYQRYAGLLNVGTGPNLDCENQRPFA*
Bra002994	A10	6199270	6200293	+	1024	3	268	110	CRP2850.trim	Root cap/LEA	-	-	WGD	MNSNNKVCYADCDRPPCKSQCCMRKPNCNRPGSACYDRRFIGGDGIVFYFHGKSYVEFSLVSDSYLQINGRFIGHRPAGRDRDFTWIQALGFLFNSHKFSLEAAKSPSWNNEVDHLRYSPNKDIKIERVTMRNSVIVTIKDKAEIMVNVVPVTKEDDRIHNYKVPSDDCFAHLEVQFKFLNLSPNIDGTLGRTYKPDFQNPAKHGVAMPVVGGEDSFKTSSLLSNDCKTCIFSESQADIDTVKSEIEYATLDCTSGASSGYGIVYRK*
Bra002950	A10	6556258	6557350	+	1093	2	220.5	652	CRP3420.trim	Pollen Ole e I	S	26	WGD	MDSMMGKLVMGLVVVVAIFEASGVDAWTGEIRGRVVCDVCADSSIGPEDHVLEGAEVAVLCITKSGEVVNYQAFTNSKGVYTVAETMPESERWDACLARPISSFHTSCNHLNQANNGIKFSYKRPSGYFHAVKPFVYRHQYAPSYC*
Bra002932	A10	6669079	6669564	+	486	1	486	0	CRP3080.trim	Stig1	-	-	WGD	MAQFMKIFVAMAFTIAITVGVISTTTTTATLSLQDPVKDLTQPGAVKIRPSRFLAQKVNEGQGPKARNPNAADHCNKEPEICSSSYYSTGANSTMACCNNKCMDLSADDKNCGACKNKCKFGQTCCRGQCVYVAYDKRHCGECNHRCNLGELCVYGLCNYA*
Bra002914	A10	6777869	6778177	-	309	1	309	0	CRP4210.trim	Lipid transfer protein	S	28	WGD	MGKNNTKILVTALVMVVTAAMMIEEATSIPICGVNTNDLKKCSPAVTGNNPPPPTPQCCKVAKAANLECLCPYFTRSGLDTAKIKALGTNCGITKKPSCLPW*
Bra002907	A10	6843872	6844180	+	309	1	309	0	CRP4210.trim	Lipid transfer protein	S	28	WGD	MGKNNTKILITALVMIVTASMMIEEAKSVRICNVSTKDLKKCRPAVTGNNPPPPTPQCCQLAKAANLECLCPFLSRSGIDPSKIKALGANCGITKNPSCLPW*
Bra002906	A10	6849704	6850036	+	333	1	333	0	CRP4210.trim	Lipid transfer protein	S	23	Tandem	MDENNTRTIVAALVIVFVSLVLMEEPTSIPLCNINANTLEKCRPAVTGNNPPLPGDACCIVLQAADLECVCKFKSHIPILATKSHKVHDLLRKCGIKTIPPACQDKTKVS*
Bra002813	A10	7409796	7410451	-	656	2	115.5	425	CRP4240.trim	Lipid transfer protein	-	-	WGD	MACGDSIDKELPSPPKPLDGCCTAVRIIGMKCVCEVINKIIESAIDMQKLVNVASACGRPLAPHSQCGSYLVPGVA*
Bra002653	A10	8375049	8375442	+	394	2	142.5	109	CRP0240.trim	DEFL	S	23	Dispersed	MAVKLNYLFLFAYIVLLISEGNATNAPLTMPTKVATAGGRDGKAGRSEWLYVAGECAKLPLCNKYCVSNGFRLGGFCKKLSPQASSLSCVCKYT*
Bra002526	A10	9053166	9053536	+	371	2	139.5	92	CRP2700.trim	Snakin	S	27	WGD	MKMKLVVLQFFIISLLLSSSLFTLSNADSSPCNGKCNARCSKAGRQDRCLKYCNICCEKCDDHCVPSGTYGNKDECPCYRDMKNSKGEPKCP*
Bra002525	A10	9057887	9058255	+	369	2	139.5	90	CRP2700.trim	Snakin	S	27	Tandem	MKMKLATVQFFVISLLLSSSLFMLSNADSSSCNGKCNARCSKAGRQDRCLKYCNICCEKCDDHCVPSGTYGHKDECPCYRDMKNSKGQPKCP*
Bra002475	A10	9317327	9318408	-	1082	2	499.5	83	CRP2850.trim	Root cap/LEA	S	19	WGD	MSRVLVIFIVLVSVSAVSAAKKGAYDAASTNYKVLSPLGSGQERVQCLARGYCSQKILICPKECPQRKPQMNKKEKACFIDCSSKCEVTCKWRIANCNGYGSLCYDPRFVGGDGTMFYFHGNKDGNFAIVSDENLQINAHFIGTRPAGRTRDFTWVQAFSVMFDTHNLVIAAKKVSSWDDSVDSLVVRWNGEEVEVPTGGEAEWRINLEEREVVVERTDVRNNVRVTVSGIVQMDIKVRPIGKEEDRVHNYQLPEGDVFAHLETQFKFFSLSDLVEGVLGKTYRPGYVSPVKIGVPMPMMGGEDKYQTPSLFSPLCNVCRFQGKPGPGVAKY*
Bra002474	A10	9319722	9321139	-	1418	2	645	128	CRP2850.trim	Root cap/LEA	S	24	WGD	MEHRKSYVLAALFALLLLTEVVIAASDGGKGNGNNGQGGQVDKGNGGYDGKGKGNGNGNGNGNGNGNGPKDKEKKDKDKKDKERKEKEKKDKEEKAKKDKERKEKEKKEKERKEKEKRDKEQSEAAARYRMLSPLRTGQEQAMCQGQSACYYKTLVCPGECPKRKPTKNRNTKGCFIDCTSKCEATCKWRKTNCNGYGSLCYDPRFVGGDGRMFYFHGSKGGNFAIVSDNNLQINAHFIGTRPVGRTRDFTWVQALNVMFENHKLVITANKVTQWDENTDAFTIRHNDELITLPEDEQSEWRANSGQREIVIERTDERNSVRVLVSGLVQMDIKVRPIGKEEDRVHNYQLPQDDAFAHLETQFKFLDLSEFVEGVLGKTYRPDYVSTAKTGVPMPVMGG…
Bra001983	A10	12488032	12489204	-	1173	3	338	79.5	CRP3380.trim	Pollen Ole e I	S	24	WGD	MDPNHNLLFVSFLVLCLAVNGVTGYATVTGSVFCDQCKDGERSLFDFPVSGIKVSVTCADESGQVYMSREETTNWLGGYVMRFDGTPDLSNCYAQVSDNGAQQQGSSSSCSIASGPAQKLKLLFSFFGFETFAADVLLTQPVRPMSYCPKPPPAPVMSPPHQAPPPPEVKLPPSPPKPQVPVLPPPQAPVTSPPPATSPPQFKLPPLPPIPPVPFVDPSACSHQLWIRPEYRCYWRVIGPDTKVAVAFGLIAGRRYGTDMTVREALDGRGEAYKTLLREATTALLNSYNSLGFPYNSIAVITHTNLALLGNSQHDVLMTAIRFIKANSGTCKFTVCK*
Bra008676	A10	13344097	13345261	+	1165	2	535.5	94	CRP3330.trim	Pollen Ole e I	S	26	WGD	MEITTTFTVLFTLMIFLGISINGGLSQGHQHLVKKTRSSAVVVGTVYCDTCFNGAFSKSHNHLIPGAVVAVECIDENSKPSFRQEVKTDEHGQFKAKLPFTVSKHVKKIKRCSVKLLSSSQPYCSIAASATSTSLKRLRSSKHGENTRVFSAGFFTFKPENQPEICSQKRGSKPLLPDPAFPPPIQDPVPNNPSPLPNLPIVNHLPNLPIPQLPPLLPPGPPQKQPSLHNKKESSLDDKKTEVLKPDFFFPPNPVTPLLPPTPLNPPLLPPNPLNPPGIIPPNPLIPSPPTLPLPPLPFQPPPTGLIPPIPSIPTLPPVPVITPPSPPPPTFPIPLPPIFPGVPPASSSFSSHHQP*
Bra008793	A10	13858652	13860348	+	1697	3	322	365.5	CRP4680.trim	Lipid transfer protein	-	-	WGD	MNTTSSKSKKKQEEGGARFLGVRRRPWGRYAAEIRDPTTKERHWLGTFDTAEEAALAYDRAARSMRGTRARTNFVYSDMPPSSSVTSIISPDDPPPPPPPTSAAPPCSNDPVDYMMMFNQYSSTDSPMLQPYSDQVDSSYMFGGSSSCYSNSSSELPPLPSDLSNSCYSQPQWSVDDYSTATYFEVALLVVANFGMMHTRGQSVSCLNQLAPCLNYLNGTKEVPQVCCNPLKSVIKNNPECLCRMISNRGSSRAEQAGINVNDAQMLPARCGEHVNPIACLTNRSRGSTNSDRSSSTGNSFSQSHWRTTLAFAATLLPFIL*
Bra008853	A10	14144948	14146057	+	1110	3	234	204	CRP3350.trim	Pollen Ole e I	M	21	WGD	MYLPLLFLLLLSSSLSHQALGRGRGRSPPGGSSDPSSRITVVGVVYCDTCSINTFSRQSYFLQGVEVHVSCRFKASSPKTTEEVNISVNRTTNTNGVYKLEIPHVDGIDCVDGIAIASQCSAKLLKPSDNNVGCNIPVFQTAANERSRQREEDEKMENKLRDSKLFWPYMPPYWFPWPYSTLPPLPTLPPLPSFPFPFLPLGNPNPALPAFDWRDPTTWIPYLPRFPPSDNNP*
Bra009056	A10	15059231	15060054	+	824	2	247.5	329	CRP3370.trim	Pollen Ole e I	S	23	WGD	MARSYAPLLAVMCVSLLPLAAMAAGTPFHIEGCVYCDTCRFGFETIATKYITGAKLKIVCKDSVTLKSEVVGEAVTGRRGRYRVSVKGDRQDQQCLAVLVNSPISNCQFPDPGRNTATVILTRSNGAASTRHFANAMGFFRDEPLRGCATLRKQYLAEGDYRAI*
Bra009116	A10	15303283	15303840	+	558	1	558	0	CRP3460.trim	Pollen Ole e I	S	23	WGD	MDARPLSFSVLVILIAAATLASGYSPPTPPPTTVYPAVKTVEAAVEGMVYCQSCDKYGSWSLGGAEAIAGAKISIICKNHRQQVSFYKVFQTDSYGHFYGELKGLKMTPHFLDHPLHACRAKLVSSPREDCNLFSNINNALDGASLRYEEKRLKWKNYEAVVYAAGPLAFRPDHCPATTAPPPTY*
Bra009154	A10	15446616	15446916	+	301	2	108	85	CRP4730.trim	Lipid transfer protein	-	-	WGD	MAAQDKSAKVSATCCVRIRQMGKNPKCLCAVMLSSTARNSGAKPEISMTIPKRCNIADRPIGYKCGAYSLP*
Bra009282	A10	15963803	15964270	-	468	2	145.5	177	CRP4380.trim	Lipid transfer protein	S	29	WGD	MEFLKSFTTILFVMFLAMSALETVPMVRAQQCLDNLSNMQVCAPLVLPGAVNPAPNSNCCIALQATNKDCICNALRAATTFTTTCNLPSLDCGITI*
Bra009566	A10	17243727	17244029	-	303	1	303	0	CRP2460.trim	Thionin	S	25	WGD	MAVQVSKNIYRAFIVVNLFTMLLSAQVSDSIVTKECMKNCIMNQCIKVPKLAIPGICYTSCKIMWDPKKNGQYNINQFPLTRPYRNPIRRFCDTFDICFW*
Bra034519	Scaffold000096	816527	816940	-	414	1	414	0	CRP4820.trim	Lipid transfer protein	S	25	WGD	MSSRTTSSLAIFLILNILFFTTISACGNCGCPFPKPKPNPEPKPTPSPSPATAKCPRDALKLGVCANVLNGLLNVTLGQPPVEPCCTLIKGLADLEAAACLCTALKANILGNNLNIPISLSLLLNVCSKKVPPGFQC*
Bra035990	Scaffold000111	328659	328979	+	321	1	321	0	CRP1920.trim	RALF	S	19	WGD	MMNIVKFLIIAIVVTISVALCPTFVQSRKTKCDWLGGNCIKGGEEETMKMSSGLDVSRRVLQATRYINYDALKHNVPAKQHGQQDRPDNPYRRGCTLATECYRLTH*
Bra036017	Scaffold000111	591224	593457	-	2234	3	121	935.5	CRP4140.trim	Lipid transfer protein	S	20	Dispersed	MNRHTTTLVVLSLLLVVSDHTRLMIRVHSYVPFCAYTYDYFSYCLEFLTGNYYKPAWTVPHLSQTLEEFQKSFLRSILTYNELEDFLNVFHELFKNLKQEDYQSLRCVCQVESKLTYVEE*
Bra038168	Scaffold000140	309357	310087	-	731	4	120.8	82.7	CRP3210.trim	Novel	S	24	Dispersed	MDTIRLWLSYAVLLFLTQRHSVCAQGGGVIGGAGILVQRAAFCFNNNLLYRGCNEAFRLNQGGEFKVPPEETDRFCNGPCAAETELVLECINNVMSDFVFYNRATPRDIRNTLRGGCSNSFTRGNFNVGNYAQGLFFGKAEKKLPGFFIGLVLGLAPLIL*
Bra039403	Scaffold000164	301082	301333	+	252	1	252	0	CRP1820.trim	RALF	S	25	WGD	MKTLVICLLMISSVVIIGNVAEVSAGKGKYLDPGVLDRCLGSNPPPKCHIPDPKDKTRPPSHDYRRGCLESQHCRPTKTSDGV*
Bra039574	Scaffold000169	113123	113950	-	828	2	315	198	CRP4570.trim	Lipid transfer protein	S	18	Dispersed	MKHLVVLSNVLLLLSCDAAVFMSPSESPVFSPSSEPSNNDCSTVVYGMFDCLSFLTVGSTDLSPTKTCCEGIKIVLEYNSSCLCIALESSRAIGFDLINNRALAMPSTCNIPIDPHFVSPSKPPTTTLSSGSSTSITTTSPSVSSPASSHSSAAKPGSSPTIIQSPPTLAAQSPAMFAPSPSEYGMENMSLSKLFIIIMMISSFVYLLA*
Bra039597	Scaffold000170	198432	201017	+	2586	2	195	2196	CRP5600.trim	Chitinase	-	-	Dispersed	MFAHFTHATGHFCNIEVINGRSRKVQKKRNGRSRNDCDENPIQDDCSPGKDLQSPSELVGTPTVSFKTSLWFWMNSVRPVLNQGFGATIRAINGIECNGGNSDAVNERIRYYRYYCRQLGVDPGSHLSC*
Bra039830	Scaffold000178	118569	119118	+	550	2	162	226	CRP2700.trim	Snakin	S	23	WGD	MKIILSIFFVASFLLITSSLASATISGGGGGAVAPAPEIKDGAELEKWCGGKCEVRCEEAGMKDRCLKYCGICCKECKCVPSGTYGNKHECACYRDKLSSKKTPKCP*
Bra040217	Scaffold000191	158302	158661	-	360	1	360	0	CRP1760.trim	RALF	S	22	WGD	MNSRAIYAVIALLAIVISSVDASGFSFGHSLDFVRTGSSSLFSGCEGSIAECIAEEEEMEFDSDISRRILAQKKYVSYGAMRKNSVPCSRRGASYYNCQRGAQANPYSRGCSTITRCRR*
Bra040399	Scaffold000203	32104	32355	+	252	1	252	0	CRP1850.trim	RALF	S	30	Tandem	MSNLKGTNRVMVVAILIAACVFMISNPAAGKFIGYPPIRGGDRPPGCSPGTCPPPEPVNPYKPGCPPEGRCRHVPPGPPTINI*
Bra040400	Scaffold000203	35236	35496	+	261	1	261	0	CRP1850.trim	RALF	-	-	Tandem	MSNLKGTSRGMVVAILIAACVFMISNIATGKFIGYPPIDRGDNPPGCDPNYPGSCQPPQPVNPYKRGCTIGSRCKRVPPLPPKINI*
Bra040418	Scaffold000203	106203	106361	-	159	1	159	0	CRP0680.trim	DEFL	-	-	Dispersed	MIGEAKDCFQTWTCEGGKKCRDKCMAEYKGIGRCDEITAPIVPPQCNCYYPC*
Bra040524	Scaffold000215	11029	11407	-	379	2	136.5	106	CRP0770.trim	DEFL	S	29	WGD	MAKTISSICFTTLLLVVLFISAEIPKSEATCTKYLGEAILAYPCSESYCEAKCAEHYHESCRGECEDHDHHHGVHLTNDHDDHCHCYGRY*
Bra040525	Scaffold000215	12954	13338	-	385	2	120	145	CRP0770.trim	DEFL	S	29	Tandem	MAKTLNSICFATLLLVVLLMSTEIQKSEATCKKFLGEAPVHPCKEKACKEVCKEHYYHSCKGECEMHGYEEHCHCYGKY*
Bra040536	Scaffold000215	62097	63696	-	1600	3	266	401	CRP6250.trim	novel	-	-	WGD	MDQNEIRESLEEEVSELNFPRSPRDSRPRAAAVAGSEAVNSSENALHLNLCNAFHGNTCCSSSLALQNLATHGEASKDCLYLFELLECSICHPDVGGPLRICASFCDSVFKACSDAYFSTSDSTNQVIVPCGARNGTYICEKASKLETNGTSFCEAVGFSVQAGDDSVEVPCYGSKRVLVTVVESFKKTVRLQDVKNKVVMINLQMCWSASVLALTITLVNMFASLSLPLLFLFQSLNIYFPFLNLALEFDNSGWFTSRRGMRED*
Bra040537	Scaffold000215	65036	68460	-	3425	6	221.5	419.2	CRP6250.trim	novel	S	31	Tandem	MGGYSTKRMIMFLQLLTSLLLLHLSISSSSGEAVNSSENGVCIISKKGKLPKPSDLNMCNAFHGKTRCSASSALQNLATYGEASKDCLYLFELLECSDVGPLRICASFCDRVFEACSDAYFSTSGASNQVIVPCGASNGIICVKVFKWGTNGTSFCEAVGFTVVQTADDSACYGSSISSFGPAVKSLIKTENVGEAVNSSENVGVCVSKGGRSHQPYELEGKLPESADLEFRDLNMCSMFHEKTCCSASRMLSSSLALQNLATHGEASKDCLFWFELLECSICHPDVGVQSGPLRVCASFCDTVFEACSDAYFNTSDSTNQVIVPCVASNDTICEKASKLETNGTAFCEAVGFTVVQPAGDSVEEPCYGSKRVLETVVPVVESLMKTVRLQDRNYELLI…
Bra040559	Scaffold000218	13714	13947	-	234	1	234	0	CRP2530.trim	Thionin	S	23	Dispersed	MAKWSAIVLIMMVVIAVAVTVEANKKKECFHKCSKPCKPHHGNCFKHCKAKCGETNPHHGPGGHHHGRGGPPPPPRY*
Bra040823	Scaffold000272	19750	21245	+	1496	3	208	436	CRP4570.trim	Lipid transfer protein	C	22	Dispersed	MKQSLILSILILLSSSFAQIHARNKSHPANPPSPVATPAPGPSNSDCSSVIFDMMDCLSYLTPGSNDTTPTKVCCGGILSVLQYNPKCVCIGLASSKDMGIALNNTRALAMPTICKLPIAAPHCAILDASRPSASTPGMSSVSPSAVTPMTPQSSAQSPTFSPSLPESPGITAPSPSSSGTNHLSVSKFTFVAVVVSYITYISAFSN*
Bra040935	Scaffold000318	17124	17489	+	366	1	366	0	CRP3600.trim	ECA1 gametogenesis related family	-	-	Tandem	MGSKAVVSVYLIISLCAAIFVTRGVAQMQNPQAIPGLFPPGLVPIDLVKCWSSLFTVQGCVLAISNSFFSGKFENVEAACCKVFSTLDANCWPHMFPLNPFFPPLLKDNCARIIPNSPAHN*
Bra040936	Scaffold000318	21731	22015	+	285	1	285	0	CRP3600.trim	ECA1 gametogenesis related family	-	-	Tandem	MQNPQAIPGLFPPGLVPIDLVKCWSSLFTVQGCVLAISNSFFSGKFENVEAACCKVFSTLDANCWPHMFPLNPFFPPLLKDNCSRIIPNSPAHN*
Bra040963	Scaffold000343	10231	10604	-	374	2	142.5	89	CRP0770.trim	DEFL	S	29	Tandem	MAKNLSSITFTVLILVLLMASTEILKIEAMNIKARCLPQGCKNATFSEECGPEPFTGSNNDCCHCCVAKYGREAVCKGVVEGPDKHCHCYKERV*
Bra040964	Scaffold000343	14313	15287	-	975	3	141	276	CRP0770.trim	DEFL	S	29	Tandem	MAKNLSSVTFTVLLLVLLMASTEILKIEAMNIKARCLPQGCKNATFSEECGPEPFTGSNNDCCHCCVAKYGREAVCKGVARCLPQGCKNAAFSEECGPEPFTGSNNDCCHCCIARYGRNAVCKGVVEGPDKHCHCYKERA*
Bra041132	Scaffold000718	964	1632	-	669	1	669	0	CRP6090.trim	Kunitz type trypsin inhibitor	S	23	Dispersed	MGNNKPLSFITLFLLVSAVAVSAGDEVEPVKDTNGNPLKSQTQYFIQPGSDKKGGGLVPASTDLTHLCPLGIVQTLLPFQPGLPVNFSNPSSQNDDVLTTNTDLIIEFQSPIWLCPSSKIWKVDTSSSSDKNYVTTGGSSSTRESFFRIKKYGNDESTYKLVHYESDSVIKGIGATTGFFGAPILVLNDDNDDKNVFPVKFREVDTSTENVFSKGLRMFPTF*
Glyma01g10900.1	Gm01	14129303	14130710	+	1408	1	1408	0	CRP6070.trim	Kunitz type trypsin inhibitor	S	25	Proximal	MKSTIFFALFLVCAFTISYLPSATAQFVLDTDDDPLQNGGTYYMLPVMRGKGGGIEVDSTGKEICPLTVVQSPNELDKGIGLVFTSPLHALFIAEGYPLSIKFGSFAVITLCAGMPTEWAIVEREGLQAVKLAARDTVDGWFNIERVSREYNDYKLVFCPQQAEDNKCEDIGIQIDDDGIRRLVLSKNKPLVVQFQKFRSSTA*
Glyma01g11640.1	Gm01	14972819	14973806	+	988	1	988	0	CRP6070.trim	Kunitz type trypsin inhibitor	S	25	WGD	MKSSTLFALFLLSAIFTSYLPSATADVVLDTDGGVLQNGGQYSVLPVMRGSGGGLVVRATGNERCPLTVAQTRNELDKGIGTIISSPLRVAVIAEGHPLSISFGFFPVMPSCIPLTGDWGIVDGLPEGPAVKLAEYKNIVDGWFKIEKAHPLGYKLLFCPLLEGSTCGDIGIQTDDDGIRRLVVTKNNPLLVQFQKIGWILTKNNLLLPGSE*
Glyma01g11870.1	Gm01	15195054	15195880	-	827	1	827	0	CRP6070.trim	Kunitz type trypsin inhibitor	-	-	WGD	MLPTLFIHTTEQDKLSIAAKEMKSTLFALFLLCALTSYLPSATAGDVVDTDGNPVENGGTYFVLPTIILNGGGIEYATFGNETCPVTVAQSRDQFCKGFPITISSPARIRHISEGLSLNIGFTFASPCSPASEWTIVKDQPEGLAVKLTGFKNTVPGVFTLKRVPADEIIGYNILFCPLDNNPCGYVAVHFDQFRNRRLVVSEVQEDGLWVMFQKLSYASGLTLSSA*
Glyma01g17820.1	Gm01	22078171	22079110	+	940	1	940	0	CRP4820.trim	Lipid transfer protein	S	24	WGD	MNLKDSKLICSFILLNFLFFSCFAADNLPCPPKSTIPPSSSPQKCPKDTLKFGVCGSWLGLVKEVIGTKPSEECCILLKGLADLEAALCLCTAIKANVLGAVKVKVHVAVSLLVNACGKKVPSGFVCA*
Glyma01g20306.1	Gm01	24680833	24681420	-	588	2	239.5	109	CRP2350.trim	Thionin	S	-	WGD	MTKNEMKTIGVAIMIMLGFSQANYNSPLVKIGPNRVYDKLSCRIRCELACAPLIPGGIAYIICLYVCASKCHEQSNDVDNYIIGHGSTNSINVNIDSRDVAVGWWTPIY*
Glyma01g21521.1	Gm01	26725663	26726466	-	804	2	349	106	CRP2350.trim	Thionin	S	24	WGD	MAKNEMKITGLMIMFMIVLGFSQANYNPSFVKIGSNRVYDGVYCQDKCSSACAKFLLLPGGVLAYVICLYACTAKCHDNPIDVAHDCITGCALKNSVDANIVDARGLVVKDSFVQECRKN*
Glyma01g25980.2	Gm01	34344571	34345856	-	1286	2	115.5	1055	CRP4730.trim	Lipid transfer protein	S	27	WGD	MEAYTKVFGILGLLVFVSISEIHRVEGAGECGRSTTPDNEAIKLIPCVSAAKDEKAEVTQNCLDPITTHRALTRRP*
Glyma01g29131.1	Gm01	39211229	39211501	+	273	1	273	0	CRP6020.trim	Kunitz type trypsin inhibitor	-	-	WGD	MWKNDNFHVSKGHRLVTTGGVVGNLGKETVGNWFMIEKTDGAYNYKIVYCLSECLSCKRKFKNVGMVVDQNGNQHLALSDVPFQFRFLKA*
Glyma01g32140.2	Gm01	43570736	43574743	-	4008	2	404	3200	CRP3860.trim	Lipid transfer protein	S	26	WGD	MASLKFACVVAVICMVVVITAPMTNAITCGEVARSLSPCINYLRSRRGGSPEAECCRGVTSLNRAASNTADRRTACNCLKSVAASISGLNANNAASLPGRCRVRVPYRISTSTNCNRIR*
Glyma01g32160.1	Gm01	43604978	43607065	-	2088	2	160.5	1767	CRP3860.trim	Lipid transfer protein	C	-	WGD	MVVVSAPMADARINCGRVAAVVSPCLGYLRRGGRPQARCCNGVRNLHALAKTTADHRTACNCLKTFARGLGRGVNANNVATLPRKCRVNIPYKISISTNCNTYIRV*
Glyma01g32190.1	Gm01	43621004	43623360	-	2357	2	415.5	1526	CRP3860.trim	Lipid transfer protein	S	26	WGD	MASFTKLACMVLACMVVMVAHNTVQGIRCGQVQGNLAPCLGFLQNGGAVSRGCCNGVRSIVNNARTTGDRRAVCNCLKIAAGAVRKLNPYNAQALPGKCGVNIPYKISTSTNCNSIK*
Glyma01g32750.1	Gm01	44319319	44320867	+	1549	2	374	801	CRP3860.trim	Lipid transfer protein	S	25	WGD	MASLKVAFLAAVLCMVVVSAPMAHAAITCGQVTNSLINCIGYLQNGGTPPSGCCNGVKSLNAAAKTTADRQTACNCLKSAASQISGFKANNAASLPGKCGVSIPYKISTSTNCATIKV*
Glyma01g32760.2	Gm01	44347888	44349526	+	1639	2	406	827	CRP3860.trim	Lipid transfer protein	S	25	WGD	MASLSTRIFFIMSLVCLALGPMAQGEMTCGQVVSNLTPCISYVVYGGTNVPEQCCNGIRNLYGMAQTKPDRQAVCNCIKNGVRNSGFNYSDFNLNLAANLPKKCGVNIPYQISPNTDCTRVQ*
Glyma01g35750.1	Gm01	48262137	48265375	-	3239	9	171	212.5	CRP3040.trim	novel	-	-	WGD	MTLSDDEDENLAQFLESEVLSEVSDKEEENVEEPKAKRARLEEDEITKQKQSSDSLSAPKNIVVNNGVVPRRIETGYFSQIPPELFHHILKFLSSEDLVSCSLVCRFLNYAASDEALWRRLYCMRWGMLPPTRKLRECPWKMLYIQRDGEDMVELVRSCQNEFKEYYIQMQAAKRSQAPHPSQLKDDRIILDKTLADQVSSWKSSRGLSDTVVTDHACSGETCSYYHIGDVFICEKTGQVHVCDDTCREVVMDPTNELLVCTISGHCFDRLLSPSEMEPDTEQQQGGVTDEAEPFMGSGRFARAYSLGYNCADEKELEATLRFC*
Glyma01g36480.1	Gm01	48987939	48990441	+	2503	3	377	686	CRP5630.trim	Chitinase	S	27	WGD	MKLDTIFAFIVVYILLVTSSEFPSVAADDVSSIISASQFEQLLKHRNDQICEGKNGFYSYNAFVTAARTFDGFGTTGDVNTRKREVAAFLAQTSHETTGGGGWPNAPDGPYAWGYCFVTERDKSNNYCEISKAPCASGKSYYGRGPLQLTHNYNYDLAGKAIHSDLINNPDLVAQDPVVSFQTAIWFWMTSQANKPSCHDVITNRWTPSSVDMAANRAPGYGVITNIINGRIECGNGPSPASNDRIGFYKKYCEIFGLSDATNLDCSSQKSFDQD*
Glyma01g39370.1	Gm01	51321189	51322374	+	1186	1	1186	0	CRP1910.trim	RALF	-	-	WGD	MTHSCKPALAHVTPCPLSPVPTPKTTQQIKLIPVTVLINFTLHSLVMASSLPLLNLLTLALSLLFCIALTSEVGVQAQMEETGLNLMSEALEWPTAMSLYDEDSEEEDVQNGYSRRSLFWRRMKYYISYGALSANRIPCPPRSGRSYYTHNCYRARGPVHPYSRGCSVITRCRR*
Glyma01g40840.1	Gm01	52477201	52479021	+	1821	1	1222	0	CRP2420.trim	Thionin	C	18	WGD	MGEIWWSLLGAAIPVVVAGQAFRVKKRRAEEQRLQSARGRERSSDEIFVCERVCTSKRMLKKVGSFSKDPIPDTCVTVCGVSDLDACADACARTVCINQHQVPNWNDICLRRCQSECLKLSSQSQSS*
Glyma01g44530.1	Gm01	55176108	55177375	-	1268	3	304	178	CRP4630.trim	Lipid transfer protein	S	24	WGD	MEHTKMEMGLVLVVMAMLCAGAVAQSSCTNVLVSLSPCLNYITGNSSTPSSGCCSQLASVVRSQPQCLCQVLSGGGSSLGLNINQTQALALPGACEVQTPPTSQCNNAAASPPTGTVAESPNSAPSGTGGSKNLPTTDNGSSSGNSIKLSIPLILILAATYVSTFTSY*
Glyma01g44540.1	Gm01	55178496	55179938	+	1443	4	267.2	124.7	CRP4690.trim	Lipid transfer protein	-	-	WGD	MINSLFNPCMNFLTNSSANGTSPTAECCNSIKSLTSGGMDCLCLIITGNVPFRIPINRTLAISLPRACNLPRLPLQCKTSGGSPLPAPGPAAFGPSLSPSAPSLSPEASSVLPSPSLAPVSDTTPPLLTPSSATTGSGRSDLTPSSAMSSYRFLPSVVLIVLGFAVLKHY*
Glyma01g44550.2	Gm01	55180729	55181928	+	1200	3	348	78	CRP4430.trim	Lipid transfer protein	M	48	WGD	MMRVLDQSASFLSVVTPNAKRITATTKNAAAALLLLVFFLSAATEAAAGCTEELISFSACLPYVSYPPNNLTESASKKCCEEFSSAVESESVCLCYLIRQPLILGFPLNTTRLHSLSSLCSTSTSFPFLCSSSSSESSALPPLNSALPTQTEGSSASLSGAGGGGSRGKGGGSYGSGTTVVPTFTGAGGGSQHRSSHVSTLTTSQFLSIHLATIFLTTCHLYNSC*
Glyma02g00730.1	Gm02	520056	524702	+	4647	6	193	697.8	CRP3020.trim	MtN26	S	20	WGD	MAFASVVAIVAFLLLQPLSATSDLLSPLLSPIFDDVCKEVECGKGTCKPSKNSTFFFECECHPGWKRAPSNDKMGLKFLPCIVPNCTLDYSCSKAPAPVQEKSTKSNESIFDACHWIDCGGGSCNKTSKFSYSCECDVGYDNLLNVTTFPCFRECSLGLGCSELGISVKNSSTSAPPTLNDNSKNEGSSILQGNSLRLVMLIMFVAKLHLQIG*
Glyma02g01020.1	Gm02	764691	766752	-	2062	2	754.5	553	CRP5650.trim	Chitinase	S	29	WGD	MAFLFFPSKGIFLSSFLLCFAILSLGAEARRSPSPISSLISKELFDSIFIHKDNNACPARNFYTYDSFINASKRFPRFGTTGSPATRKREIAAFLAQISHETTGGWATAPDGPYAWGLCFKEEISPQSNYCDSTNTQWPCYPGQSYKGRGPIQLSWNYNYGPAGKALGFDGLRNPDVVSNNSLIAFQTGLWFWMTEQKPKPSCHNVMVGKYVPTQADIAANRTKGYGLVTNIINGGLECGIPDDSRVNDRIEYFKRYATLFKVDTGPNLDCAYQKSFQTVA*
Glyma02g01970.1	Gm02	1435017	1436395	+	1379	2	532	315	CRP3500.trim	Pollen Ole e I	S	23	WGD	MAFLRSTLATSMVLLAMLSIASATDYYGYGPTPKLENPKPKTDHKFDDKPHPTEPDYYAVPKSKGNDELHLLPTIIGVQGVVLCKSGSNYSPIQGAVARVTCGCEDEQGYDTGPTSVLSHVTDSKGYFLATLSFGSKLKITECKAYLETSPLETCKVPTDVNYGISGARLSSYRLLQNNIKLYSVGPFFCTSQPLPNGY*
Glyma02g04820.1	Gm02	3943317	3945820	+	2504	3	412	634	CRP5680.trim	Chitinase	S	23	WGD	MKNMKLCSVMLCLSLAFLLGATAEQCGTQAGGALCPNRLCCSKFGWCGDTDSYCGEGCQSQCKSATPSTPTPTTPSSGGDISRLISSSLFDQMLKYRNDGRCSGHGFYRYDAFIAAAGSFNGFGTTGDDNTRKKEIAAFLAQTSHETTGGWASAPDGPYAWGYCFINEQNQATYCDGGNWPCAAGKKYYGRGPIQLTHNYNYGQAGKALGLDLINNPDLVATDATVSFKTALWFWMTAQGNKPSSHDVITGRWTPSSADSSAGRAPGYGVITNIINGGLECGHGQDNRVQDRIGFYRRYCQMMGISPGDNLDCNNQRPFA*
Glyma02g09321.1	Gm02	7290862	7291546	-	685	2	305	75	CRP2350.trim	Thionin	S	19	WGD	MKTFEVLIMIMAMLAFAQADHYNLPYVQIESNNESIKVSCTRKCELICAPLIEIPPAYFLCVDNCTKRCPEMFSTSLKNCMTGCGSIKFIEVNIDVRGLATHVVNSCLQECQKKK*
Glyma02g09780.2	Gm02	7735964	7738306	-	2343	1	2343	0	CRP4920.trim	Lipid transfer protein	S	27	WGD	MMMKSAMCAVVVVALLLLAEVGPMAEAVTCTPTELSPCLPAITSGAKPSNACCTKLKQQKPCLCGYLKNASLKQYVNSPNARKTVASCGIPFPTC*
Glyma02g16460.2	Gm02	14858717	14859013	-	297	1	297	0	CRP4690.trim	Lipid transfer protein	S	25	WGD	MGHLSSNSKITLILILALTIFTSLHFLVTPCTTSIINTITPCANFITGSINNGLTPSATCCDSLLSLISSSVDCACLLVSANVPLQILVNRVLSKQRG*
Glyma02g16766.1	Gm02	15122343	15122789	-	447	1	447	0	CRP3800.trim	Lipid transfer protein	S	25	WGD	MKRVKIFNLKTMALTFVAFVPKMESQIMPPVIPFPPPSLHPLCLSQLALVSYACAMLPPTTTPPPSPLTSPPSPSSPSDDEGHRNDQNHGHHQTSQEENCCRWAKEMDNQCVCEFLLLLPPFLTRPLHQYSISIGESCNATYSCGGPI*
Glyma02g23860.1	Gm02	24260870	24262966	-	2097	4	188.8	447.3	CRP2700.trim	Snakin	S	20	WGD	MEFKVFLLVILLLFQAFAEASSITGVANSLEITNEGSQTVALNNEHIHLHKINCNHECSRRCSKASKRKRCKRACKSCCHTCHCVPPGTYGHKEVCPCYARLKTHGDKPKCP*
Glyma02g37041.1	Gm02	42364963	42365613	-	651	2	271.5	108	CRP2350.trim	Thionin	S	24	WGD	MAKNEMKIIGVVIMTMILFGFSQANYNPSFEKIGLNHVSDGIVCRLRCENKCKKFLIIPPGLIFYLICYHTCYANCHDMPIDAAHDCITSCGLTKPVDFNNDAPGLATDGVNSCLVKCYKK*
Glyma02g38560.3	Gm02	43961409	43964744	-	3336	1	1847	0	CRP3040.trim	novel	-	-	Unknown	MEVYGNSMVAAPSNVIYLSSILGQGGPIPGHRCNWKCENEHVCGNMYRCKLTGLTHICDKNCNQRILYDNHSSLCLASGQIFPLTPEEEQAVRGVRRKLDMENSPSDSCGFKRRRDAQFHPSPFERSFSAVSPICSQVGDGMDMK*
Glyma02g38630.1	Gm02	44004254	44005089	+	836	1	836	0	CRP5940.trim	Kazal-type serine protease inhibitor	S	27	WGD	MPKFSRFLAVVAIAVAALCVILPVAAAVDLEDPGVLQLPSESLCGKTMPLSCPAKCFRADPVCGADGVTYWCGCAEAACAGVEVAKFGFCEVGNGGSAPIPGQALLLVHIVWLIVLGFSVLFGLF*
Glyma02g41280.1	Gm02	46451166	46452338	+	1173	3	289	153	CRP2700.trim	Snakin	S	27	WGD	MAARSYSPIMVALSLLLLVTFSNVAEAYTRSGTLRPSDCKPKCTYRCSATSHKKPCMFFCQKCCAKCLCVPPGTYGNKQICPCYNSWKTKEGGPKCP*
Glyma02g45050.1	Gm02	49460732	49461469	-	738	2	314.5	109	CRP3990.trim	Lipid transfer protein	S	24	WGD	MKKVFVTFLAVLVVFVLTAKASEARLPVKTNSASNDYNCSQVYNLLVSCVDYMIGGDDGAPSGVCCQSVNAVKASAPTQIQRMAACKCFFDVATRLPSLLENKANSLPKLCGVDLGFIMSKQNTNCNNVPVSSRQGRD*
Glyma02g45070.1	Gm02	49464737	49465733	-	997	2	432.5	132	CRP3990.trim	Lipid transfer protein	S	24	Tandem	MKKVFVTFVALLVVFVLTVTASESKPPVTTNSAPNDYNCSQVMNNLFVSCVDYLIGGDAVPSGVCCQSVNAVKASTQTQIQRVAACMCYYNVATKLPFLLEDRAGSLSISCAVDLGFIMSANTDCVNVPVSSRQGRE*
Glyma02g46220.1	Gm02	50242284	50243119	-	836	1	836	0	CRP3080.trim	Stig1	S	24	WGD	MSLGALSSALVTLVFVLLLIKIEGNPTPKEGHENATDASSSSSTSLMELKDENQIIGCRGRPLICSRGEFPPRSMCCGDRCVDVTSDRENCGLCGVRCTFNRQCCNRLCLNTNLNLFNCGRCGRVCPFGRLCVFGSCAFEQAVPSPPPVSPVSPSRPVSPSLRPPVSVSPSPLFPPVFPPVPPAKSPQPLDYQPAMD*
Glyma03g01232.1	Gm03	987776	988342	+	567	1	567	0	CRP1600.trim	Ripening related protein family	S	23	Proximal	MKVSNSIASFVLLLILISKNCLCSEAQQCRPSGRIMGKKPPPGECNKENDSDCCVQGKAYTTYKCSPAVSRHTKAELTLNSFEKGGDGGGPSECDNQYHSDDTPVVALSTGWFNDRSRCLHNITISGNGKSVVAMVVDECDSTMGCDEDHDYQPPCSNNIVDASKAVWKALGVPHNQWGGLEITWSDA*
Glyma03g01247.1	Gm03	998396	998962	-	567	1	567	0	CRP1600.trim	Ripening related protein family	S	26	Tandem	MKMSNSIASFILLLILISTNCLCSEAQQCRPSGRIMGKKPPPGECNKENDSDCCVQGKAYTTYKCSPAVSRHTKAELTLNSFEKGGDGGGPSECDNQYHSDDTPVVALSTGWFNDRIRCLHNITISGNGKSVVAMVVDECDSTMGCDEDHDYQPPCSNNIVDASKAVWKALGVPHNQWGGLEITWSDA*
Glyma03g01254.1	Gm03	1006692	1007258	+	567	1	567	0	CRP1600.trim	Ripening related protein family	S	26	Tandem	MKMSNSIASFVLLLILISTNCLCSEAQQCRPSGRIMGKKPPPGECNKENDSDCCVQGKAYTTYKCSPAVSRHTKAELTLNSFEKGGDGGGPSECDNQYHSDDTPVVALSTGWFNDRSRCLHNITISGNGKSVVAMVVDECDSTMGCDEDHDYQPPCSNNIVDASKAVWKALGVPHNQWGGLEITWSDA*
Glyma03g01387.1	Gm03	1120703	1121266	-	564	1	564	0	CRP1600.trim	Ripening related protein family	S	25	WGD	MKMSNSIASFVLLLILISTNCLCSAQQCRPSGRIMGKKPPPGECNKENDSDCCVQGKAYTTYKCSPAVSRHTKAELTLNSFEKGGDGGGPSECDNQYHSDDTPVVALSTGWFNDRSRCLHNITISGNGKSVVAMVVDECDSTMGCDEDHDYQPPCSNNIVDASKAVWKALGVPHNQWGGLEITWSDA*
Glyma03g01461.1	Gm03	1230927	1231490	+	564	1	564	0	CRP1600.trim	Ripening related protein family	S	25	Proximal	MKMSNSIASFVLLLILISTNCLCSAQQCRPSGRIMGKKPPPGECNKENDSDCCVQGKAYTTYKCSPAVSRHTKAELTLNSFEKGGDGGGPSECDNQYHSDDTPVVALSTGWFNDRSRCLHNITISGNGKSVVAMVVDECDSTMGCDEDHDYQPPCSNNIVDASKAVWKALGVPHNQWGGLEITWSDA*
Glyma03g03076.1	Gm03	2879929	2880709	+	781	1	781	0	CRP4080.trim	Lipid transfer protein	S	25	Dispersed	MEQKKVLTMVLFVMAHGLLAITVHASQQLPAACDWYESLIDTCKSALLTAGFGFNPTSDCCYESYYAFNHAMFDKTGKAIINMCNCFQFATKSLKYDPYKIIGLPHTCGIKISFPISMCVFWPTVPLTLVPKQ*
Glyma03g04370.2	Gm03	4485903	4487295	-	1393	2	441	511	CRP3860.trim	Lipid transfer protein	S	33	WGD	MVFVMASLQTRVFLMALLCLLALGATIIPMAQGEVSCGQVVSNLTPCISYVLYGGATVPAQCCNGIRNLYGMAQTKPDRQAVCNCIKNAVRNSGFTYSHFNLNLAANLPKNCGVNIPYQISPDTDCTRVQ*
Glyma03g04380.1	Gm03	4499974	4500141	-	168	1	168	0	CRP3860.trim	Lipid transfer protein	S	25	WGD	MASLKVAFLASLLCMVVVSAPMAHAAITCGHVTSSLAPCIGYLQKGGSPPAPCCS*
Glyma03g04910.1	Gm03	5106127	5108009	+	1883	2	308.5	1266	CRP3860.trim	Lipid transfer protein	S	19	WGD	MASFTKLAWVVLVCMVVMGAHNTVQGITCGQVQGNLAPCLGFLHNGGAVTRGCCNGVRSIVSNARTTADRRGVCNCLMVAAGAVRRFNTYNAQALPGKCGVYIPYKISTSTNCNSIR*
Glyma03g04920.1	Gm03	5122291	5124070	+	1780	2	356	1068	CRP3860.trim	Lipid transfer protein	S	28	WGD	MASLKVACVVAVMCMVVVAMSAAPMAQAAITCGQVAGDMSPCFSYLRSGGKPSQACCNGVKSLSSAAKTTADRQGACSCLKNLANNMGQSLNAGNAASLPGKCGVNIPYKISTSTNCATIKF*
Glyma03g04950.1	Gm03	5135526	5137521	+	1996	2	477.5	1041	CRP3860.trim	Lipid transfer protein	S	25	Tandem	MASLKVAFVVAVLYMVVVSAHMAHARINCGRVAVAVSPCLGYLRRGGRPQARCCNGVRNLHALAKTTVDRRTACNCLKTFARGLGRGVNANNAAALPRKCRVNIPYKISISTNCNTIR*
Glyma03g04960.1	Gm03	5147540	5149505	+	1966	2	465	1036	CRP3860.trim	Lipid transfer protein	S	28	WGD	MMTSFKVACVVAMMCMVVAMSVTPMAQAAITCGQVAGDVSPCLSYLRSGGKPSDACCNGVKSLSGAAKTTADRQAACNCLKNLANNMGQSLNAGNAASLPGKCGVNIPYKISTSTNCATIKF*
Glyma03g12080.1	Gm03	14997988	14998624	-	637	3	168.3	66	CRP6070.trim	Kunitz type trypsin inhibitor	-	-	WGD	MKPAVASGVHDTDDRMLENGGDYFILPSFDEEGGGVTLASIGVTHPLAVVQSSSKNHLGLPASIKTKETMIIFTDEMNIMRLQKYIFNRKLVFCADANTTSCEDVGVYVDGEQNRRLVLSEVGGVAVKFMNADKSRVAFD*
Glyma03g16620.2	Gm03	21125078	21126488	+	1411	2	359.5	692	CRP4730.trim	Lipid transfer protein	-	-	WGD	MPSEVGVFVTLIERKIMEAYTKVVCILGLLIFVSISDIHRVEGAGECGRSTTPDNEAIKLIPCVSAAKDENVKVTKNCCAQIEKLGKNPSCLCAVMLSNTAKMSGADPKVAITIPKRCNLANRPVGYKCGPYTLP*
Glyma03g21370.1	Gm03	26776182	26776836	+	655	2	273	109	CRP2350.trim	Thionin	S	19	Proximal	MKTIGVVIVIITMLGFTQADHYNPSYVQVEPNSESNGISCKTICKLECAPLVIIAQLYLKCVKDCSAKCLTKSIVAANDCMTSCGLVKSINVNNDVRDRTTYVVNSCMQECLNKK*
Glyma03g21862.1	Gm03	27882719	27883272	+	554	2	223.5	107	CRP2350.trim	Thionin	S	24	WGD	MSKNEMKLPGVVIMVMLVIGFAEADFNSTFVQIESNRVSSKPRLTCGPKCELSCLPYVLAFILYPICVAACMKQCRQTPIDTIYSCLSGCDAVKSLPDNNEGRGRAAYVVDSCLQQCEDKK*
Glyma03g21909.1	Gm03	27885020	27885627	+	608	2	251	106	CRP2350.trim	Thionin	S	24	Tandem	MSKNEMKLTGVVIMVMLVIGFAEADFNSAFVQIESNRVSSKPRLTCGPKCELSCLPYVLAFILYPICVAACMKQCRQTPIDTIYSCLSGCDAVKSLPDNNEGRGRAAYVVDSCLQQCEDKK*
Glyma03g24390.2	Gm03	31181587	31182793	+	1207	4	183.8	157.3	CRP2345.trim	Thionin	-	-	Dispersed	MTLAMKSLCESHNDIWTLMTALELPVSDWEDKWIDVYLDISSKLLDICNAFSSELSCLNQGNLPLKCALHNLDSASSKQYLQACSLLDDWRQHVSSRNPRIEKCSFMLDNLVGSLDLPKVKNFAKGKNLVNEEIRVRFSGGKFTVLNELEAVDASVKILYPTIQDGTVEELRVSAEKLSQGIDLLAKGVDEFFQAVMTSRDTLLSSVRFDKTVNDRSPGPMTSGFSTMPMTTGSTMAKIAPNGI*
Glyma03g28740.1	Gm03	36685649	36688333	-	2685	4	360.8	414	CRP2700.trim	Snakin	S	24	WGD	MARKLSIVVLCIVQMLLLLVENDAEIVVSTVEAPAPQPHKNTTHTLSSAPAPLPHTNTTKSHVPNLQHGITEGSLKPQECGPRCTARCSNTQYKKPCLFFCQKCCAKCLCVPPGTFGNKQVCPCYNNWKTKRGGPKCP*
Glyma03g30840.2	Gm03	38693461	38693895	+	435	1	435	0	CRP3800.trim	Lipid transfer protein	S	23	WGD	MEIFNLIALALTLFLAIVPKMESQIKPIPKTPRPLCASQFALVNYACSRLPFSPGVPPDSPSPDEENNNHHNRSHRHGHRHGHRHRHHQTPDEDNCCRWAKEVDHQCVCELLLRLPPFLIRPSHQYTLKVGASCDITYSCGAPI*
Glyma03g31240.1	Gm03	39154498	39156721	-	2224	3	445.7	443.5	CRP4630.trim	Lipid transfer protein	S	24	WGD	MAPRRIEMLLSMSLVMVLWGVTLAQSDQSSSCTNVFISLAPCLDYVTGNASIPSSSCCSQLAFVVRSQPLCLCEVVNGGASSIAASFNINQTRALALPTACNVQTPPITSCSASASSSQGVSVSYFPNSPSGIGSSTVSSTIGGSRSVGASYHGNSSSTKLPCSLLVIMFFLATTLTFTFKTMT*
Glyma03g31251.1	Gm03	39157477	39159896	+	2420	5	111.6	465.5	CRP4690.trim	Lipid transfer protein	S	25	Tandem	MTNCLGNWFYFATLTVASVKLLVNGQVSTSCTTSMMSSFTPCANIITGSTNNGLVPPSTCCDSLRSLMSTNMDCACLVISANAPFFQQPISQALALSLSQACSINGVPLQCKASGSPLPVPVLGPDSPTLPSIANITIKPKINKCWLWAKHKNMRICNWRGNCQQHHLWKQTHLLELEFHKSDQC*
Glyma03g32000.1	Gm03	39827324	39828606	-	1283	2	560	163	CRP3380.trim	Pollen Ole e I	S	26	Dispersed	MASLCTTLLFCLLLLLTLSSHFVAEAERHGIPGFLYTRSRGRCTAQFWSGRREAWPRMVPETSTVSNVFGSRVYERYRSDLTLLEATARNDEESNPFGGLVKEGTAALLNSYAREGFPFKPWQVKTLLIKALVSHAEAASQANNFLLANQACS*
Glyma03g34560.1	Gm03	41956624	41957513	-	890	2	399	92	CRP3430.trim	Pollen Ole e I	S	21	WGD	MGFVGALMIIIASMIVCCSSALDESGVIYVGGKVQCQDCTKGWNEWVNGGNPMKGVKVSLTCMDKRSRVVYYTSDTTDELGQYDLTVKKYVYGKELDTKGCSVRLVSSSDNVCNILTDFGGGKSGVKLNYPTSVYRSLIKYVLNPFYYTTPMCDKPDTDGYDDSGPNNPQGQGGYY*
Glyma03g35310.1	Gm03	42571663	42578361	-	6699	10	235.3	482.9	CRP3060.trim	novel	-	-	WGD	MMELKEIQRLEGHTDKVWSLAWNPTTGHAGIPLVFASCSGDKTVRIWEQNLSSGLWACTAVLDETHTRTVRSCAWSPSGKLLATASFDATTAIWENVGGDFECVSTLEGHENEVKCVSWNAAGTLLATCSRDKSVWIWEVLPGNEFECVSVLQGHSQDVKMVKWHPTEDILFSCSYDNSVKVWADEGDSDDWQCVQTLGEPNNGHTSTVWALSFNVSGDKMVTCSDDLTLKVWETESVGTQSGGGFAPWTHLCTLSGYHDRTIFSVHWSREGIFASGAADNAIRLFVDDNESQVGGPLYKLLLKKEKAHDMDINSVQWSPGEKPVLASASDDGTIKVWELTSY*
Glyma03g35810.1	Gm03	42910926	42912325	+	1400	1	1400	0	CRP5780.trim	Hevein	-	-	WGD	MGKKMKLPSLLHNKPSSSSWPCHQPRTLSFRTQNDAAFKTINAAYLDTLESSETSFFTVSPDSGSFSTASEQDSRRPHSLDSVIRGLRSDRLFFEPDETSSILEAKPPPPPPPPPSPPPPPTTTTTLPFKDSVVMSVDSQDPYVDFRRSMEEMVEAQCVKDWEGLQELLCWYLKVNGKTNHGYIVGAFVDLLVASSSSSSSSSFSVSSSSNNNNNSQIVSPSSPLSFYSSSLSSSCSTRCVSCLEAEVVEVHNDIATSTPTSSFLLQQVREDQPSSSSSSYLN*
Glyma03g36555.1	Gm03	43500051	43501123	-	1073	2	291.5	490	CRP0580.trim	DEFL	S	21	WGD	MRTPYTLSHFLLLLIFSAGLASDFVVQGRAHGVKIPEHWCHKMIHLSNCELQKCFQECSKQPYGIGDCKDSTCFCTYYCKEPPL*
Glyma03g37110.1	Gm03	43855762	43856823	+	1062	1	1062	0	CRP1760.trim	RALF	S	25	WGD	MSSVSFLLALFMVVALSIFPSIVGAIGEHRLRWVPETTTPCQSSIEECMAEGEFGMDSESHRRILATSQYISYKALQRNTVPCSRRGASYYNCKPGADANPYTRGCPTITRCRNS*
Glyma03g39580.1	Gm03	45597254	45598129	-	876	1	876	0	CRP1760.trim	RALF	-	-	WGD	MECHCVTQGSFKTWLQIMVPLFCKTKSRRNRERERRGIVIVTSQASFKDREERTKQSQQTQTNKQTSMANSYTWLFLAISATLLLLLSSSPTANAGALGMEMTWIPSMPMEEEFQLDSEISRRILATTKYISYGALQRNTVPCSRRGASYYNCQPGAQANPYSRGCSAITRCRS*
Glyma03g40770.1	Gm03	46429799	46431096	+	1298	2	459.5	379	CRP5800.trim	Chitinase	S	20	WGD	MAKVSLFVVCVVCILALASAQSATNVRATYHLYQPEQHNWDLLAVSAYCSTWDADKSLAWRSKYGWTAFCGPSGPQGQQSCGRCLRVTNTRTNAQETVRIVDQCSNGGLDLDIGPFQKLDTDGNGIAQGHLIVNYDFVDCGD*
Glyma03g41800.1	Gm03	47187828	47188482	-	655	2	268.5	118	CRP4170.trim	Lipid transfer protein	S	21	WGD	MSRAAIISIAILLITRSGALASISCATVIEEVAPCTSFLQGGSKQPSVACCNGIKKLSGEAGTHQNRTAICQCLKEGLATIGNYDPKRVPQVPKDCGLSATLPPIDKNTDCSNISFMM*
Glyma04g00680.1	Gm04	389651	392321	-	2671	3	484	609.5	CRP3380.trim	Pollen Ole e I	S	24	WGD	MDLPEKLFFAAFLILSVAIDGTQADTMVTGTVFCDQCKDGQRSLFDYPINGAKVTLSCADSNGQITMSREETTNWFGSYTMRFDGAPDLSGCSAHVSGSGQGSTGCGEVAGPSQNPKLMFRMFDMEMYTVDSLLAQPAQPMQYCSTSSNPVPAPDTPTKPPPHFNLPPVPGFPPLPPLPPLPPLPSLPPLPSLPPLPSLPPLPPVIFAEASACPSEKWTLPEYKCYWRGVNGDTKVAVAFGMVAARRYGTDITLWHGLKGRGDPYRTLLREGITALLNSYNSFQFSYHPLGVVQHMNLALMGSTRSVLLTALRFKRANSGAGNVTCKFTTCK*
Glyma04g00710.1	Gm04	404061	405557	-	1497	2	674	149	CRP3300.trim	Pollen Ole e I	S	25	WGD	MQIFIGRQGALVCFWLLSVFFVVTGFNNEEHRTVEVVGLGECADCRQNNIKNNHAFSGLRVTVDCKSRHGHFRTRGAGALDEYGNFKVSLPQDMVEDGELKEDCYAQLHSASAEPCPSHGNSKIVTRSVSEDTHTLAPAAGKLRFSSALCTSAFFWHFFKHHPEFPYPPKDDYSLPPPVPVYKEPLPPVPVYKKPPAPYKKPPISTPSPVVNKPCPPKEKTPSPTPIYKPLPPPTPIYKPLPPPTPIYEPTPTAPSPPYFKYFPPFHFKKPCPPLPKMEPPKFFYQHPWFGNWPPSHS*
Glyma04g01196.1	Gm04	763009	763766	+	758	2	269	220	CRP0090.trim	DEFL	S	26	WGD	MGMARFLNRIQVFAAFLATIVLVTSAFEGNEPRPRCWRNSKTWPHARCFHSSICSHHCQTSENAISGQCVFFFKKCKCKFCEEPL*
Glyma04g02660.1	Gm04	1890702	1892010	+	1309	3	256	270.5	CRP2700.trim	Snakin	S	23	WGD	MALSKLLVASLLVSFVLFHLVDADDQSAYAQTQGSLVQQIDCNAACAARCRLASRQRMCHRACGTCCRRCNCVPPGTSGNQEVCPCYASLRTHGGRRKCP*
Glyma04g06970.1	Gm04	5391544	5392483	+	940	1	940	0	CRP4820.trim	Lipid transfer protein	C	24	WGD	MASNKLLATILVLSLLSYSTFTHANCPPPTPSPKPTPPTPIPTPPTPKPTPPTPKPTPPTPKPTPPTPNPTPPTPKPSCPPPSPPSPPSNKASCPKDTLKLGACADLLGLVNIIVGTPPSSQCCALIKGLADLEAALCLCTAIKSNVLGINLNVPVTLSVILSACQKTVPPGFQCPS*
Glyma04g11400.1	Gm04	9828691	9830620	-	1930	2	620	690	CRP3375.trim	Pollen Ole e I	S	20	WGD	MASRAVLLLAMCVLPAMVVAIRPAKNPFCVKGRVYCDPCRAGFETSATTYIAGAEIMLQCKSRVSNEVVYTKKGYTDSTGAYTMYVDEDHADQICSAKLVSSPHPQCKEVTPGRDEAVVILTRYNGIASDDRFANAMGFMSQEVASGCAEILRQYQEFDNEN*
Glyma04g28550.1	Gm04	32800266	32801084	+	819	2	359.5	100	CRP4240.trim	Lipid transfer protein	S	24	WGD	MTRMLNTNLVMILAIIGILAFSSANNVVVGQCPGMEGLITQCSEYVEKSGPEMSPSPQCCHEIENADTPCLCQHFNKAILQFIDIQKVIYVARSCGKPIPSGTTCGGVTVS*
Glyma04g32830.2	Gm04	37956706	37957122	-	417	1	417	0	CRP3610.trim	ECA1 gametogenesis related family	S	28	WGD	MAYTLNPFILSTLLTITALISSASMVESRPFSSPSSSSLAVRLKTEGESSYCWDSLWQLQACSGEIVTFFLNGETYLGHGCCQAIRVIGHDCWPNIVASLGFTNEETDVLEDYCDEDVVHSPPPPPPQSIDNPKYIDP*
Glyma04g33580.1	Gm04	39215756	39220021	+	4266	7	219	455.5	CRP4290.trim	Lipid transfer protein	-	-	WGD	MGEHVVLSVLDPLIAPGTLLPQHGGDGNALGSLIEGATHVNDVKECDTLEEEKEDLIQMVECRICQEDDTLQNLDIPCACSGTLKFAHTKCIQLWCYEKGDTICEICNKPFKPGYTANSPVCQPGDTSIGISDDWAISSSPLDLHNARLLAIAALEHQVPETEHEDYVNAGTGGTSLWHSVGLILMALLLLRHAAPLFNADVEKALTYFYFFFLRAAAVILPCYLMAWMIRIIQHQRQRQQSAEELAFMLQAEEQQG*
Glyma04g33610.1	Gm04	39240661	39242267	-	1607	4	251.2	200.7	CRP2700.trim	Snakin	S	24	WGD	MAKVFCVLLLALLGISMITTQVMATDSAYHLDGRNYGPGSLKSSQCPSECTRRCSQTQYHKPCMVFCKQCCKRCLCVPPGYYGNKSVCPCYNNWKTKRGGPKCP*
Glyma04g35030.1	Gm04	41307192	41308705	+	1514	4	219.5	212	CRP2700.trim	Snakin	S	22	WGD	MAPRVFLVLGMLLMVCLVKVSSDPKREEEILEEELHFPDNEPLIVRDGNRRLMQDIDCGGLCKTRCSAHSRPNLCTRACGTCCVRCKCVPPGTSGNRELCGTCYTDMTTHGNKTKCP*
Glyma04g36570.1	Gm04	43093760	43098217	+	4458	3	1062	636	CRP3980.trim	Lipid transfer protein	-	-	WGD	MASSEGFLTDGQREILKIASQNVENLSSSPKSPSSLLAEHHHHVRAPSGGGKAQTAGHAARNVRRSHSGKYGRAKKDGAGGKGTWGKLLDTDGESRIDKNDPNYDSGEEPYQLVGSTVTDPLDDFKKAVVSIIEEYFSNGDVDLAASDLRELGSNKYYPYFIKRLVSMAMDRHDKEKEMASVLLSALYADVISPAQIRDGFFMLIESADDLAVDILDAVDILALFLARAVVDDIIPPAFLARAKKALPEPSKGVQVIQTAEKSYLSAPHHAELVERRWGGSTHITVEDVKKRIADLLREYVDSGDTLEACRCIRELGVSFFHHEVVKRALVLAMEIHSAEPQLLKLLKEAAEEGLISSSQMVKGFSRLEEVLDDLALDIPSAKTQFQSLVPKAISEGWL…
Glyma04g37446.1	Gm04	43833171	43833609	+	439	1	439	0	CRP0730.trim	DEFL	S	18	WGD	MVITVMVMLVLEPQHVECAFAVPLNPCTVPECIAQCKKILHAKFMSASCTTGSQGNLCICLG*
Glyma04g37453.1	Gm04	43835394	43835798	+	405	1	405	0	CRP0730.trim	DEFL	S	30	Tandem	MAKNFSKKLAMMLVVTVLVMLVLVPQPAECVFAISLHPCTLPVCIAKCTQILKHKFMSASCTITSTGKLCLCFG*
Glyma04g38251.1	Gm04	44654923	44655414	-	492	2	103.5	285	CRP0000.trim	DEFL	M	19	WGD	MDKARFGLFFMLLILLASRKPLSMHLRSHRFKGMCLSEHNCASVSHLEGFTGGKCWGFRRRCFCSKHC*
Glyma04g40413.1	Gm04	46472899	46473887	+	989	1	989	0	CRP5940.trim	Kazal-type serine protease inhibitor	S	28	WGD	MAGITKTSHFSVVLIAVVALCVFPAATSDNVASAVLGLPSHVAGEGKNLCSAAAPSSCPVKCFRTDPVCSVDGVTYWCGCSEAAYASAQIAKLGFCEVGNGGSVTLSGQALLLVHIVWLIVLGFSVFFGLF*
Glyma04g41280.1	Gm04	47145565	47146409	-	845	2	181.5	482	CRP0350.trim	DEFL	S	27	WGD	MTTRRIIGLCFVLGIVCIAFLSISGSAGFVYSCTKAGNCPDGKACYTLCQFFGYKDFGGLCIEDKNQCCCVKDDGPGHP*
Glyma05g01845.1	Gm05	1304914	1306580	+	1667	4	208	278.3	CRP2700.trim	Snakin	S	22	WGD	MALRELIVMGLLLLVCLAKVSSDVNIEKEQDEEFRFPVDHLIVRGGNRRLMQDIDCGGLCKTRCSAHSRPNVCNRACGTCCVRCKCVPPGTSGNRELCGTCYTDMTTHGNKTKCP*
Glyma05g02910.1	Gm05	2233985	2239679	+	5695	3	929	1454	CRP3980.trim	Lipid transfer protein	-	-	WGD	MASSEGFLTDGQRELLKIASQNAENLSSSPKSQSSLLSDHHVKAPAGGKAQTAGIAVRHVRRSHSGKYGKVKKDGAGGKGTWGKLLDTDIVSHIDRHDPNYDSGEEPYQLVGTTVTDPLDEFKKAVVSIIEEYFSNGDVELASSDLKELGSCEYYPYFIKRLVSVAMDRHDKEKEMASVLLSALYADVISPAQIRDGFFILLESADDLAVDILDAVDILALFLARAVVDDILPPAFLARAKKALPESSKGVQVIQTAEKSYLSAPHHAELVERRWGGSTHITVEEVKKKIADLLREYVDSGDTLEACRCIRELGVSFFHHEVVKRALILAMEIRSAEPPMLKLLKEAAEEGLVSSSQMVKGFSRLAESLDDLALDIPSAKALFQSFVPKAISEGWLDAS…
Glyma05g04180.2	Gm05	3287295	3289289	-	1995	2	878	239	CRP4670.trim	Lipid transfer protein	S	23	WGD	MGGRKCLLTLVLSLVLMMSMAEAQSGTSADCAQELIPCLDYLNGTINPPSSCCDPLKRTVQNELACLCNIYFSPGLLQSVNVTVDEALGLSRRCGVTSDLSSCKNGSAPAPGSRPPPGKTPPNIPNFFFFFFLMSFFFAVINESLI*
Glyma05g04380.1	Gm05	3559578	3560490	-	913	1	913	0	CRP4820.trim	Lipid transfer protein	S	24	WGD	MKSSGPSTTLALFLTINLLVFVMASGCYTCTQPKPNPSPNPFPYPNPSPTAKSCPRDALKLGVCANVLNGPIGAIVGSPPDHPCCSVLEGLLDLEVAVCLCTAIKANILGINLNIPISLSLILNACEKSPPSDFLCN*
Glyma05g04390.1	Gm05	3580907	3581924	+	1018	1	1018	0	CRP4820.trim	Lipid transfer protein	S	25	Tandem	MGSKTRSSLAIFLTVNILFFALVSACGTCPSPTPRHKHKPVKPSPSGGSGGSGGSGGSGGSGGSGGSGGSGGSGGSGGSGGSGGSGASCPRDALKLGVCANVLNGLLNVTLGQPPVTPCCSLLNGLVDLEAAVCLCTALKANILGINLNLPISLSLLLNVCSRNAPRDFQCA*
Glyma05g04411.1	Gm05	3589173	3595748	+	6576	2	247	6082	CRP4820.trim	Lipid transfer protein	S	25	WGD	MASKTCSSLALFLTLNLVFFSLVSACGYTPCPGPNPKPRPNPNPNPNPSRSGLCPRDALKLGVCANVLNGLLNVTLGQPLVTPCCSLLSGLIDLEAAVCLCTALKANILGINLNLSISLSLLLNACSRQTIYNAMY*
Glyma05g04430.1	Gm05	3609203	3610593	+	1391	1	1391	0	CRP4820.trim	Lipid transfer protein	S	25	Tandem	MASKTCSSLALFLALNLLSFSLVSACGSYSCPSPKPKPKANPNPSPSGSSCPRDALKLGVCANVLKGLLNVTLGQPPVTPCCSLLDGLVDLEAAVCLCTALKANVLGINLNLPLSLSLLLNVCSRKVPRDFQCA*
Glyma05g04440.1	Gm05	3615075	3616290	+	1216	1	1216	0	CRP4820.trim	Lipid transfer protein	S	25	Tandem	MASKTCSSLALFLTLNLIFFSLVSACGYTPCPGPNPKPRPNPNPNPNPSPSGSCPRDALKLGVCANVLNLVNVTLGQPPVTPCCTLLDGLVDLEAAVCLCTALKANILGINLNLPISLSLLLDVCSRKVPRDFQCA*
Glyma05g04450.1	Gm05	3621442	3622296	-	855	1	855	0	CRP4820.trim	Lipid transfer protein	S	27	WGD	MSPKSKAKAMFIIFKILMLNLLPPIYACGPCTTPRYPKGPPHHGGGRPKVSPPLPPIIINPPVVPPPVVIYPPPISPPYPPPHGGGGSPPQRTCPVDALKLGLCLDVLGGLVHVGIGNPVENVCCPVIQGLLDLEAAICLCTVIRAKLLNLSIFLPIALQVLVTCGKTPPPGFVCPPLY*
Glyma05g04460.1	Gm05	3629183	3629563	-	381	1	381	0	CRP4820.trim	Lipid transfer protein	S	21	Tandem	MASKAALLLCLNILFFTVVSSTYVPCNPPPKVPKHPPSPKQASCPKDTLKFGVCADVLGLINVQLGKPPKTPCCNLIQGLADLEAAVCLCTALKANVLGINLNVPVKLGLLLNYCGKGVPKGFVCA*
Glyma05g04470.1	Gm05	3634200	3634421	-	222	1	222	0	CRP4820.trim	Lipid transfer protein	-	-	Tandem	CADVLGLINVQLGKPPKTPCCNLIQGLADLEAAVCLCTALKANVLGINLNVTVNLSLLLNYCGKGVPKGFVCY*
Glyma05g04490.1	Gm05	3644754	3645695	-	942	1	942	0	CRP4820.trim	Lipid transfer protein	S	21	Tandem	MASKAALLLCFNVLFFTVVSSTYVPCNPPPKTPKHPPVPKPPSPKQASCPKDTIKFGVCADVLGLINVQLGKPPKTPCCNLIEGLADLEAAVCLCTALKANVLGINLNVPVNLSLLLNYCGKGVPKGFVCY*
Glyma05g09160.1	Gm05	8946535	8947476	-	942	1	942	0	CRP4920.trim	Lipid transfer protein	S	32	WGD	MHMNMMMKKVCGFAIVMVAVQLLVEVSPKAEAVTCTPVELSPCLGAITSSQPPSTICCQKVREQRQCLCGYLKNPSLRPYANSPGSRRVASSCGVPFPTC*
Glyma05g14780.1	Gm05	15985708	15986167	+	460	1	460	0	CRP3710.trim	ECA1 gametogenesis related family	S	26	WGD	MSSLNNLYVALAFALSLNLLINMSLSSETPQPSQGPSNSKPLSAYEKYLSDCASKLKPHCGEQIFFSVFVGNQTVTNRCCLSLLNDMGKACHTDVTKYAVTLPLFKQNLTQILKRSEKVWNDCSSRLIN*
Glyma05g24730.1	Gm05	30936130	30938642	+	2513	3	325.3	768.5	CRP4580.trim	Lipid transfer protein	C	17	WGD	MASKLTLIALVVAALCAVDLTQRASSSSSSPHAPAPSVDCSNLVLTMADCLSFVTNGSTVTKPEGTCCSGLKSVLKTAPACLCEAFKSSAQFGVVLNVTKATTLPAACKVSAPSATNCGLSETPAAAPAGGLSPQASPSPQQAADASTNGPVNEVSPAPAPAPAQGNTASALFPISAISLFVAILVATFSGF*
Glyma05g28030.1	Gm05	33929291	33932009	+	2719	2	511.5	1696	CRP4640.trim	Lipid transfer protein	S	29	WGD	MKLKQQKMRVVVGSVWLCLFLLAVGESEGADLAAKCNLLVQKVLPCLNFATGQAAVPTKDCCEATSEIKKSDPECLCFAIQQTHKGSPEVKNMGIQEARLLQLPSACNLKNASTTNCPKLLGLSPNSADAAIFRNGSLKTNSASTVSEEIHKGSYGNMLRPVLVADLIAVLLVMIPIGS*
Glyma05g28410.1	Gm05	34241609	34242571	+	963	1	963	0	CRP1920.trim	RALF	S	27	WGD	MASKSSTIRLLCFCYFMLFSFMHFSSCTVFSLKSHASTCNGSIAECNQEDELLMESEISRRFLEQKRSYISNGALQRDKPVCNGGGSGEAYSKTGGCLPPPSNPQNRGCSKYYRCRSDS*
Glyma05g28470.1	Gm05	34271558	34272397	+	840	1	840	0	CRP1870.trim	RALF	S	29	Proximal	MSQPRFIVMAFPRLALVLLLHTLLPICNGLLVVDLNLSETAVMTKRVCTKSIGECLAEPEMDSESNRRVLEGVQHIKYISYETLKRDMVPCDRAGASYYNCHARPANPYNRGCEVITGCARGVQGIKT*
Glyma05g28551.1	Gm05	34377945	34379891	+	1947	2	178.5	1590	CRP0670.trim	DEFL	-	-	WGD	MNEMLYMHEWNGLFWFSATLNIITQKKENTTHRIQSATISCRSYTRMPRSLVSMILVKVILAVATMIIVLFSHAVSSQQICLGSCEDTPSCDAHCKFIGFGKGTCFIVSPAYSKCCCS*
Glyma05g28720.1	Gm05	34514595	34516259	+	1665	3	409.7	218	CRP4660.trim	Lipid transfer protein	S	25	WGD	MSSIGAKNLALSSAFLLLLVGFATSDINQDKAECTDKLLGLAGCLPYVGGEAKVPAMDCCSGIREVIDKSKRCLCILIKDRDDPNLGLKINVTLALSLPDACQTPTNITQCVDLLHLAPNSTEAKVFEGFKNALTNKTSPSSVPGANNATANGTSTSANNNSSSGWGKRWLVTEVLCGILPFVFISHLFLFVV*
Glyma05g30061.1	Gm05	35470824	35472082	-	1259	3	119.7	450	CRP2480.trim	Thionin	-	-	Dispersed	MPLVVVVVDSATGFGDEVERDKIPVSTCFGKCMNICMKIKFAADSECQKACRMGCKQLQGKGSIFYRPQKDIEKSRQMQYNLSWIISTTEVSNSQLYEAEVHNFWDDLIGQTFY*
Glyma05g32121.1	Gm05	37088178	37088540	+	363	1	363	0	CRP3610.trim	ECA1 gametogenesis related family	S	21	WGD	MALKHGLFLLALACFVAYGTATRDLAMKSPKQNHVECWSNLIVLKSCYNEIMHFFINGQADIGPNCCCAITVITHDCWPEILTSLGYTHLEALNIRGYCDAAASSPALAPAADGPANPIY*
Glyma05g33200.1	Gm05	37927979	37928832	+	854	2	292.5	269	CRP0000.trim	DEFL	S	27	WGD	MERKTFGFLFLLLLVLASDVTVKRAEAKDCLTRRHGFQGRCLFDRQCAHVCRSDGFIGGQCRGPLRKCFCSRPC*
Glyma06g00720.1	Gm06	414250	416751	-	2502	3	477.7	534.5	CRP3380.trim	Pollen Ole e I	S	24	WGD	MDLAEKLFFAAFLILSVAIDGMQADTMVTGTVFCDQCKDGQRSLFDYPVNGAKVILSCADSNGQITMSREETTNWFGSYTMRFNGAPDLSGCSAHVSGSGEGSTTGCGEGAGPSQNPKLMFRMFDMEMYTVDSLLAQPAQPMQYCSTSSNPVPAPDTPPNSPPHFKLPPVPPLPSLPPLPSLPPLPPVIFAEASACPSEKWTLPEYKCYWRGVNRDTKVAVAFGMVAARRYGTDITLWHGLQGRGDPYRTLLREGITALLNSYNSFQFSYHPLGVVQHMNLALMGTTRSVLHTALRFKRANSGAGNVTCKFTTCK*
Glyma06g01233.1	Gm06	773021	773492	+	472	2	100.5	271	CRP0090.trim	DEFL	S	26	WGD	MVRFLKRIQVFAAFLAIIVLVTSGNSKTWPHARCFHSSICSHHCQPSENAISGQCVFFFKKCKCKF*
Glyma06g02690.1	Gm06	1816200	1817406	+	1207	3	221.3	271.5	CRP2700.trim	Snakin	S	23	WGD	MAISKLLVASLLVSFVLFHLVDADDQSAHAQTQGSLVQHIDCNAACAARCRLASRQRMCHRACGTCCRRCNCVPPGTSGNQEVCPCYASLTTHGGRRKCP*
Glyma06g02960.2	Gm06	2062103	2062768	+	666	1	666	0	CRP2855.trim	novel	S	24	WGD	METALRRSSRVLCLILAIVGLIRCDNEVINGNASSSSSPSQGNNATFVTFPSQGVNEEVVKEKHNSYYNNNNKVHVKSTSWYYGGSGGGGGGGGGGGGYGWGWGGGGGGGGGGGGGGGGGGGGGGGGGGGGGGGGGGGGGGGGGEGGWKCVKRKGGGRGAHNHNHYNKKGMLDEKEYRVGEYAECMAKTRCRGMRLECPLHCGGPCYYDCHHMCKAHCRRP*
Glyma06g04740.1	Gm06	3354853	3355862	-	1010	2	436.5	137	CRP2700.trim	Snakin	S	25	WGD	MKLEFANVLLLCLVLSSSFLEISMAGSPFCDSKCAQRCAKAGVQDRCLRFCGICCEKCNCVPSGTYGNKDECPCYRDMKNSKGKDKCP*
Glyma06g07070.1	Gm06	5101538	5102795	+	1258	1	1258	0	CRP4820.trim	Lipid transfer protein	S	24	WGD	MASNKLLATILVLSLLFYSTFTHANCPPPTPTPSPSPKPTPPTPPTPKPTPPTPKPTPPTPKPTPPTPKPTPPTPTPTPPTPKAGCPPPSPPKPTPPTPPTPKPTPPTPTPTPTPPTPPTPKAGCPPPSPPSPPKASCPKDTLKLGVCADILGLVNVTVGTPPSSECCALVKGLADLEAALCLCTAIKANVLGINLNVPVTLSVILSACQKTVPPGFQCPS*
Glyma06g11081.1	Gm06	8448115	8450369	-	2255	2	725	805	CRP3375.trim	Pollen Ole e I	S	20	WGD	MASRAVLLLAMCVLPAMVVAIRPAKNPFCVKGRVYCDPCRAGFETSATTYIAGAEIMLQCKSRVSNEVVYTKKGYTDSTGAYTMYVDEDHADQICSAKLVSSPHPQCKEVTPGRDEAVVILTRYNGIASDDRFANAMGFMSQEVASGCAEVLRQYEEFDNEN*
Glyma06g13575.1	Gm06	10698694	10699494	+	801	2	183.5	434	CRP0350.trim	DEFL	S	27	WGD	MTTRRVVDLSFVFGIVCIVFLLTPGSAKIVCSKSGNCPDNKVCYNLCVFFGFKDYGGKCVVESGQNLCCCVDLKDGGFGHATP*
Glyma06g14380.2	Gm06	11309667	11312685	+	3019	1	2338	0	CRP3040.trim	novel	-	-	WGD	MEVYGKSMVAGPANVIFLSSILGQEGPVPGHKCDWKCQNEHVCGNMYRCKLTGLTHICDKNCNQRILYDNHSSLCRASGQIFPLSPAEEQAVRGVRRKLDAENSPSESCGFKRRRGDAQIHPSPFERSFSAVSPICSQVGDGMDMS*
Glyma06g16800.2	Gm06	13205010	13206268	+	1259	2	284	691	CRP0000.trim	DEFL	S	21	WGD	MEMRKSCGFFFLLLLLVFASPEVVVQTEGRVCESQSHGFHGLCNRDHNCALVCRNEGFSGGRCKGFRRRCFCTRIC*
Glyma06g16810.1	Gm06	13210946	13211818	+	873	2	372.5	128	CRP0000.trim	DEFL	S	26	Tandem	MDKARFGFFFMLLILLSSQMVVQTEGRHCESKSHRFKGMCLSKHNCASVCHLEGFTGGKCRGFRRRCFCTRHC*
Glyma06g17605.1	Gm06	13971381	13971608	-	228	1	228	0	CRP0730.trim	DEFL	S	31	WGD	MAAINFAKELALILMITMIVMLVLEPQPVECAFAVPLNPCTLPECIAQCKKILHAKFMSASCTTGSQGNLCICLG*
Glyma06g19721.1	Gm06	16049724	16050885	-	1162	3	233.7	230.5	CRP2700.trim	Snakin	-	-	WGD	MMQVSSDPKIEEEILEAEEELQFPDNEPLIVRDANRRLMQDMDCGGLCKTRCSAHSRPNLCTRACGTCCVRCKCVPPGTSGNRELCGTCYTDMTTHGNKTKCP*
Glyma06g20830.1	Gm06	17232948	17234471	+	1524	4	226.2	206.3	CRP2700.trim	Snakin	S	26	WGD	MAMAKLVCVLLLAFLGISMITTQVMATDSAYHLDGRSYGPGSLKTSQCPSECTRRCSQTQYHKPCMFFCQECCKVCLCVPPGYYGNKSVCPCYNNWKNKRGGPKCP*
Glyma06g20860.4	Gm06	17254771	17259095	-	4325	7	210.7	475	CRP4290.trim	Lipid transfer protein	-	-	Unknown	MGEHVVLSVLDSLIAPATLQPQHDGDGDALGSLIEGATHVNDVGECDTLEEEEEEEEDLIKMVECRICQEDDTLQNLDIPCACSGTLKFAHTKCVQIWCYEKGDTICEICNQPFKPGYTANSPVCHPGDTSIDISDDWATTRNPLDLHNARLLAIAAVDYQVPETEHEDYVNAGTGGTTLWHSVGLILMALLLLRHAAPLFNADVEKAIAYFYFFFLGAAAVILPCYLVAWIIRIIQHQSNQLKNLHLCYRQRNNKVSSLQYHQDLFFTD*
Glyma06g21540.2	Gm06	18101692	18102105	+	414	1	414	0	CRP3610.trim	ECA1 gametogenesis related family	S	28	WGD	MAFTLNLFILSSLIAITSLMSSASMVESRSLSSPSSSSLAVRLKAEGESSYCWDSLWQLQACTGEIVTFFLNGKTYLGHGCCQAIRVIGHDCWPNIVASLGFTNEETDVLEGYCDEDVVHSPPPPPQSIIDPKYIVP*
Glyma06g37480.1	Gm06	40003959	40004492	-	534	2	223.5	87	CRP0580.trim	DEFL	S	25	Proximal	MAKLSFAQIFMVTLIILVISKTSEADRCQKVIQPSNCNLGKCQADCSFQYRDYRGIGKCIGGSNATFQCVCFYDCGAPSSLV*
Glyma06g37740.1	Gm06	40212269	40212816	-	548	2	221	106	CRP0580.trim	DEFL	S	25	Proximal	MAKLSFAQIFMVTLIILVISKTSEADRCQKVIQPSNCNLGKCQADCSFQYRDYRGIGKCIGGSNATFQCVCFYDCGAPSSLV*
Glyma06g37810.1	Gm06	40427111	40427627	-	517	2	215	87	CRP0580.trim	DEFL	S	25	Proximal	MAKLSFAQIFTVTLIILVISKTSEADRCQKVIQPTNCNLGKCQADCSFQYRDYRGIGKCIGSSNGTFQCVCFYDCGAPSSLV*
Glyma06g37996.1	Gm06	40733462	40734085	-	624	1	624	0	CRP3730.trim	ECA1 gametogenesis related family	S	24	Tandem	MARLRNYLILVVFFMATIIVTISATKEEPLTECAKHIGPQCGKEILGKVLLPFEEPIVSTNCCYKLIQTGYQCHTRLTQYFLKSSQQLKNVNQTEIMSKNDKIFNKCDLLTKPPSLEILSKCAEQLGYCGEQVYQKLIHDKNITRHCCKELVKMGKPCHDDMVKALIRAPDLRNVDPIQLLEKSKETFDNCLNAKCTRKL*
Glyma06g38003.1	Gm06	40743755	40744983	-	1229	2	220.5	788	CRP3730.trim	ECA1 gametogenesis related family	-	-	Tandem	MSIIDTIDYSGDCCYKLLQTGYPCHTKYTLYVLLNRPELKHSNWTELFAKSDQIYHECDELTSPGSIEFVAKCTENLGNECGEQVYNKLIHDGRITKPCCQELVKNGLQCHTAMVKSLIRIPEMRNANATELMKKNSLIFNHCLHV*
Glyma06g38023.1	Gm06	40786877	40787434	-	558	2	225	108	CRP3730.trim	ECA1 gametogenesis related family	-	-	WGD	MAIGTTSNVSTDCCYKIIQTGYSCHTKLTLFVLQNDSEFKHANVTNVLEKNDRIFDMCDKATEPESEMYLSKCVVKIGTECGEEVFDNLKHNKNNVTDCCCGRLVETGLPCHINMAKALIRTPEMRNVDAIEFLNKGKKLFDECLEDQE*
Glyma06g38036.1	Gm06	40799672	40801281	-	1610	2	244.5	1121	CRP3730.trim	ECA1 gametogenesis related family	-	-	WGD	MAPPLSSSHLPSTASPCHNKTVIDIECCYKLIQMGYSCHSRLTLFVSQTDSNLRNQNSTEVMTKNDMIYNNCDEITKPGSWEFLSGCMVKMGSECGKEVFDKLMHGKINVTKHCCEKLVKMGESCHINMAKALIRTPEMRDVDAMQLLNKGKKMFDQCRRVK*
Glyma06g38530.1	Gm06	41482503	41484542	-	2040	2	671.5	697	CRP2850.trim	Root cap/LEA	S	25	WGD	MGISIRNSLVYVLLLFAFCEMQIIAGKDTLTCPFRRSPCFGKKVQCPSQCPLQSPSDPKAKVCNLDCDSPTCETKCKTRKPNCNGRGSACLDPRFVGADGIVFYFHGRRNENFALVSDANLQINARFIGLRPATRTRDYTWIQALGILYGSHQFTIEATPSPTWDDEIDHLKFSHNGNELVIPDSFLSTWQCPENKLRIERTSSKNSVSITLQEVADISINVVPVTKEDSRIHNYQIPDDDCFAHLEVQFKFHGLSNKVEGVLGKTYQPDFQNPAKLGVAMPVVGGEDRYRTTSLVSADCGVCLFDAREGSEKKMNSESEYGVLDCTGAANSGNGIVCRR*
Glyma06g39831.1	Gm06	42761716	42762197	-	482	2	172.5	137	CRP0560.trim	DEFL	S	17	WGD	MKFISSVLFFVLILSIGIENEGPLRVIEASICDVKLDDYCEEDCFSDCPKKYGKKAQGICNEASECICRWQC*
Glyma06g39851.1	Gm06	42779922	42780355	-	434	2	146.5	141	CRP0560.trim	DEFL	S	19	Tandem	MKFISSVLFIVLILSIGIGNEGPLRVTEANICDVKLYYYCEEDCFTDCPKKYGKKAQGICNEASECICR*
Glyma06g41571.1	Gm06	44868983	44869570	+	588	2	231	126	CRP1120.trim	DEFL	S	23	Tandem	MMTLVKIVFISVILTLITSHAFGFTNTPTTTGPNQCHDNVDCTMKLPYCKGIALCRNGVCICYDEKAIITQQCQNDEDCIHLICAPPCEVSYCDTKTSTCKCKCKN*
Glyma06g42375.1	Gm06	45648782	45650122	+	1341	2	211.5	918	CRP0580.trim	DEFL	S	24	Tandem	MIKISFTIIFAFALIFIVISRTSGAMMTDDKCLKVLDPNNCDLTKCRVNCIQQYQGIGHCMGRNPYKCICIYGCSP*
Glyma06g42380.1	Gm06	45707320	45707541	+	222	1	222	0	CRP0580.trim	DEFL	-	-	Tandem	ISRTSEATMTDDKCLKVLDQNNCDLTKCRANCNQQYHGTGHCIGRNPYKCICIYDCSP*
Glyma07g06850.1	Gm07	5518308	5518880	-	573	1	573	0	CRP4220.trim	Lipid transfer protein	-	-	WGD	MSSFNPFSPPPPTATTTPYLTNLGFGYSIAIALGVLFLLSTLILSSYLCCRTLRRRNNNNNRRHTPDGVVLPRVIFVPEDEDDDDDDTRQNDVATGLDQAVINSYPKFPFVKEGNYDSTCSICLCEYKDSEMLRMMPECRHYFHLCCLDPWLKLNGSCPVCRNSPMPTPLSTPLQEVVPLSQYADARARR*
Glyma07g10051.1	Gm07	8423992	8426034	+	2043	4	293.2	290	CRP4670.trim	Lipid transfer protein	-	30	WGD	MLIVHRKEGKYKGGKIILLLLISHLPNILSQDSSPTIAQCTPSLLLLIPCTTFVQGTSPSPGSACCGNLKQLYSQEPRCLCLFLNGTNLRSLPINRTLALQLPALCSLQVNANMSACLGEQVHMPATSPQSQVSFGTKNNSTVIASPSFSVPPRPIMMGIGFGSSKATNLKTGNRFVVGPTLAILLFPSVLYYY*
Glyma07g10820.1	Gm07	9025556	9026452	-	897	1	897	0	CRP4920.trim	Lipid transfer protein	S	25	WGD	MKASRIALFTLVVLLFVAEVQVSKAVTCSPVQLSACVSAITSSTPPSNLCCSKIKEQKPCLCQYLKNPNLKKFVDSPNARRVANTCGTPFPRC*
Glyma07g11660.2	Gm07	9861207	9863383	-	2177	3	344.3	572	CRP4670.trim	Lipid transfer protein	S	26	WGD	MMNNMAYPNKAFFLFVMFFSASLHLGMFDTSLDQLLPGLGQGAFLQDAKCMQRLLPCQEYLKSPNNPSPACCEPLKEMQENNTQCLCNFVNSTTLFQSLGGSKDEILKLPQACGINFDPSKCNNTGGGGSQEQSSTAASEGEYAVSEEETSESTSSTKMITPHGIIYFGVPGFVALLTALVFSSY*
Glyma07g16091.1	Gm07	15806941	15807409	-	469	2	186.5	96	CRP0330.trim	DEFL	S	30	Dispersed	MARTLVSVISLIFFTFAVMVVVLFSIGVNSSQICPGNCENFSNCNAYCQAHYHKKGICISPPKRGYICCCFS*
Glyma07g16770.1	Gm07	16461974	16463684	-	1711	2	320	1071	CRP4730.trim	Lipid transfer protein	S	26	WGD	MEGCVKKLLCLVGFVVLVSTIGGVESAGECGKSTTPDNEAYKLAPCASAAQDENASVSQSCCAQVKKIGQNPSCLCAVLLSNTAKMAGVNPQVAVTIPKRCNLANRPVGYKCGPYTLP*
Glyma07g17000.2	Gm07	16666326	16668062	-	1737	1	1508	0	CRP4210.trim	Lipid transfer protein	S	27	WGD	MAQFSGKTLVQWLVATLLIALLGGAQAVVLCNIDSSQLNLCRAAVTGQNPPPPDEKCCAVIRQANLPCLCRYKSILPLIGIKPEKALALPGKCGLQSPPNC*
Glyma07g17030.1	Gm07	16690352	16691722	-	1371	1	724	0	CRP4210.trim	Lipid transfer protein	S	29	Proximal	MAQSSGKKLVEWLVAALLFIALLSGSAHAVAICNIDSSQLNLCRAAVTGQNPPPPDEKCCAVIRQANLRCLCSYKSILPSFGINPKNALALPAKCGLQLPPNC*
Glyma07g26355.1	Gm07	28772331	28773633	-	1303	3	230	306.5	CRP1250.trim	DEFL	S	22	Dispersed	MSMKSFKLALFFVILAIEACYGDSLSNEQLTKDQVITIVPCQTKQDCIRNIRFMKCGPSVVFCYEGYCACKHLNKESGHSFSEDPMTKTGMDRST*
Glyma07g31770.2	Gm07	36724963	36726418	+	1456	2	189	1078	CRP3480.trim	Pollen Ole e I	-	-	WGD	SYVAVQGVVYVKSCKYAGVGAVLGATPLLGAVVKLECNNTKYKLVQTSKTDKNGYFYIGAPKSITTYGAHKCNVVLVSAPYGLKASNLHGGVTGALLRPEKPFLSKKLPFVLYTVGPLAFEPNCH*
Glyma07g31790.1	Gm07	36771211	36772120	-	910	1	910	0	CRP1760.trim	RALF	S	22	WGD	MNFKPWLSFLLLALALAMVAEASSVHHEYGFHGAAVVHDLIGDDNEMLLDSETNRRTLAGRQQYISYGALNANNVPCGNRGRSYYNCQQRGRANPYNRGCTQITHCARDTS*
Glyma07g36021.1	Gm07	41403654	41408331	+	4678	3	368	1787	CRP4975.trim	2S albumin seed storage protein	-	-	WGD	MERKGKKPVKMSVPQFGGWEHKPAGVPTDYSMVFNQAREKKKTQMNDLTEVKRLSLGNERDALKPNHRRGHGQGHGHGHGHGHGHGHGHGHGLDHEDPPVMRRKMVLNYMNCFKP*
Glyma07g37690.1	Gm07	42676721	42677658	-	938	1	938	0	CRP1760.trim	RALF	S	23	WGD	MGSSTFCAFFLLCAILAVHVAQSSSSTLDLDAFFLPLKSGCRGSVAECSLLAGDDAEFLMESESNRRILAGRSYISYGALRRNTVPCSRRGASYYNCRPGAQANPYSRGCSAITRCRR*
Glyma07g39280.1	Gm07	43787178	43787552	-	375	1	375	0	CRP3080.trim	Stig1	S	19	WGD	MKTLFLLAMLMALAVFVSAISPGSEKPKGKINRFLSDRVVLTCEKYPEVCLIKGSAGSDCCKNKCVNLSTDVSNCGKCGKKCSYGKICCEGKCVNPRTNEKHCGKCDNKCNSESSCIYGMCSYA*
Glyma07g39806.1	Gm07	44176241	44178043	-	1803	2	195	1413	CRP3390.trim	Pollen Ole e I	S	24	WGD	MMMSYFCGWHALAILVLIASPAAGENNHPLLELLSSRDEVVQIAGYGEEKLSTVLITGSVNCEAPHQPQPQPHAWPVQGASVAVNCQSHGRKWKGKSMVARGVTDEFGDFMIDLPSHLHAIPNLERYAQ*
Glyma08g00795.1	Gm08	424243	424577	+	335	2	127.5	80	CRP0000.trim	DEFL	S	21	WGD	MERKTIGILFLVFLVLPSVKDRYIYIIPYVAVKRAEGRDCSSKSHGFKGLCFSDTNCAHVCRTEGFTGGDCGGFRRRCFCTRIC*
Glyma08g03590.1	Gm08	2544420	2550123	+	5704	6	424.2	631.8	CRP5120.trim	Gamma gliadin	-	-	WGD	MNKIGNLSCVRSSDLIDAKLEEHQLCGSKQCPGCGHKFEGKPDWLGLPAGVKFDPTDQELIEHLEAKVEAKNMKSHPLIDEFIPTIEGEDGICYTHPEKLPGVTRDGLSRHFFHRPSKAYTTGTRKRRKIQNECDLQGGETRWHKTGKTRPVMVNGKQKGCKKILVLYTNFGKNRKPEKTNWVMHQYHLGQYEEEREGELVVSKIFYQTQPRQCNWSDRSATTGEGSGEQQSNNNNNNNGRRDSGSGTCSSSKEINVTHRDEMSAVVVVPPITTFNTALDIQQLKSDHFGFIPFRKGFDEVGIGEACTAREVQASGSCDEVHERHAVHHHQQQQQQNQHAQQQIATTASHISRPSLPISTIISPPPLHHASIILDDNSYHVSRIMLQNENFQQQHQQHY…
Glyma08g07890.1	Gm08	5655579	5658103	+	2525	3	383	688	CRP4580.trim	Lipid transfer protein	S	24	WGD	MASKLTLIALVLAVALCAVDLTHSASASSPHAPAPSVDCTNLVLTMADCLSFVTNGSTVTKPEGTCCSGLKSVLKTAPACLCEAFKSSAQFGVVLNVTKATSLPAACKVSAPSATNCGLSETPAAAPAGGLSPQASPSPQQADASTNGPVNEISPAPAPAQGNTASALFPISAGSLLLGILVATFSGF*
Glyma08g11410.1	Gm08	8311252	8311699	+	448	1	448	0	CRP1770.trim	RALF	-	-	WGD	MESQKSQNHAKKANKYIIMEVTKRNIAPCSKNCLPPASNPYNRGCSRICKCRK*
Glyma08g11421.1	Gm08	8312535	8313944	+	1410	1	1410	0	CRP1920.trim	RALF	-	-	Tandem	MENNIISLLSKRFGEVRSISLSLMQLAPFQKGGVIYYNILYIVLLSGEWKEGYIQSKTQNRRMASKSSTIRLVCFCYFMLFSSMHFTSCTVLSLKSHASTCNGSIAECNQEDELLMESEISRRFLEQKRSYISNGALQRDKPVCNGGGSGEAYSKTGGCLPPPSNPQSRGCSKYYRCRSDS*
Glyma08g11471.1	Gm08	8339747	8340135	+	389	2	171	47	CRP1870.trim	RALF	S	29	WGD	MSQPRFIVMTFPCLALVLLLHTLLPICNGLSVVDLINLKCLAEPEMDSESNRRVLEGVQHIKYISYGTLKRDMVPCDRAGASYYNFHARPANPYNRGCEVITGCARGVQGIKT*
Glyma08g11575.1	Gm08	8437876	8438917	+	1042	1	1042	0	CRP0670.trim	DEFL	S	29	WGD	MSHSLVSVILVKVILAAMIIVLFSHAVRSQQICLASCKDTPSCDAHCKFIGYGKGTCFIVSPTYSKCCCF*
Glyma08g11840.1	Gm08	8618248	8619945	+	1698	3	384.7	272	CRP4660.trim	Lipid transfer protein	S	25	WGD	MGSKGAKNLALSSALLLLLVGFATSDINQDKAECTDKLLGLAGCLSYVGGEAKVPTMDCCSGIKEVINKSKRCLCILIKDRDDPSLGLKINVTLALNLPDVCETPTNITQCVDLLHLAPKSQEAKVFEGFEKALTNKTSPSPVLSANNTTAKGTSTSANNNSGGGWGKRWLVAEVVCVILPIVFISHFFLFLV*
Glyma08g15410.2	Gm08	11178014	11178376	+	363	1	363	0	CRP3610.trim	ECA1 gametogenesis related family	S	21	WGD	MALKHRVFLLALACFLAYGTATRDLAMKSPKENHVECWSNLIVLKSCSNEIMHFFINGQADIGPNCCCAIRVITHDCWPEMLTSLGYSYHEALSIRGYCDAAASSPALAPTTDGPANPIY*
Glyma08g16160.2	Gm08	11775080	11776392	-	1313	2	312	689	CRP4410.trim	Lipid transfer protein	S	33	WGD	MHSNSRIKFSSYKAVSLLWILLIMAGLVAQVQSNPCTSTFFSALVQLIPCRAAVAPFSPIPPNDACCNALKGLGQPCLCVLVNGPPISGVDRNMASQLPEKCTANFDPCEIM*
Glyma08g17190.1	Gm08	12652299	12653979	-	1681	2	500.5	680	CRP4060.trim	Lipid transfer protein	M	47	WGD	MVKKRTRSKFIPASSSFIILFSATMKSSGALATLVLLILLLATTSEAAISCSDVIKDLRPCVSYLVSGSGQPPAACCSGAKALASAATTSEDKKAACNCIKSTSKSININSQLAQALPGNCGITLPVAISPNADCSKVG*
Glyma08g17585.1	Gm08	13077164	13077638	-	475	2	180.5	114	CRP0000.trim	DEFL	S	27	WGD	MAKQIYASILFIVLFFAQEMSIQVATSKCIPENKNFLGPCTSNLVCLQICQTQGFDDGECNMTNLHCTCLKRCSVSKNVHLGEEEAPVKTSSMKE*
Glyma08g19510.1	Gm08	14754947	14756640	+	1694	2	333	1028	CRP2490.trim	Thionin	S	20	WGD	MKKMVAAMMLFLLISTQMKSVEPDAADCLDGCSTACVQSDSRLQARCERKCSIRCGPGNQPNPKYLFFKLIML*
Glyma08g22220.1	Gm08	16925830	16929503	+	3674	6	164.2	537.8	CRP3020.trim	MtN26	S	24	Dispersed	MEMLTWTIFALVSLYPLFTCDVSATISTQLMSNQTQDDLSNICGLVYCGKGTCRPSSSELLGFTCDCESGWKKPKIGSVELPPCIFPNCTVNLNCGNGSPATPSPPTEVNDPCLLNFCGDGTCVSHGFDFKCQCNEGSDNLLNDPKLFCFQKCTLGGDCNGLDLGFGSETPPPPATHGSASPGTAGSGETLSCTRELHMLAMTILALIFQIWT*
Glyma08g24530.1	Gm08	18683961	18684539	+	579	2	218	143	CRP0560.trim	DEFL	S	17	WGD	MKVITFILIVLVVLSIGIENEGPLKVIEARICEDTLYQLQCNDFKCNTACRKKYGKLASGMCNVVDDCTCHFPC*
Glyma08g24535.1	Gm08	18690043	18690498	+	456	2	176	104	CRP0560.trim	DEFL	S	20	Tandem	MKDITFVFIVLLVLSIGIENEGPLKLIEARTCEETLYEFSCVSNKCDTDCRNKHGNFASGDCNAIEDCICRYPC*
Glyma08g24540.1	Gm08	18710638	18711213	-	576	2	220.5	135	CRP0560.trim	DEFL	S	20	Tandem	MKAITLVFIVLLALSIGIENEGPLKLIEARQCEETLYKFSCASNKCGTDCRNKHGKFASGTCNAIEDCICRYPC*
Glyma08g24790.1	Gm08	18951803	18953011	+	1209	2	474.5	260	CRP1650.trim	Leginsulin/Albumin-1	S	27	Dispersed	MSYISLAPLAVFLLATSLMFSMKKIEAGTCARSQCSNSAQCGSHCGCLPRPPIPYPFPIDTGLCIGEPAFVAMIKEHPKLCQSHDECMKKGSGKFCARYPNPESEYGWCIDSDSEALKGFLKMPTTFAE*
Glyma08g25020.1	Gm08	19210868	19212480	+	1613	3	349.7	282	CRP4660.trim	Lipid transfer protein	S	25	WGD	MCFLNTKSLAHFMLLTTIVVGIAMGDSSKDKEECTEQLAGLATCLPYVGGQAQAPTPDCCSGLKQVLKNNKKCLCVIIKDRNDPDLGGLQINVTLALNLPTACNSPVNVSKCPELLHMDPKSAEAQVFYQLEKGPSKNGTGPAPSPSAAVGASPSSNQKANTPQKNDAFCKEKRLFGLEILAIGLQIWASVGLLC*
Glyma08g25375.1	Gm08	19594856	19595442	-	587	2	224.5	138	CRP0560.trim	DEFL	S	20	WGD	MKAITIILIVLLVLSVGIENEGPLKVIEARTCQDRLGALNCIQDECHISCIKKHGKLTKVGCSMPLYDCICLYPC*
Glyma08g25510.1	Gm08	19820092	19821210	+	1119	1	1119	0	CRP6150.trim	Kunitz type trypsin inhibitor	S	24	WGD	MSMKLLLASLSISVWLFMATLSLAQSNNRYVFDTHGDPLETDDEYYIRPAITDNGGRFTLINRNRSCPLYVGLENTDTPQGYPMKFTPFANKDDDDNLRVNTDLKVTLVQVSTTCVQSTEWKLGENDTRSGRRLIVTGRDNGIQSAGNYFRIVETESVGIYNIRWCPTEACPTCRFICGTGGILRENGRILFALDGTTLPVVFQKKDD*
Glyma08g25520.1	Gm08	19824044	19824962	+	919	1	919	0	CRP6150.trim	Kunitz type trypsin inhibitor	S	23	Tandem	MSMKLYASLTLTVWLFMATFSRAQYVIDTNGEPVDNDDEYYIRPAITDNGGRFTLINRNGSCPLYVGLENTDTPLGYPVKFTHFALNVQDEDIRVNSDLRIEFVEVSTTCVQSTEWRVGENDTRSGRRLIITGLDDNFGSIGNYFRIVETQSVGIYNIEWCPMEICSDCGFVCSTGGILREDGRIFFALDGTPLPVVFQKKDD*
Glyma08g27380.1	Gm08	21705441	21706128	-	688	1	688	0	CRP2000.trim	RALF	S	25	WGD	MKKQASSTFLMWVMVISLHAHLIIAAVSKSNGTISVCDGSVEDCLNVVHLDSELLPTISSSHFRRILAGKYDGVTNDALIPDKPFKGCKIGEAYRSCLAQVEGRARNCAIYKRGC*
Glyma08g27440.1	Gm08	21770117	21771139	-	1023	1	1023	0	CRP2000.trim	RALF	S	26	WGD	MKKRGSGRRFLMWVMVIWLHAHLSIAAELSKSNDTDTASESSVCDGSVEDCLNNVHRLDSELLPTISSSHFRRILAGGANKVVFDTLKSAAFLCTTINGYRRCGARVPPGGIPNRCANKGSFLRNCHKIDR*
Glyma08g27760.1	Gm08	22081833	22083398	+	1566	2	718.5	129	CRP3330.trim	Pollen Ole e I	S	19	WGD	MSWFLVILFLSLTFGTTHSETSHHKKLPSAVVVGTVYCDTCFQQDFSMGNHFISGASVAVECKDGYGRSKPRFRKEVKTDDHGEFKVQLPFSVSKHVKRIKGCTVKLINSSEPYCAVASAATSSSLRLKSRKQGQHIFSAGFFSFKPLRQPNLCNQKPSIQNIKGLDYAKHIFPPKIDPSFPPPLQDPKTPGGLLPPIPGLPDLPPLLPPLPLLPPLSGILSPLVPAGITNEFPNVQPSDQKLVDPNNLIFPPNPFQPTPSVPNPLQQPPLIPNPLEPSGPSPLVPNPFQPPSSATSPPLFPFPTVPGLTPSPPSLALPIPFPPLFPPPSSPGTPSASSAKNASP*
Glyma08g29090.1	Gm08	23486715	23490024	-	3310	3	505.3	897	CRP5660.trim	Chitinase	S	29	WGD	MMMEMAKRNAVVAALAALVLLAASVAVDAQENSDVKTLVKYKHGKKYCDKGWECKGWSIYCCNLTITDYFQTYQFENLFSKRNSPVAHAVGFWDYHSFIAAAALFEPEGFGTTGNKTMQMMEIAAFFGHVGSKTSCGYGVATGGPLAWGLCYNHEMSPMQSYCDDYFKLTYPCTPGADYYGRGAIPIFWNYNYGAVGEALKIDLLSHPEYIEQNATLAFQAAIWRWMTPMKKSQPSAHDAFVGSWKPTKNDTMENRVPGFGTTMNILYGDGVCGQGDVDSMNNIVSHYLYYLDLLGVGREQAGPHDILTCAEQVPFNPSSKPASSS*
Glyma08g36090.2	Gm08	33636583	33638739	+	2157	3	197	783	CRP0000.trim	DEFL	S	23	WGD	MARSVPLVSTIFVLLLLLIATEMGPTMVAEARTCESQSHRFKGPCLSDTNCGSVCRTEGFSGGHCRGFSRRCFCTKEYDNYYKSSDVIRCKDGSGKFTKAQLNDDMCDCVDGTNEPGFYFNYEMFNY*
Glyma08g36180.1	Gm08	33887254	33888883	-	1630	2	383	864	CRP4750.trim	Lipid transfer protein	S	27	WGD	MMMRDMKGRVLFLVALLMFLLASEVLILEAEGAGGECGKTPIGSAAASLSPCLGAVSNVKAKVPLACCARVGALLKTAPRCLCAVLLSPLAKQAKINPATAITIPKRCNIRNRPAGKKCGRYTLP*
Glyma08g40260.1	Gm08	39960109	39962316	-	2208	4	180	496	CRP2700.trim	Snakin	S	27	WGD	MKNKRKTLLLLLLMAATLFCMPIVSYAVSNVNIQDHLTNISELVKGPNRRLLSFVDCGERCRVRCSLHSRPKICTRACGTCCMRCRCVPPGTYGNREMCGKCYTHMITHGNKPKCP*
Glyma08g40931.1	Gm08	40877148	40877575	+	428	2	135	158	CRP0310.trim	DEFL	S	26	WGD	MATRIIGLSFFLGFLCIALLFASGSAQIVCQQKGICPNTIACYNYCLGLGFQGYGRCDDNGLCCCKKG*
Glyma08g41715.1	Gm08	41654357	41655063	+	707	1	707	0	CRP4030.trim	Lipid transfer protein	S	19	WGD	MGQKKVLTLVMFVMAYGLAATRFSASQIPPTCNGDEALLTFCGSYLGNILPNPTSDCCKSATSAFDRAMSDSTGQGIRDLCDCLMVAGPVLNFQQTKLESLPDACGIKLSFSIFLCV*
Glyma08g41720.1	Gm08	41659628	41660206	+	579	1	579	0	CRP4030.trim	Lipid transfer protein	S	21	WGD	MGEKKVLILIVFVMAYGLAATTFTASQLPPTCNGNEGLLTFCGPYCGNIQPNPTSDCCKSAASVFQRAMASGQGIRDLCNCLRAAVPFLNFKETKLISLPDACGIKLSFSMPLCVLGPGP*
Glyma08g42630.1	Gm08	42616667	42619481	+	2815	2	473.5	1868	CRP3420.trim	Pollen Ole e I	S	23	WGD	MEKQKTVMGLILLLLLFASDVSAWTGEIHGRVVCDVCGDSSLGPEDHVLEGAEVAVLCITKSGEVLNYQAFTDAKGIYTVAETMPESDRWDACLARPISSFHEQCTQLGEGSIGVKFSYNHPSGHSHTVRTFVYRPTSVPTYCI*
Glyma08g43240.2	Gm08	43081527	43082006	-	480	1	480	0	CRP3080.trim	Stig1	S	19	WGD	MGFLKAIFVIAITMALSIALTMKTITHQEEAKPAFVHHDFPSSSSTPHDQKNNNVHLPSKRVSRFLAQVKNPNAADHCHKDHEVCTLVGAKNSTCCNNKCIDVGYDYHNCGACKMKCKLTDACCRGECVNTNFDKRHCGECNHRCEVGAYCVYGMCGYA*
Glyma08g43375.1	Gm08	43214677	43215544	+	868	2	346	176	CRP4180.trim	Lipid transfer protein	S	26	WGD	MQEKKVTIALLMLVLVAGMGVTTTLSENQACASGDAQVLLERCFAYLLGEVPDGPLPWCCEGVSAVFQLSKTPQRRRDVCHCLKRDTAVFHFDPEKLKMLPQDCKITSRFSLDPRQNCNSIP*
Glyma08g43605.1	Gm08	43399010	43399940	+	931	2	412	107	CRP4210.trim	Lipid transfer protein	S	27	WGD	MAHTSGNALVQWLVASLLIAMLGGAKAYVLCDIESNKLSLCYAAVTGSHPKKPNEKCCEIVQHANLPCLCRYKSILPALGINPTNAFALPSKCGLKTPPKCKVI*
Glyma08g45281.1	Gm08	44722409	44723455	-	1047	2	339	369	CRP1970.trim	RALF	S	23	Tandem	MKAILVFILLLASIFFLPSSTLARQLEVVTGGTQNPNNPAFKCSRGGSYRPCAPSNSPPRPPCNGYIRSCHIASPPRPPCNQYSREGCLP*
Glyma08g45291.1	Gm08	44731646	44732726	-	1081	2	352.5	376	CRP1970.trim	RALF	S	23	Tandem	MKAILVFFLLLASIFFLPSSTLARQLEGGVTPGTNDPNIRCSPGGSYRSCLPPSPPKPPCDPYIRKDCLP*
Glyma08g45480.1	Gm08	44850333	44851397	+	1065	1	1065	0	CRP6070.trim	Kunitz type trypsin inhibitor	S	24	WGD	MKSTSLFAIFLLCAFTSYLPSATAQDVLDVDGDPIRNGFIYYVLPAIRGNGGGIERAALGKDTCPITVVQSPNPNSKGLEIKFESAYPAYYINETLILQIKFSYPQQCERKNPWWAISKDISEGPPAIKLSGFHGTELGWFKIQKASKSCDSNDYKLVFCQYDETWCLDVGIYVDRQGNRRLVLAVTGEPFLVHFHKISSSTA*
Glyma08g45490.1	Gm08	44863255	44864279	+	1025	1	1025	0	CRP6070.trim	Kunitz type trypsin inhibitor	S	24	Tandem	MKNTALFTIFLLLAFTSYLPSATAASVYDTDGNILQKGRTYFVLAATRGNGGGIEFAATGNDTCPLTVVQSPSGDSIGFPIRFSYPFIETLDDILEGFGLEIRFAYRPPCSPSSIATTKWTIVNDAVKLTKTSSSIIPGFFYIWGASPNSKDYKLEFCDLDNIKCGDVGIHTDDDGSRRLVITQNDPLLVHFQNTRSSSA*
Glyma08g45510.1	Gm08	44870171	44871139	+	969	1	969	0	CRP6070.trim	Kunitz type trypsin inhibitor	S	24	WGD	MKNTIFFALFLVCAFTSYLPSATADTIFDINGDFVRNGGTYYILPVIRGDGGGIEFAATGNETCPLTVVQSPLEVSKGLPLIISSPFEILSIQEGLILNIGFTFVPPCALIPSEWTTVKGLPEGLAVKLTGYENKVPGWFKIERVSLEFNDYKLVFCATEDSTCVDIGVYIDGEGNRRLVVTENNDPLLVHFKKVEVESSATA*
Glyma08g45520.1	Gm08	44876345	44877532	+	1188	1	1188	0	CRP6070.trim	Kunitz type trypsin inhibitor	S	25	Tandem	MKSTTSLALFLLCALTSSYQPSATADIVFDTEGNPIRNGGTYYVLPVIRGKGGGIEFAKTETETCPLTVVQSPFEVSKGLPLIISSPFKILDITEGLILSLSFTYVPPCASTPSRWTVILKGLPEELHVKLTGYKNTIDGWFRIQRASSESNYYKLVFCTSNDDSSCGDIVAPIDREGNRPLIVTHDQNHPLLVQFQKVEAYESSTA*
Glyma08g45531.1	Gm08	44882984	44884058	+	1075	1	1075	0	CRP6070.trim	Kunitz type trypsin inhibitor	S	25	Tandem	MKSTIFFALFLFCAFTTSYLPSAIADFVLDNEGNPLENGGTYYILSDITAFGGIRAAPTGNERCPLTVVQSRNELDKGIGTIISSPYRIRFIAEGHPLSLKFDSFAVIMLCVGIPTEWSVVEDLPEGPAVKIGENKDAMDGWFRLERVSDDEFNNYKLVFCPQQAEDDKCGDIGISIDHDDGTRRLVVSKNKPLVVQFQKLDKESLAKKNHGLSRSE*
Glyma08g45540.1	Gm08	44887064	44888591	+	1528	1	1528	0	CRP6070.trim	Kunitz type trypsin inhibitor	S	25	Tandem	MKNTTSFALFLLCAFFTSYLPSATGAFVLDSDGNPLENGGTYYVPAPNNCGGIEYTTSGNETCPITVVQHHDPTCKGFPITISSPARIRYISEGLNVNIGFTFRPPPCAPSSLWTVLKDQSEHPDPYEGVILPVKLNNEDNSNNTVPGWFKIQKLPLDFITTYYIVFCPLDQSPCWSVGSNFDQYGNRRLVVAQFARRQDIEFQKLSYASRSTHSSA*
Glyma08g45550.1	Gm08	44890647	44891497	-	851	1	851	0	CRP6070.trim	Kunitz type trypsin inhibitor	S	25	Tandem	MKSTTLFALFLLCALTSSYLPSATADVVLDMDGNPLGNGWQNEYFMLPVTRGSGGGIALAATGNERCPVTVVQSHIERDKGYAATFRAPFHLPFIAEGLPLTISFDNFEVLPRCVPTPLWWAIVDGLAEGPAVKIEYRDIVEGWFKIQKAYPLGYKLLFCPVPLEDSTCGDIGIYTDDKGFRRLVVTKNKPLVVQFQKFDPLAKNNLVLPASE*
Glyma08g45560.1	Gm08	44893151	44894189	+	1039	1	1039	0	CRP6070.trim	Kunitz type trypsin inhibitor	S	25	Tandem	MKNTIFSALFLLCAFTTSYLPSTTAVVDTNGDILQNPGTYFILSVFRPGGGVEFAATGNETCPLTVVQTLFGRGFPVILSSQLRIPIIGEGQLFSILFRIVPWCATTPSKWTIVEGLPESPAVKLTGYDNTVPGEFKIEKANPFHNDYTLLFCPAGEESKCGHIGIHFDDDGNRRLVVSEENILRVQFQKFGSSAPDEASLALKKHHVLSVSE*
Glyma08g45580.1	Gm08	44908741	44909593	+	853	1	853	0	CRP6070.trim	Kunitz type trypsin inhibitor	S	25	Tandem	MKSPTIFILFLLSAFYTSLLPSATAQVVVDMEGNDLQNGGKYYVLPVIESSYGGIRVAATGKERCPLTVVQSADPYDKGIATIISTPYRVPVIREGFPLNITFGNFAVILPCVPLRSEWTVVNGQPEGPAVKIGSPPNAENGWFEIEKLLTSGYKLVFCTRPERSYCQDIGIHVDDENHARLVLTNDDPLVVEFLKYDPFWPQNNLVLPTSQ*
Glyma08g45590.1	Gm08	44915335	44916428	-	1094	1	1094	0	CRP6070.trim	Kunitz type trypsin inhibitor	S	25	Tandem	MKNTIFSALFLLCAFTTSYLPSTTAVVDTDGDILQNPGTYFILSVFRPGGGVEFAATGNETCPLTVVQTLFGRGFPAILSSRLRIPFIGEGQLFSILFRIVPWCATTPSKWTIVEGLPESPAVKLTGYDNTVPGEFKIEKANPFHNDYTLLFCPAGEESKCGHIGIHFDDDGNRRLVVSEENILRVQFQKFGSSAPDEASLALKKHHVLSVSE*
Glyma08g45600.1	Gm08	44926856	44927746	+	891	1	891	0	CRP6070.trim	Kunitz type trypsin inhibitor	S	25	Tandem	MFRESLFALFLLSAFSSSLLPLTTAQDYVLDTDGHAVENHGTYYLLPAKSGSGGGGIEVAATGKESCALTVVQSLNEDSMGLPLKLSSPSITTSHFTEYTSLSIEFTSAPAPCSSASEWTVVKGLPEGRAVKLNDYGNTVEGDFAFVCAKREFYRCNKSYQLIFCPYGLMRCEDVGISIDDDGNRRLVISDGNPFLFKLQKVGSSSSA*
Glyma08g45610.1	Gm08	44932119	44933236	-	1118	1	1118	0	CRP6070.trim	Kunitz type trypsin inhibitor	S	26	WGD	MKRTPILFPLFFLLCAFTSYLPSATADDDHVYDTDGDKLQYGVNYFVLPVIRGNGGGIQVAKAGNETCPLTVVQSGNELSEGLPIKIASRSAGVAFITQGQLFKSIQFGVFPSTLRPGCPPSPIPSKWDPPSKWTIVEGLPERGLAVKLVGYQNRVSGWFSIVKVADDASSSSVGYKLVFCLWPEEEVMIHLCKNVGIRTDGKGIRRLVLSENTPLVVQFQKFRSALALNNHVLSASE*
Glyma08g45820.1	Gm08	45094410	45095370	+	961	1	961	0	CRP4220.trim	Lipid transfer protein	S	26	WGD	MEQKKFVALLMVVVVMASSMWKGSKGLSLCNMDEGGLEACKPSVTQPNPVDPSPDCCKALAGADLKCLCSYKNSSELPFLGIDRTLATSLPAKCNLTPPDNCS*
Glyma08g47250.1	Gm08	46156239	46156989	+	751	2	207.5	336	CRP0310.trim	DEFL	-	-	Proximal	MAFHIYQRPYVLSVICIAMIFAAGVVTCFESPLLSCQERCIDDPTCDFICHKKGFVKGGSCKPIILYFLCCCMK*
Glyma08g47261.1	Gm08	46157903	46158501	-	599	2	187	225	CRP0300.trim	DEFL	S	28	Tandem	MAFGVNHPFLLGILFVATFVLTPGPATGFIDPGLNCIGQCPIPCDQKCTHDCNDGCTGRGFKSGFCITQASLSLCCCK*
Glyma08g47270.1	Gm08	46161955	46162479	-	525	2	203	119	CRP0330.trim	DEFL	S	25	WGD	MAFGVNHSFLFGILFAALVLTPGQANVDVDPPGLICLRGSCVGNTQCALLCVGNGHVKGGSCVGLIPGLILCCCNN*
Glyma08g47280.1	Gm08	46164719	46165596	-	878	2	236	406	CRP0330.trim	DEFL	S	25	WGD	MAFRTNQTLLLGLLCIVLLLGSGQANVDFNPPGLICLRGACGGNTQCVQRCVSSGHGKGGSCVGFIPGVILCCCYK*
Glyma08g47325.1	Gm08	46209550	46210469	-	920	2	267	386	CRP0300.trim	DEFL	S	23	WGD	MPFPLNQPFLFGILCIALVLTSGSVTCLGGDQSGIICIGDCSPTCSGDCVGRGYKNGGSCFLFFSSFMCCCNEN*
Glyma08g47590.1	Gm08	46406239	46408371	-	2133	2	1019.5	94	CRP3350.trim	Pollen Ole e I	S	23	WGD	MDQFPILLLLFVTSLFSCPFVLIAQSPSPIISHISVVGAVYCDTCSTSTFSKQSYFLQGVEVHIQCRFRATSPKTSEQISFSVNRTTDQYGVYKLDIPSVDGVNCMDGSTIVSLCQATLISSSTSTCNVPFLKSTTRQISVKSKQDNLCVYTLSGLSYKPPQKNTTLCGHDQQLQLPNSLNSSKCYFPWPQLPFPPLQSMPPIPSLPFPFPQYPPTPSTWLPPIPSLSHPPPSTWIPHIPPNIPQSQHQTP*
Glyma09g00860.2	Gm09	464927	465397	-	471	1	471	0	CRP3080.trim	Stig1	S	20	WGD	MKSLQIVLFLVTMLMALVIADSEKKESPFLTYVKNHNYTQNHATPSSESEVLASLRGSKGLRGHKNVRGGGAMTCDKYPRVCRAKGSEGPDCCKRKCVNVSNDRNNCGMCGKRCKYSQVCCKGKCVNPMFDKHHCGKCGNKCNKGDACVFGLCSYA*
Glyma09g00870.1	Gm09	467940	468335	-	396	1	396	0	CRP3080.trim	Stig1	S	23	WGD	MKSLKTLFLVALLMALAITQLSATSLETEEPKSLRGTSRFLSKKRVALTCDKNPKICLIKGSAGPNCCSNKCVNFSTDRLNCGRCGKKCSFGKICCQGKCVNPKTNEKHCGKCGNKCNAKGSCVLGMCSYA*
Glyma09g01680.1	Gm09	1073152	1074056	+	905	1	905	0	CRP4820.trim	Lipid transfer protein	S	28	WGD	MASKGTVASTYVALFLCLNMLSYTMVSSTYNIPVIPDPSVPYQKGTCPIDALKLGVCANVLNLVNVKLGSPPTLPCCNLIKGLADLEVAACLCTALKANVLGINLNVPISLSVILNNCGRNNAGFQCP*
Glyma09g04330.1	Gm09	3178252	3180523	+	2272	3	477.7	419.5	CRP5660.trim	Chitinase	S	20	WGD	MSPTWVFVLGVAAMLVVVSGQSSVKPLVKTVKGKKVCDKGWECKGWSAYCCNETISDYFQTYQFENLFAKRNSPVAHAVGFWDYRSFITAAALYQPHGFGTTGGKTSGQKELAAFFGHVGSKTSCGYGVATGGPLAWGLCYSKELSPDKFYCDDYYKLTYPCTPGAAYYGRGAIPLYWNYNYGKAGEALKVDLLNHPEYIEQNATLAFQAALWQWMTPPEKHLPSPHDVFVGNWKPTKNDTLSKRVPGFGATINLLYGDQTCGQGSDNEAMNNIISHYLYYLDLLGVGREEAGPNEVLSCAEQAAFKPSGSPSSATN*
Glyma09g04360.1	Gm09	3209875	3212927	+	3053	4	315.8	596.7	CRP3210.trim	Novel	S	24	WGD	MALFRVNVRRWILTYAILYVCVFGKNFGNADEDESEAQTGGGGFGVVGGGFGGAGAGVGSGGGFGAGGGTGGFGAGGGGYGSGDPAQIVSKALLCFNDKNIYRSCEETCRLNENGNLNVPAEKTDTFCEGPCLSETNLVLNCLDNVFSNFIFYNRATIQDIRETIEAGCGYGPQRGNFNVAEHIQREESKAPKATSHVAMGLAIIVMRRALMPLNFT*
Glyma09g04880.1	Gm09	3673761	3675790	-	2030	2	366.5	1297	CRP3495.trim	Pollen Ole e I	S	24	Dispersed	MTLKYFITFLLIAAMAINIPQTLAQLGILSGLLGSVSNIQGTVFCTSKDNMGVKGASVPVFPNAQVQLVCGGKELSNAKTNDDGTFSMMMDPLLLDLASLLSGCNLVVATPLSNCNAKLPSTGGLISTLNFAGITSVGTQTMANIIPSGFHFLPSI*
Glyma09g06100.1	Gm09	4849657	4850652	+	996	2	303	390	CRP3990.trim	Lipid transfer protein	S	21	WGD	MKKVFVAFLALQVVLVLTIMAADPAGKGYDCEKAKRSLKSCMEYLTGNVDSPSAACCNGVKELKASAPTKDEKIAECQCIEEALTPIPNFKQDRAIALPKECGVDAGFPIPKNFTCSSIS*
Glyma09g06130.1	Gm09	4863866	4864976	+	1111	2	351.5	408	CRP3990.trim	Lipid transfer protein	S	21	Tandem	MKQVFVAFLALQVVLVLTIMAADPAGKGYDCEKAKRSLKSCMEYLTGNVDSPSAACCNGVKELKASAPTKDEKIAECQCIEEALTPIPNFKQDRAIALPKECGVDVGFPIPKNFTCSSIS*
Glyma09g06137.1	Gm09	4889248	4889800	-	553	2	223	107	CRP2350.trim	Thionin	S	24	WGD	MTKNQIKTTALVIMLIIIMDFAQADYNALYVQNGPTSFPSKIDCYHKCELECLPLFITGAVYIGCVAACFHDKCKKKPMDVVYNCISRCALTKSTEINNDDHDPATNVVDSCFEECQNEK*
Glyma09g06540.1	Gm09	5303139	5303869	-	731	2	311.5	108	CRP0670.trim	DEFL	S	27	WGD	MVNRISNYVPLFIILIVLVTGQKQVEGYKCLTDMGLCDERITSSECDLRCKSHYNDGEGHCDNMNICNCIHHCVSPQPNKDTEPIRKCTSGLGLCSIDHCYDDCCNSKCAKQFKEGIGHCEIVGSMGTILCTCDYVC*
Glyma09g06550.1	Gm09	5314919	5315639	-	721	2	305	111	CRP0670.trim	DEFL	S	27	Tandem	MVNRISNYVPLFIILIVLVTVQKQVEGLTCSRYFGLCSDTRNCDLRCKARNKHAEGHCDDDFNCTCIYPCDSPQPNKDTEPIRKCTSGLGLCSVDHCYDDCCNSKCAKQFKEGIGHCEIVGSMGTILCTCDYVC*
Glyma09g10340.1	Gm09	10333071	10333811	-	741	1	741	0	CRP4820.trim	Lipid transfer protein	S	28	WGD	MASKGNVASTYVALLMCLYLLSFTMVSSQISTPPPMPSQNGTCPINVLRLGVCANVLNLVNVTLGSPPTLPCCTLIQGLADVDVGVCLCTALRANLLGINLNLPISLTLLLNTCRGNIPNIQCS*
Glyma09g12216.1	Gm09	12740943	12741273	-	331	2	162	7	CRP6020.trim	Kunitz type trypsin inhibitor	S	27	Dispersed	MKKVSALAFSILFLAFTIEPFIGIAEAAPEVVLDTSSHKLRIGVKYYILSVFKGKGGGLTISSSDNNTCSFFVRSLKSQRHPVTFTPYNAKSGVILTSIDLNIKSYP*
Glyma09g26640.1	Gm09	33176398	33177497	-	1100	2	386.5	327	CRP4380.trim	Lipid transfer protein	S	22	WGD	MAASPKSLLSLILLLLVVVAHGTQIAMAQSSTCTTQLSELNVCAPFVVPGVNTNPSSRCCNALQAVDRDCLCSTIRIASQLPSQCQIPSLGCSAN*
Glyma09g28310.1	Gm09	35293571	35295370	-	1800	2	494.5	811	CRP6120.trim	Kunitz type trypsin inhibitor	S	21	WGD	MKPTLLLSLSFLPLFAFLALSEDVEQVVDISGNPIFPGGTYYIMPSTWGAAGGGLKLGRTGNSNCPVTVLQDYSEIFRGTPVKFSIPGISPGIIFTGTPLEIEFAEKPYCAESSKWVAFVDNEIQKACVGIGGPEGHPGQQTFSGTFSIQKYKFGYKLVFCITGSGTCLDIGRFDAKNGEGGRRLNLTEHEAFDIVFIEASKVDGIIKSVV*
Glyma09g28345.1	Gm09	35332207	35332772	-	566	2	193.5	179	CRP6120.trim	Kunitz type trypsin inhibitor	S	26	Proximal	MNPALLLTLSSFLLLGFTTNLPLAFSQEKVHDFQGPGAIFTETPLDIAFVDKPKCATSSKWVAVVDDFPSKWLGIGGAQDHPGLKQIITGNFNIKKYDLGYKLVFCPPVLVLVLTLRGMMIRTGGVFY*
Glyma09g28700.1	Gm09	35620863	35621629	-	767	1	767	0	CRP3150.trim	Bowman Birk inhibitor	S	25	WGD	MGLKNNMVVLKVCLVLLFLVGGTTSANLRLSKLGLLMKSDHHQHSNDDESSKPCCDQCACTKSNPPQCRCSDMRLNSCHSACKSCICALSYPAQCFCVDITDFCYEPCKPSEDDKENY*
Glyma09g28706.1	Gm09	35627372	35628141	-	770	1	770	0	CRP3150.trim	Bowman Birk inhibitor	S	25	Tandem	MGLKNNMVVLKVCFLVLFLVGVTNARMELNLFKSDHSSSDDESSKPCCDLCMCTASMPPQCHCADIRLNSCHSACDRCACTRSMPGQCRCLDTTDFCYKPCKSSDEDDD*
Glyma09g28713.1	Gm09	35632469	35632798	-	330	1	330	0	CRP3150.trim	Bowman Birk inhibitor	S	25	Tandem	MGLKNNMVVLKVCFLVLFLVGVTNARMELNLFKSDNSSSDDESSKPCCDLCMCTASMPPQCHCADIRLNSCHSACDRCACTRSMPGQCRCLDTTDFCYKPCKSSDEDDD*
Glyma09g28720.1	Gm09	35637647	35637976	+	330	1	330	0	CRP3150.trim	Bowman Birk inhibitor	S	25	Tandem	MGLKNNMVVLKVCFLVLFLVGVTNARMELNLFKSDHSSSDDESSKPCCDLCMCTASMPPQCHCADIRLNSCHSACDRCACTRSMPGQCRCLDTTDFCYKPCKSSDEDDD*
Glyma09g28730.1	Gm09	35644004	35645001	+	998	1	998	0	CRP3150.trim	Bowman Birk inhibitor	S	25	Tandem	MGLKNNMVVLKVCLVLLFLVGGTTSANLRLSKLGLLMKSDHHQHSNDDESSKPCCDQCACTKSNPPQCRCSDMRLNSCHSACKSCICALSYPAQCFCVDITDFCYEPCKPSEDDKENY*
Glyma09g29180.1	Gm09	36131701	36132968	-	1268	1	1268	0	CRP6020.trim	Kunitz type trypsin inhibitor	S	18	WGD	MKMTLVTLVLIVALSTKALLGAAGPAPEQVLDTSGKIVRARSSYYIVPASPDLGGLDMASTGADCPLDVVAVDGYQGQPLIFTPVNFNKGVIRVSTDLNIYFPVGTSCPQTTAWKLKDYDYSTSQWFVTTGGDFGNPGSQTVANWFKIEKYEDAYKLVYCPSVCNDCSYPCSDIGIYQDEYGKRLALSSEPYKVKFQRA*
Glyma09g29200.2	Gm09	36143863	36144482	-	620	1	620	0	CRP6020.trim	Kunitz type trypsin inhibitor	-	-	Tandem	MASTGADCPLDVVAVDGYQGQPLIFTPVNFNKGVIRVSTDLNIYFPVGTSCPQTTVWKLKDYDYSASQWFVTTGGDFGNPGSQTMANWFKIEKYEDAYKLVYGPSVCNDCSYPCSDIGIYQDEYGKRLALSSEPYKVKFQRA*
Glyma09g29220.1	Gm09	36155638	36156917	-	1280	1	1280	0	CRP6020.trim	Kunitz type trypsin inhibitor	S	18	Tandem	MKMTLVTLVLIVALSTKALLGAAGPAPEQVLDTSGKIVRARSSYYIVPASPDLGGLDMATTGADCPLDVVVVDGYQGQPLIFTPVNFNKGVIRVSTDLNIYFPVATSCPQTTVWKLKDYDYSTSQRFVTTGGDFGNPGSQTVANWFKIEKYEDAYKLVYCPSVCNDCSYPCGDIGIYQDEYGKRLALSSEPYKVKFQRA*
Glyma09g29250.1	Gm09	36191240	36192018	-	779	1	779	0	CRP6020.trim	Kunitz type trypsin inhibitor	S	18	Tandem	MKMTLVTLVLIVALSTKALLGAAGPAPEQVLDTSGKIVRARSSYYIVPASPDLGGLDMASTGADCPLDVVAIDGYQGQPLIFTPVNFNKGVIRVSTDLNIYFPVATSCPQTTVWKLKDYDYSTSQWFVTTGGDFGNPGSQTMANWFKIEKYEDAYKLVYCPSVCNDCSYPCSDIGIYQDQYGKRLALSSEPYKVKFLRA*
Glyma09g29280.1	Gm09	36205010	36205887	-	878	1	878	0	CRP6020.trim	Kunitz type trypsin inhibitor	S	18	Tandem	MKMTLVILVLIVALSTKALLGAAGPAPEQVLDTAGKIVRARSSYYIVPASPDLGGLDMASTGADCPLDVVAVDGYQGQPLIFTPVNFNKGVIRVSTDLNIYFPVGTSCPQTTVWKLKDYDYSTSQWFVTTGGDFGNPGSQTVANWFKIEKYEDAYKLVYCPSVCNDCSYPCSDIGIYQDEYGKRLALSSEPYKVKFQRA*
Glyma09g29290.2	Gm09	36216603	36217250	-	648	1	648	0	CRP6020.trim	Kunitz type trypsin inhibitor	S	22	Tandem	MKITLIPLLLLSVLGIKSLLEGAYDSPHQVVDTSGNILRVGANYYIIPNPTTKCSIFSKYKGNNGLVLAKVAANKTFPLDVLVVEGQQLGQPLTFTPIHDQKKGAPVRVSTDLNIEFSMQTSCSQSNVWKIDHFDRATRKWFVTTGGVVGHPSWRTISNWFKIEKYDGDYKLVSCPTFCAYCKVQCRDIGVYEDQNGNKRLALTDAPYKVRFQKA*
Glyma09g29300.1	Gm09	36224987	36225852	-	866	1	866	0	CRP6020.trim	Kunitz type trypsin inhibitor	S	25	Tandem	MKTASLASLVLILLALSSQSLLGEAETSPEQVLDTSGKVLREGVNYNILISMPYTSCRSPQGLGLSKIGNSCPLDVVVVDINHRLPLRFIPVNPKKGVIRVATDLNIMFPDRNVTCPHHSTVWKVDNFHVSKGHRLVTTGGVVGYPGRETIGNWFKIEKYDGAYNYKLVYCPSVCPSCKHECKNVGMVVDQNGNQRLALSDVPYQFRFFKA*
Glyma09g29310.1	Gm09	36227048	36227948	+	901	1	901	0	CRP6020.trim	Kunitz type trypsin inhibitor	S	21	Tandem	MKNILLAFVLLFALSSQPLLGVADASPEQVVDTSGKKLRAGLSYYIVPAVPLTRCGRYERCMGGGGLSLASIGESCPLDVVVVPRSHGLPLQFSPVDPKKGVVRVSTDLNIMFSTDHTSCAEYSPVWKLDHFDVSKGKWFVSTGGSMGNPSWETIRNWFKIEKCDGAYKIVYCPSVFPSSSSKHMCKDIGVFVDENGFRRLALSNVPFKVKFQRA*
Glyma09g29321.1	Gm09	36231107	36232279	+	1173	1	1053	0	CRP6020.trim	Kunitz type trypsin inhibitor	-	-	WGD	MQTITKCGKYECLNAEGLPLASIGESCPLDVVVVQRSFGLPLSFSPVNPDEGVVIPMSTDLNFIFSIGRTICAEYSPVWKLDHFHAIGYPGWKTIHNWLMMLIRLFFGPACTFISSISAKMLVCLWMRMAVGVWLLAMFHTKSCSSEPDQIKLLCNKCMNEMCGTKQMLHEIVGKSNVKI*
Glyma09g29330.1	Gm09	36247016	36248333	+	1318	2	573	172	CRP6020.trim	Kunitz type trypsin inhibitor	-	-	Tandem	MPTNPVYAQSINSHTSHIPYATFISNQNTKVRTLYIYKSIMKNILLVFVLLFGLVSQPLLGAVDALPEAVIDTSGTELQPGLSYYVVPAMRSFTRCGKFECLNAEGLSLASIGESCPLDVVVEQRSFGLPLSFSPLDTNESVVRVSTDLNIMFCTDRTSYSCAEYSPVWKLDHFDVSKGKWFVTTGGSMGNPSWETIRNWFKIEKCDSAYRIVYCPSVCPSSKHMCKDVGVFVDENGYRRLALSDVPFKVKFQLAK*
Glyma09g29340.1	Gm09	36249061	36250337	-	1277	1	1277	0	CRP6020.trim	Kunitz type trypsin inhibitor	S	22	Tandem	MKTKLLAFLLFFALTTKPLLLGAAGAAPEPVIDTSGKKLRADANYHIIPAVPFTICGFVSCFTGGGLSLDSIDESCPLDVIIEKANEGLPLRFSPVNTKKGVIRVSTDLNIFFSDSDERCPHHSTVWMLDQFDASIGQTYVTTGGVVGNPGEHTILNWFKIQKYEDAYKLVYCPRVCPSCHHLCKDIGMFVDANRRMHLALSDDPFKIKFKEA*
Glyma09g29350.1	Gm09	36253235	36254105	-	871	1	871	0	CRP6020.trim	Kunitz type trypsin inhibitor	S	26	Tandem	MKSTMLLAFALVLALSSQPLLGGAEASPEQVVDTLGKKLRVGTNYYIVPSLPYTKIRTTRGLGLASVGKPYCPLDVVVVNGYHGLPVTFSPVNPKKGVIRVSTDLNIKFSARTSCPRQYSTVWKLDDFDFSKRQWFVTTGGVVGNPSLETIHNWFKIEKYDGAYKLVYCPSVVKCPKHLCKNVGLFVDEKGNKRLALTDVPLKVQFQQA*
Glyma09g29360.2	Gm09	36262291	36263741	+	1451	2	622	207	CRP6020.trim	Kunitz type trypsin inhibitor	-	-	Tandem	MWEKTLHTDISYMSSMNPCPHYNHREINNHIYSYKLHPLRNMKVSPLAFSILFLSFTIELFIGIASAAQEPVLDTSGQKLRTGVKYYILPVFRGRGGGLTVSSSGNNTCPLFVVQEKLEVSKGTPVTFTPYNAESGVILTSTDLNIKSYVKSTTCDKPPVWKLLKVLTGVWFLSTGGVEGNPGVNTVVNWFKIEKAEKDYVLSFCPSFAQTLCRELGLYVGDDGNKHLSLSDKVPSFRVIFKRA*
Glyma09g30470.2	Gm09	37320903	37322429	+	1527	3	332	265.5	CRP4670.trim	Lipid transfer protein	-	-	WGD	MLFHFHFSLIMMKNRAYYSNNKVFFLFVMFFSSSLLHLGMCDSAASLDQLLPGLAQGDFLQDAKCMQRLLPCQEFLKSPNNPSPACCEPLKEMHENNTQCLCNFVNNTPLFQSLGASKDEILKLPQACGIDVELSKCNNTTAGGGSSQESSSSPASEGEYAASEEESSESTSSTNMITPHGIVYFGVPGFVALLTALVFSSY*
Glyma09g31260.1	Gm09	38009590	38010378	+	789	1	789	0	CRP4920.trim	Lipid transfer protein	S	25	WGD	MKASPIAWFTLVVVFLVAEVQVSMAVTCSPVQLSACVSAITSSTPPSNLCCSKIKEQKPCLCQYLKNPNLKKFVDSPNARRVASTCGTPFPRC*
Glyma09g32770.2	Gm09	39306076	39306477	+	402	1	402	0	CRP3610.trim	ECA1 gametogenesis related family	S	22	WGD	MASTHNLYIFVSLVTITALVSSMVESRSLPNASSSLTVRLKLEGEPSNCWDSLWQLQACSGEIVTFFVNGETYLGHGCCQAIRVIGHDCWPNIVASLGFTNEETDVLEGYCDQAVDSPSPPSIVVDSKDDIVP*
Glyma09g37290.1	Gm09	42843234	42844770	-	1537	4	197.2	249.3	CRP2700.trim	Snakin	S	24	WGD	MAKFFAAMILALFAISILQTVVMAANEQGGHLYDNKSKYGSGSVKSYQCPSQCSRRCSQTQYHKPCMFFCQKCCRTCLCVPPGYYGNKAVCPCYNNWKTKEGGPKCP*
Glyma09g38660.1	Gm09	43975690	43977367	+	1678	2	753	172	CRP5310.trim	Novel MEG related family	S	18	WGD	MMPAHGLIISLIFVSILANEASLVHEANGSFPMVPLVEAGKMEMMMVMNESRRKLGSFQICALCTCCGGAKGMCLPSPCCYAINCNIPHRPFGFCSFTPKTCNCFGCHL*
Glyma09g38880.1	Gm09	44123147	44124370	+	1224	1	1224	0	CRP4220.trim	Lipid transfer protein	-	-	WGD	MSSSSIPSSPDHFPHLGLGYSIAIALAFLFLLSTLLLSSYLCCRHNRRRLRHTTAAATSDGGIVLPRVIFVAEDEDEDGSVAVGFDQSVINSYPRFQFNRDNARNNNIINTTCSICLCEYKDSEMLRMMPECRHYFHLCCLDSWLKLNGSCPVCRNSPLPTPLSTPLQEVVPLSQYAADRRRNR*
Glyma09g39621.1	Gm09	44665105	44665791	+	687	1	687	0	CRP3150.trim	Bowman Birk inhibitor	S	22	WGD	MELKKVGLVLFLLGFTATTVDATGFNPNSLITQLLPQIEGDSDDNYVKSNTEPCCDNCLCTNSIPPKCQCTDWAEDCHSACKGCICQRIWPPRCRCFDETDTCYDKCTSTSQETAKAHDRYN*
Glyma09g39630.1	Gm09	44669837	44670281	+	445	1	445	0	CRP3150.trim	Bowman Birk inhibitor	S	27	WGD	MEMKKLVLVKVALLFLFICFTASNVDARSRSINPGSFIIAGDNYNLKSTTSACCDACACTKSIPPICHCHDFGETCHSACNLCICTASYPPQCRCLDQTTFCYDKCDSSEDKAHSE*
Glyma09g39640.1	Gm09	44671792	44672473	+	682	1	682	0	CRP3150.trim	Bowman Birk inhibitor	S	27	WGD	MGLSMKVIASILLLLLGFTAITVSGDANNYYIKSTTKACCDKCYCSKSIPPKCYCADVGITCHSACKVCLCIHPQCRCVDTTDFCYEPCNH*
Glyma09g39653.1	Gm09	44696584	44697150	-	567	1	567	0	CRP1600.trim	Ripening related protein family	S	26	WGD	MKRFWSNASIILLATLILSSCFYSEAQKCHPSGRIRGKKAPPGQCNQENDSDCCKEGKMYTTYECSPPMSSHTKAYLTLNSFEKGGDGGGPSECDNQYHSDDTPVVALSTGWFDHKRRCLHNITISGNGRSVVAMVVDQCDSRKGCDADHDYQPPCPNNIVDASRAVWKALGVPKNDWGGFDITWSDA*
Glyma09g39656.1	Gm09	44700661	44701227	-	567	1	567	0	CRP1600.trim	Ripening related protein family	S	26	WGD	MKRFISNASFILLATLILSSCSYSEPQKCRPSGRIRGKKAPPGQCNQENDSDCCEEGKMYTTYECSPPMSSHTKAYLTLNSFEKGGDGGGPSECDNQYHSDDTPVVALSTGWFDHKRRCLHNITISGNGRSVVAMVVDQCDSRKGCDADHDYQPPCPNNIVDASMAVWKALGVPKNEWGGFDITWSDA*
Glyma09g41200.1	Gm09	45907602	45908754	+	1153	2	367	419	CRP3865.trim	Lipid transfer protein	S	31	WGD	MASSLLVMKVTSCMVAVLMVSFGHIIPLAEAEIPCGRVQITVAPCIGYLRGPGGGVPAACCNGVRSINKEAKTTPDRQGVCRCLKTTALSLPGLNLATLAALPSKCGVNLPYKISPTIDCNTVKH*
Glyma09g41211.1	Gm09	45913204	45914389	+	1186	2	103.5	979	CRP3865.trim	Lipid transfer protein	S	26	WGD	MANHLLVKDSSLVVMCMVLGMPLADAALSLKTIAQSIPRLNLASLAGLPAKCGVNLPFKASPSIDCNM*
Glyma09g41220.1	Gm09	45915126	45916334	-	1209	2	429.5	350	CRP3865.trim	Lipid transfer protein	S	25	Tandem	MANNKTAFAKASCMALMVCIAAALGAPFLGAMAEFTCCEIKPVIAACGSYVKTGGNNIPMECCMAVRNLRDIVRRSMHTQYLACLCLQDVVKQHHHTINTTAYENLPYSCGVALPYHFTHDMDCNIIR*
Glyma09g41460.1	Gm09	46136991	46138388	+	1398	2	397	604	CRP3860.trim	Lipid transfer protein	S	18	WGD	MASLKVACVVLMCMAVMSAPMMVQAVSCNDVSVNLAPCLSYLMQGGDVPESCCSGVRNILGSASTTFDKQTVCKCLQQAANNYGINDEYAQALPARCNVSVPYKISRSTNCDSIKF*
Glyma10g00620.2	Gm10	373006	378316	-	5311	6	179	847.4	CRP3020.trim	MtN26	S	22	WGD	MAFASVIAIVAFLLLQPLSTTSDFLSPLLSPIFDDVCKEVECGKGTCKPSKNSTFLFECECHQGWKQSLSNDDDESSLKFLPCIVPNCTLDYSCSKAPAPVQEKATKSNESIFYACHWVDCGGGSCNKTSMFSYNCECDAGYYNLLNVTAFPCFRECSLGMGCSELGISMTNSSTSTPPALNDNIKNEGSSILQGSSLWLIMLIMFVAKLHLQIGQVLNGFSSISFYCINLYWCSYK*
Glyma10g02090.2	Gm10	1477331	1478771	+	1441	2	528	385	CRP3500.trim	Pollen Ole e I	S	23	WGD	MAFLRSTLATSMVLLAMLAIVSATDYYGYGPTPKLENPKPKTDYKVDKPHPRIPDYYAVPKPKGNDELHLLPTIIGVQGVVLCKSGSNYFPIQGAVARVTCGWENELGYETGPISVLSHVTDSKGYFFATLSLGELGSKLKITECKAYLESSPLETCKVPTDVNYGISGARLSSYRLLENKMKLYTVGPFFCTSQPAKPLPNGY*
Glyma10g02100.1	Gm10	1480527	1481419	+	893	2	390	113	CRP3500.trim	Pollen Ole e I	S	26	Tandem	MKMAYFHSTCFLVFMLIASLLVPGRGGDYGPEEEKLLSKTIGIQGIVYCKSASKLTPLEGALTRIACEAVDEYGFETTPFSFLSEATDSKGYFLATLSPQEVEGKGVLKECRAFLDASPLNNCSYPTDVNKGISGAVLRFHRFLHDKKMKLYTVGPFQFTASPTPISDGY*
Glyma10g03050.2	Gm10	2176654	2177100	+	447	1	447	0	CRP3800.trim	Lipid transfer protein	S	25	WGD	MKRVKIFILITLALTFVAFVPKIESQIMPPLIPFPPPSLHPLCLSQLALVSYACAMLPPTTTLPPSPLTPPPSPSSPGDDEGHGNDQSQGHHQTSQEENCCRWAREMDNQCVCEFLLLLPPFLTRPLHQYSISIGESCNVTYSCGGPI*
Glyma10g03360.1	Gm10	2435083	2436803	-	1721	3	327.7	369	CRP4630.trim	Lipid transfer protein	S	24	WGD	MAFRGFALCLVAVIVATMWSQNAAQSGCTNTLTSLSPCLNYIMGSSSTPSASCCSQLSSIVQSSPQCLCSVLNGGGSTFGITINQTLALSLPGACEVQTPPVSQCQAGNGPTTPSTAPVGSPSGSSAESPQGSITPSALDFPSGAGSKTVPSIDGGSSDGSAIKVPFHLVLYLLALVSCALTFTKF*
Glyma10g03375.1	Gm10	2438433	2443389	+	4957	5	373	773	CRP4690.trim	Lipid transfer protein	S	29	Tandem	MGHLSSNSQMTLILLLALAIFTSLNLVTAQVITTPCMTSMINTITPCANFITGSINNGLTPSATCCDSFLSLITTSVDCACLLVSANVPLQIPVNRVLALFLPQACNVGQMPALCKASASPLPAPGPALLGSNDQTPPPIAFSPLSPQVSNTIFEVEAPKSEILQPALAPASVESTPMKQKHPRKVQELDKVQKHPVWVGKQLRNSLGAGKF*
Glyma10g05665.1	Gm10	4434835	4435291	+	457	2	182	93	CRP0640.trim	DEFL	S	28	Dispersed	MKVSLRPCFLLAIILPIFSILMVSQTVANHTCSLIVYYSDKCDIVSCTNACVDYTGFYTAAGLCFPDGCHCEYDCPPTTLS*
Glyma10g23690.1	Gm10	30155803	30157004	-	1202	1	1202	0	CRP4920.trim	Lipid transfer protein	S	20	WGD	MKIQCVMLCIMLLSLFLIEADVSAPAPAPAPAPAPVAECCNVMELVPCAAAFTTSTPPSPECCQRLREQPRSCICQYMKDPTLEKFINTSNAKMVSDSCGSPMPTNC*
Glyma10g24708.1	Gm10	32400893	32404613	-	3721	2	187.5	3346	CRP0310.trim	DEFL	S	29	WGD	MAHSLVSMILAKVIVTVMVIVLFSLGVSSKPRCVGACSQFPDCAAYCKTKGYQTGTCTLDVCCCAKAVEHIFS*
Glyma10g24960.1	Gm10	32764630	32765105	-	476	2	128.5	219	CRP0310.trim	DEFL	S	28	Tandem	MARTLVSMKNLLKFFIFAALVIVQFSHGVSFKDRCHEFCHNIPKANCDAYCKDNHYQKGECIPSYPAGDSLCCCSGD*
Glyma10g26740.1	Gm10	35190722	35191829	+	1108	1	1108	0	CRP4920.trim	Lipid transfer protein	S	32	Dispersed	MHMNMMKKVCGGFALIVLVALVLLVIPPKAEAVTCSPVELSPCLGAITSSSPPSTTCCQKVREQRPCLCGYLQNPSLRQYVNSPGSRRVASSCGVPFPTC*
Glyma10g27870.2	Gm10	36681311	36683256	+	1946	4	184.5	402.7	CRP5650.trim	Chitinase	-	-	WGD	MKVGPSNAAYRWQIDQRGFLLEIYSQKCKELFDSIFIHKDNNACPARNFYTYDSFINASKRFPRFGTTGSPTTRKREIAAFLAQISHETTGGWATAPDGPYAWGLCFKEEISPQCHYCDSTNTQWPCYPGQSYKGRGPIQLSWNYNYGPAGKALGFDGLRNPDVQKPKPSCHNVMVGKYVPTQADIAANRTAGYGFVTNIINGGLECGIPDDSRVNDRIGYFQRYATMFNVDTGPNLDCANQKSF*
Glyma10g28921.1	Gm10	37803821	37805167	+	1347	4	223.8	150.7	CRP3210.trim	Novel	-	-	WGD	MYSTVFHTSIVMAFALMLKGNFSILVILSISLFCFYSEAAEGDLQGQNMLKALSCFDNKLIYVGCDEAYRLNPSGNINIPPVATDFFCSGPCLTETQLVLNCIDNILSNFIFYNKATLQQMRYALNAGCSYSRQRGNFNLAEYIGGETNNAPKLSIDNLFILAVAAVYAM*
Glyma10g29180.1	Gm10	38076511	38080168	-	3658	4	384.5	706.7	CRP6250.trim	novel	S	35	WGD	MDWKQYRLVPKNKNMDYGFLLLLLFFHIFLPHSSGKPSGVCVSQGGRFPPFKSEGSTPKKGPKDLTLCRIFRKKTCCDVTHTHPALLSVRKLASTGEASQECLHLWELLECSICDPRVGTQPGPPLICASLCERIYEACSNAYFSMDVKTQILAPCGVNDFVCGRAAEWVSNGTDLCLAAGFRVKPSESDIVHIASEETSCYGDKASLGSVADSWKASQFELTRKGESLRMLDDFQQWVREMPFGEKVSWAIGGMVLTAGLVFISKRKSHNQRQKLAAIKRTARKLEGRMMEQWPSNAQENRRRVSR*
Glyma10g29260.1	Gm10	38149444	38150535	-	1092	1	1092	0	CRP1760.trim	RALF	S	22	WGD	MAKSCSLAMMLISAATVLVAMSRWPTAVGGGGDHHLGMGWASTCKGSIAECLGGEEYELDSEINRRILATNKYISYGALQRNTVPCSRRGASYYNCRPGAQANPYSRGCSAITRCRS*
Glyma10g30340.1	Gm10	39011407	39013774	+	2368	6	174	264.8	CRP3020.trim	MtN26	S	24	WGD	MGSSKLLGIMAMLFIVLLPMAAKGDNITDFFDKVCEEVECGKGSCVVNTSYPLNFVCECDSGWKRTQDDDDEYATSFLPCVIPECSLNYGCQPAPPPVPEKSFPHNFSAFDPCYWAYCGEGTCTKNRTHTHRCECQPNYYNLLNISVFPCYSECTLGSDCSRLGIKVANSSTDSGSQDSSASIFTGRFHWMVMLLMSTGMVMWS*
Glyma10g30490.2	Gm10	39125367	39126153	+	787	2	214.5	358	CRP5800.trim	Chitinase	S	21	WGD	MMTKLTLFVLSMVCVLALASAQSAIVQSTYHLYQPEQHNWDLLAVSAYCATWDANQPFSWRSKYGWTAFCGPAGPQGQPSCGRCLRVTNTRTGDQQIARIVDQCKNGGLDLDVSVFQRLDSDGSGNAQGHLIVHYEFVDCAD*
Glyma10g30501.1	Gm10	39137207	39138105	+	899	3	179.7	180	CRP5800.trim	Chitinase	-	-	Tandem	MASHNWDLLAVSAYCATWDADQPFSWRSKYGWTAFCGPVGPQGPPSCGKCLMVTNTRTGDQQIARIVDQCTNGGFNLDVSVFQRLDSDGNGNAQGHLIVHYEFVDCAD*
Glyma10g31361.1	Gm10	39872029	39872960	-	932	2	422.5	87	CRP5310.trim	Novel MEG related family	S	30	WGD	MPSSAHAHAHGLIIISLILVSIFLPNVNLANGGATSMQMMMMMNESRRKLGSFQICALCNCCGGAKGICLPSPCCYAINCNIPNRPFGFCSFTPKTCNCFECHL*
Glyma10g33050.2	Gm10	41421193	41422970	+	1778	1	1778	0	CRP2830.trim	Root cap/LEA	S	24	WGD	MTYVHSLMLLLLGVVVLTTTPVLANFFPPIYEPPPIEKPPIFEPPPTYEPPPTEKPPPLYKPPFYPPPLYQPPYEKPPPEYQPPHEKPPPEYQPPHEKPPPEYQPPHQKPPHEKPPPEYKPPHEKPPPEYQPPHEKPPVYEPPHEKPPPVYEPPHEKPPPVYEPPHEKPPPVYEPPHEKPPPVYEPPHEKPPPVYEPPHEKPPHEKPPPVYEPPHEKPPHGKPPPVYEPPHEKPPHGKPPPVYEPPHEKPPPVYEPPHEKPPHGKPPPVYEPPHEKPPHGKPPPVYEPPYEKPPPVYQPPHEKPPIYKPPYEKPPIHKPPFEKPPIYKPPFEKPPIYKPPFEKPPIYKPPFEKPPIYKPPFEKPPVYEPPPLVKPPPFEKPPFYKPPFEKPPLYEPPPL…
Glyma10g33360.1	Gm10	41738491	41739891	+	1401	1	1146	0	CRP2420.trim	Thionin	C	18	WGD	MGEIWWSLLGAAIPVVVAGQAFRVKKRRAEEQRLQSARGRERSSDEIFVCERVCTSKRMLKKVGSFSKDPIPDTCVTVCGASDLDACADACARTVCVNQHQVPNWNDICLRRCQSECLKLSSQSHSS*
Glyma10g33435.1	Gm10	41798318	41799187	+	870	2	393.5	83	CRP1600.trim	Ripening related protein family	-	-	WGD	MRKASILSIKWCSLTSIQPSGTPAILTVNDFGPGRDGGDPSECDGNYHPLPQRVVALSTGWYNGGSRCGKMVRITARNGRTAVAKVVDECDSTQGCDQDHANQSPCKTNIVDASENVRVA*
Glyma10g33440.1	Gm10	41807484	41808563	+	1080	1	1080	0	CRP1600.trim	Ripening related protein family	S	20	WGD	MANNIGVLLVFLLCLMNVITHLPYLTNASSCKSKGLHSPPYNPSGTHATLTLNNFARGGDGGGPAECDGNFHPLPQRVVALSTGWYNHGARCGKMIRIKARNGRSTLAKVVDECDSVHGCDKSHACKTNVVDASKTVWKDLGLNTNDGEVPVTWTMV*
Glyma10g36011.1	Gm10	44200654	44204804	+	4151	3	248.7	1702.5	CRP2700.trim	Snakin	S	28	WGD	MALTRSTVVLALLCFILIQELGIYGGDSHRVASNKIDCVGKCNYRCSKAGRNVMCLRACNACCQRCNCVPPGTSGNRDLCPCYARLTTHGGHLKCP*
Glyma10g36021.1	Gm10	44206027	44207706	+	1680	3	236.7	485	CRP2700.trim	Snakin	S	25	WGD	MAISKSTVVVVILCFILIQELGIYGEDPHMDAAKKIDCGGKCNSRCSKARRQKMCIRACNSCCKKCRCVPPGTSGNRDLCPCYARLTTHGGKLKCP*
Glyma10g36800.2	Gm10	44880369	44880611	+	243	1	243	0	CRP3610.trim	ECA1 gametogenesis related family	-	-	WGD	MFFLNGETYLGPSCCQAIKISGHDCWPNMLASVGFTSEEGDILQGYCDTEQEQLHSPPSPTSPTTVVHGFDDATTKVLPP*
Glyma10g39010.2	Gm10	46750470	46753817	-	3348	6	254.8	363.8	CRP3020.trim	MtN26	S	20	WGD	MAFASAIAFLLLHTLSSVRSDFLSPLSPLVAPLYEDVCKKVECGKGTCKPSQNSTLLFECHCHPGWRQTLSAHDEGFKFLPCIVPNCTMDSSCSNAPAPAQQERKANESIFDACHWVDCGGGSCNKTSLFSYSCNCDAGYYNLLNATALPCFRECAIGFGCSNLGISMTNSSTASPPPPLNENASLILKGSSPWLLVLIIFIANMQLQ*
Glyma10g39190.1	Gm10	46915656	46917727	-	2072	4	286.8	308.3	CRP4690.trim	Lipid transfer protein	S	27	WGD	MASFGPLCCKALVIAVVAMVMGAPSYGQISTPCNASILGTFFTPCMNFLTNSSGNGTSPTTECCSALKSLTSGGMDCLCLIVTGSVPFRIPVNRTLAISLPRACNMAGVPVQCKASGSPLPAPGPVSLGPSPSPASAPSAPSGFTPTPSPQASTVLPSPTSPSLAPQSDTTTPSLLTPPSPSADSGNPSVPTGSGRTNLSPSSAMTSYSVSPSLLFIALGFALLKYY*
Glyma10g39200.1	Gm10	46920026	46920321	+	296	2	132.5	31	CRP4630.trim	Lipid transfer protein	-	-	WGD	MEIGVVLGLRHNNQVAQVPKLPNGELLHPFFRVLASVLRSQPQCQCQVLNGGGSSLGPGACNVQTPPIT*
Glyma10g40580.1	Gm10	47966433	47967215	+	783	2	355	73	CRP2700.trim	Snakin	S	25	WGD	MKLVFATLLLCSLLLSSSFLEPVIAYEDSSYCSNKCSDRCSSAGVKDRCLRYCGICCAECKCVPSGTYGNKHQCPCYRDKLNKKGKPKCP*
Glyma10g44500.1	Gm10	50833656	50833967	-	312	1	312	0	CRP4220.trim	Lipid transfer protein	S	26	WGD	MYMKQMIVGVALVVVVVVAALISVNGQSSTCNVSMSDLLTCKPAVTPPNPPPPTPECCSVLSHADLPCLCPYKNSPLLPSLGIDPKLALQLPAKCNLPHPPNC*
Glyma11g01000.1	Gm11	541970	543317	-	1348	4	247.8	119	CRP4690.trim	Lipid transfer protein	S	24	WGD	MERFVRLLTVVLAMAMVLAAPAHAQISTPCSTSMINGFFNPCMNFLTNSSGNGNGTSPTAECCNSIKSLTSGGMDCLCLIMTGNVPFRIPINRTLAISLPRTCNLPRLPLQCKSSPLPAPGPAAFGPSLSPSAPSLSPEASSVLPSPSLAPLSDITPPLLTPSSATTGSGRSDLTPSSAMPSYRFLPSVVLIALGFAVLKHY*
Glyma11g01010.1	Gm11	544591	545937	+	1347	3	319.3	194.5	CRP4630.trim	Lipid transfer protein	S	24	WGD	MAHTKVDMGLVLVVMAMLCAGAAAQSQSSCTNVLVSLSPCLNYITGNSSTPSSGCCSQLASVVRSQPQCLCQVLSGGGSSLGININQTQALALPVACKVQTPPTSQCNNAAASPPTGTVAESPNSAPSGTGGSKNLPTTDNGSSSGNSIKLSIPLILILAATYVSTFTTY*
Glyma11g03310.1	Gm11	2187655	2188942	-	1288	3	268	242	CRP4680.trim	Lipid transfer protein	S	27	WGD	MYRTSMSMPLMVVLGMTLVICLANGQATPPCAKHLSPCLDVMNSTKPPDTCCNPIKETQSTCFCQLVSTPGMLEGIGTTIAQALKLANLCGVNFTLTTCKASTSAPPPSLVQPPATLGGDEGGASRAAFTGLSFALFLCACVLFN*
Glyma11g03660.1	Gm11	2458991	2459613	+	623	2	235.5	152	CRP0860.trim	DEFL	S	22	Dispersed	MKLRSILLSVCVLFAIFSHTYGEISFCPKKMTLDGLCPLGSLGQTCFHEFLARLGASAMPMNCTCKDHHFKNKRTCTCDVVCDA*
Glyma11g05900.1	Gm11	4153540	4154435	-	896	1	896	0	CRP1910.trim	RALF	S	19	WGD	MASLLTLALLLFCIAFTSHVAVQAHMEDTAFNLMSDALEWPTTMSLYDEDDAQEDVENAYSRRSLFWRRMKYYISYGALSANRIPCPPRSGRSYYTHNCYRARGPVHPYSRGCSAITRCRR*
Glyma11g09621.1	Gm11	6858998	6861599	+	2602	2	797.5	1007	CRP2830.trim	Root cap/LEA	-	-	WGD	MGGGKDKHNEEEKGVFSHLAHGVAQAAHGYPPGAYPPPPGAYPPYQGYPPAHGYPPQGGYPPAGYPPAGYPPAAGGYPPAGYPPHGYPGSSAPHGSHAPGHGGMGALLAGGAAAAAAAYGAHHVSHGHHGYGAYGGYGHMPHGKFKHHGKFKHGKFGKHGKFKHGKFGKGMFKKWK*
Glyma11g10160.2	Gm11	7277274	7278132	+	859	2	174	511	CRP4240.trim	Lipid transfer protein	S	28	WGD	MASYSTYLSLAILVVAGSLMYNTKEVSAQCGGSLTDLIAQCSQYVQKSGPQIKPSAACCAVLRKFNVQCACKLITKEVASLVSIPKAVFVARTCGFNLPPGMHCGAVKIPPKAMK*
Glyma11g10460.2	Gm11	7473729	7474752	+	1024	2	316.5	391	CRP3300.trim	Pollen Ole e I	S	28	WGD	MQILTRRQGAFLCFWLSVLFVVVDFCYGDHSTVEVVGLGECADCKEKNIQTSQAFSGLRVTVDCKAASGNFERRGVGELDEYGNFKVSLPHDTVKDDKLIEECYAQLLSASAAPCPTHDGPLSHKIVIKSKTNNEKHTLGPAGKLKFSSQTCASASSG
Glyma11g12390.1	Gm11	8836460	8837693	+	1234	1	1234	0	CRP1620.trim	Novel	-	-	WGD	MEASQSHFHVRSNSLPSRPHPLILQCNEHLDRLRSSNETSSSSSSLSHKLGGLQDLHECVEKLFHLSLSQEALHHECQENRVDELLNGSLRLLDVCTAAKDSLLHTKECMRELQSVMRRRKGGEVELKAEVKKFLISRKVVKKAISKALANLKGTRKNCNISSANKDNQLVSLLESVEVITLSTFQSLLQLISGTTQSKSNSWSLVSKLMQTKKVGCSQLADESEFAQLDEELQSCMFAQTSKFENTNNLQTQLEKVESLSQDLEEGLEFLFRRLIKTRVALLNILNH*
Glyma11g12400.1	Gm11	8839570	8841814	-	2245	1	1391	0	CRP1620.trim	Novel	-	-	Tandem	MEASQSHFHVRSNSLPSRPHPLILQCNEHLDRLRSSNETSSSSSSLSHKLGGLQDLHECVEKLFHLSLSQEALHHECQENRVDELLNGSLRLLDVCTAAKDSLLHTKECMRELQSVMRRRKGGEVELKAEVKKFLISRKVVKKAISKALANLKGTRKNCNISSANKDNQLVSLLESVEVITLSTFQSLLQLISGTTQSKSNSWSLVSKLMQTKKVGCSQLADESEFAQLDEELQSCMFAQTSKFENTNNLQTQLEKVESLSQDLEEGLEFLFRRLIKTRVALLNILNH*
Glyma11g12810.1	Gm11	9158084	9158812	-	729	1	729	0	CRP4220.trim	Lipid transfer protein	-	-	WGD	MIMEGYNKKVMIVGMVLGMAMIGMANGQYSFCRMPSDGLAACKPSVSGDYPADPSTACCSAIAKADLKCFCRFKDSGLLSMYGVDPNKCMELPVKCKVVDSFHC*
Glyma11g13270.2	Gm11	9437778	9439641	+	1864	2	592.5	679	CRP5600.trim	Chitinase	-	-	WGD	MGHTLLISPSSYRNLKFPFLKFKVLASINTINRPPFCSQSSTTLSIKHYNFYYIHFVARMSKLLLIRVAGFVATFVTMVMMMVPKNVSAQNIGDDIVTQDFFNSIISQADDGCAGKNFYSRDAFLNAHNSYNEFGRLGNQDDSKREVAAAFAHFTHETGHFCYIEEINGASGDYCDESNTEYPCAPNKAYYGRGPIQLSWNFNYGPAGQSIGFDGLNAPETVANDPVVSFKTALWYWMEHVRPVINQGFGATIRAINGRLECDGANPSTVQARVNYYTQYCSQLGVSPGDNLTC*
Glyma11g18810.1	Gm11	15447081	15448716	-	1636	2	539	558	CRP3410.trim	Pollen Ole e I	S	17	WGD	MACVQVITVFLFALALAKIYPSTCQVVQGKVSCVDCTHNYDLSDIKVSVRCDGVKKLALATTENDGSFKVDLPLDHTKPSSSVNNCLAKLLGGPVQLYVSRENQVSQIIKGKDQNSYTISTSLSFRTSCPLTTKCKGGKQVGSSKTVDLPLPPEWGLAPSSYYVPFFPIIGIP*
Glyma11g20355.1	Gm11	17169487	17170121	-	635	2	256	123	CRP2350.trim	Thionin	S	22	Dispersed	MGKNEMKIIGMTIMVMLIFVQADYCYASMKTQPDKLTCPAQCGIDCLVANIGYPICFAICVAKCRKTATIDKYDCITGCGVNKSITVNIDAHGFVSYVEDSCLQKCQNKS*
Glyma11g20700.1	Gm11	17491877	17493909	+	2033	2	763	507	CRP2850.trim	Root cap/LEA	S	27	WGD	MAKMGGRKWSILVAIFILLLAMEAVIAQGQGNGNGNNGNGNGNGNGNGKGNDKEEKEREKREKEKEKREKKEKKEKEKEKKEKEKQAKKQQGEATNYDKLSPLPTGQERGFCRKNTACEFKTIVCPSECAYRKPKKNKKQKACFIDCSSSTCEATCKVRKANCDGYGALCYDPRFVGGDGVMFYFHGAKGGNFAIVSDDEFQINAHFIGTRPKGRTRDYTWVQALSVMFDTHTLAIAANRVSHWDDNVDSLIVKWDDELVNIPTDGEAEWRANGDEREVVVERTDDTNSVRVTVSGLIEMDISVKPIREQENKVHNYQLPSDDAFAHLETQFRFKKSTDNFEGVLGQTYRPGYVSPVKRGVPMPMMGGEDKYQTLSMFSTSCNLCKFQRPSEIASTEGL…
Glyma11g20710.1	Gm11	17500077	17502218	+	2142	2	822.5	497	CRP2850.trim	Root cap/LEA	S	27	Tandem	MAKMGGRKWSILVAILILLLAMEAVIAQGQGNGNGNNSNGNGNGNGNGKGKDKEEKEREKREKEKEKREKKEKKEKEKEKKEKEKQAKKQQGEATNYDKLSPLPTGQERGFCRKNTACEFKTIVCPSECAFRKPKKNKKQKACFIDCSSSTCEATCKVRKANCDGYGSLCYDPRFVGGDGVMFYFHGAKGGNFAIVSDNEFQINAHFIGTRPQGRTRDYTWVQALAVMFDTHTLVIAANRVSHWDDKVDSLIVKWDDEPVNIPTDGEAEWRANGDEREVVVERTDDTNSVRVTISGLVELDISVKPIGEQENKIHNYQLPSDDAFAHLETQFRFKKSTDNFEGVLGQTYRPGYVSPVKRGVPMPMMGGENKYQTLSLFSTSCNLCRFQRPSEIASTEGL…
Glyma11g21210.1	Gm11	18165306	18166145	-	840	1	840	0	CRP1990.trim	RALF	S	23	Dispersed	MMKGLSFVLLLILVIIHYKVVNANNNNNCVTEDCLIGDNFESEFSFGSHVARMLYDVSQSVSGQTGNSNNAAVNCPQSNGYRSCLPSQNGGGPNQRCGDYTRTC*
Glyma11g25990.1	Gm11	24725052	24725624	+	573	2	201.5	170	CRP1110.trim	DEFL	-	-	WGD	MHLLHNKHSLAIMLYDRMDSTRKSSLTLVFLLAFFIIASDMGMKSEAQISPLARCSKDSDCKRYCPTCYQCNCVRRVCLCENSPPLANNIHSQAPPY*
Glyma11g26000.1	Gm11	24743041	24743623	+	583	2	215	153	CRP1110.trim	DEFL	S	21	Tandem	MDSSRHSVVIVAFLLAFSIMASDICIKSEARGPIYKSHCDKDFECRVGCHNIMCGCRAVCIDHVCQCPHPSSTNNNILGVAPPN*
Glyma11g26090.1	Gm11	24901828	24902426	+	599	2	219.5	160	CRP1110.trim	DEFL	S	23	Tandem	MDSSMYSVGKLAILLAFFIVASDVCMESEALGKGCDFDFECRYGCQNVPNCGCKVKCINHICRCPRSTTSNNNFLNRGPPKLSAEIL*
Glyma11g27171.1	Gm11	26760721	26761446	-	726	2	274	178	CRP1150.trim	DEFL	S	22	Dispersed	MAKASMLFPCLIVLFLITYATGFVDACNYPCKFPSDCNNLRCLRPDCKKYCLNGCCLCNCRLIPPSGNV*
Glyma11g34660.1	Gm11	36464909	36465831	-	923	1	743	0	CRP4720.trim	Lipid transfer protein	S	19	WGD	MMNNFVGFFLLLLITVAVAEYDHGPKYPESEHEKHGPCGKFSTLRILTHKLRHCEKAARDVRAPVSSQCCKDLVNVSIPCLYDVFSSDAFKKVGVDPKIAITIPHRCHFAKP*
Glyma11g34671.1	Gm11	36469214	36469809	-	596	1	596	0	CRP4720.trim	Lipid transfer protein	S	18	Tandem	MSKFVGLFLLVLVSVAVAAEFDHGPVYPPEHDKQGPCGKFSTLRILTHKLRHCEKPARNLRAPVSSQCCNDLLNVSIPCLYAVFSSDAFKKVGVDPKIAITIPHRCHFIKP*
Glyma11g35560.1	Gm11	37209621	37210145	-	525	1	525	0	CRP3460.trim	Pollen Ole e I	S	23	WGD	MAGRYFSILSLLLLLVAFSCTEANADVPKTTEKKIEVVVEATVYCQSCDHFGTWSLIGAKPIPSAKVSVTCKSHNGHVSYYKVFETDKDGYLYAPLEGFKMQHYILDHPLHSCYVKPVWSPLESCSLLSNVNYGLNGAPLRYENKKLHGSKYEAVIYAAGPLAFRPSECSQTHH*
Glyma11g36460.1	Gm11	37936518	37937676	-	1159	2	525	109	CRP4660.trim	Lipid transfer protein	S	22	WGD	MISNPMLMLLVVVLLVVGFAKSDLSKDREECADKLIDLASCVPYVGGEAKTPTIDCCTGLKAVLDRSKKCLCILIKDRDDPNLGIKINATLAIQLPSACHSPANITQCVDLLHLAPNSPDAKVFEGFQKSAKTNSSTPVSVSSGAEKGSSSSAQEKSGAVSTITKAHHLFYSILPLPLLFLV*
Glyma11g36630.1	Gm11	38037495	38038401	-	907	1	907	0	CRP1870.trim	RALF	S	24	WGD	MSQPRFISMISLCLALVLFYTCNGLPFVDLNFHEVDVMTKRVCTKSIGECLSLTEPEMDSETNRRVLAMQKKYISYDTLKRDMVPCDRAGASYYNCHAIRANPYNRGCEVITACARGQDIKT*
Glyma11g36660.1	Gm11	38048714	38048893	-	180	1	180	0	CRP1920.trim	RALF	-	-	Dispersed	IRRRFLEEYISKGALVRDKEECNSGARGEAYSKSEGCLPPPSNPPNRGCSKYYRCRSDS*
Glyma11g37010.1	Gm11	38265014	38268252	-	3239	2	572.5	2094	CRP4640.trim	Lipid transfer protein	S	31	WGD	MKQQRVEFMGLGMGMGMGLLVVMMACGSASGADDLATKCSAVIQKVIPCLDFAKGKEETPKKQCCDAATSIKESNPECLCYIIEETHKGSPQVKSLGIQEAKLLQLPSVCNVKNASITNCPKLLGLSPSSPDAAIFTSNSSKTTPSAPATSNSQTTTPQSQNASYGSMVQPSSTVTYAIVMALAIVLIALPTEIVSIYT*
Glyma12g00971.1	Gm12	533161	534012	-	852	2	351	150	CRP1700.trim	RALF	-	-	Dispersed	MQATSSVFWIIKVACGAYIVVCTRLMGSKSSRWSVTWVVLFICLLLCFSAKAIATRNLAGYADEKGPSRRLLGRSPCKRGRMTSEVVQGDRKQQREDSPRCNNYL*
Glyma12g02480.2	Gm12	1592218	1593614	+	1397	2	174	1049	CRP4240.trim	Lipid transfer protein	S	28	WGD	MASGGTYLSLAMLVVAGSLIYNTKEVSGQCGGSLSDLIAQCSQYVQKSGPKIPPSATCCAALRKFNVPCACKLVTKEAASLVSIPKVVFVGRSCGLNLPPGMQCGAVKIPPKAMK*
Glyma12g04610.1	Gm12	3041444	3042403	+	960	1	960	0	CRP1620.trim	Novel	-	-	Tandem	MEASQLNTKYHFHARSNSLPSRPHPLILQCNEHLESLRSSNEASSSSSSSSLCYKLGGLQDLHECVEKLFQLPLSQEALNHEFQENRVDELLNGSLRLLDVCTAAKDSLLHTKECMRELQSVIRRRKGGEVELKAEIKKFLTSRKVVKKAISKALANLKGTSKNCNISSANKDNQLISLLENVEEVTLSTFQALLQLISGTTQSKSSSWSLVSKKVSCSQLAYESEFAQLDEALQSCMFAKTSKFESMNKLQNQLEKVESLTHDLEEGLEFLFRRLIKTRVALLNILNH*
Glyma12g04620.1	Gm12	3044989	3045852	-	864	1	864	0	CRP1620.trim	Novel	-	-	Tandem	MEVSQLNTKTHFHARSNSMPSRPHPLILQCNEHLDRLRSSNEASSSSSSLNHKLGGLQDLHECVEKLFQLPLSQEALNHECQENRVDELLNGSLRLLDVCTAAKDSLLHTKECMRELQSVIRRRKGGEVELKAEIKKFLTSRKVVKKAISKALANLKGTSKNCNISSANKDNQLISLLENVEEVTLSTFQALLQLISGTTQSKSSSWSLVSKKVSCSQLAYESEFAQLDEALQSCMFAKTSKFESMNKLQNQLEKVESLTHDLEEGLEFLFRRLIKTRVALLNILNH*
Glyma12g04960.1	Gm12	3298375	3299273	-	899	1	899	0	CRP4220.trim	Lipid transfer protein	-	-	WGD	MEGYKMKVMIVGMVLGMVMIGMANGQYYSFCRMPSDGMAACKPSVSGDNPVDPSTDCCSAIAKADLKCFCRYKDSGLLSMYGVDPNKCMELPVKCKVVDSFHC*
Glyma12g05301.1	Gm12	3523291	3524953	+	1663	2	484.5	694	CRP5600.trim	Chitinase	-	-	WGD	MSKLLHIRVAGFVATFVIMVMTMVPINVSAQNIGDDIVTQEFFNSIIDQADASCAGKNFYSRDVFLNAHNSYNEFGRLGNQDDSKREVAASFAHFTHETGHFCYIEEINGAAGD*
Glyma12g05310.1	Gm12	3527682	3529718	+	2037	2	560.5	916	CRP5600.trim	Chitinase	S	34	Tandem	MMMMGNNVHSIGVIGVMVSGLVLMMVSKGVSVRAQNCGCEAELCCSKYGYCGSGDDYCGKGCKEGPCYGTATPNDDVSVADIVTSEFFNAIIDQAEDHCAGKNFYSRDAFLDALIAYDQFAKTGSVDDSKREIAAAFAHFTYQSRHFCYIEEIEGASKDYCDKTNRHYPCAHNKGYYGRGPIQLSWNFNYGPAGENNGFDGLNAPETVASDPVISFKTALWYWTQNVSPVMKHGFGATIRAINGHLECDGANPETVQARVNYYTEYCSQLDVAPGDNLTC*
Glyma12g07350.1	Gm12	5042578	5044572	+	1995	2	760	475	CRP2850.trim	Root cap/LEA	S	24	WGD	MGGRKWSILVAIFILLLAMEAVIAQGQGNGNGNGNGNGKDKDKEEKEREKREKKEKKEKEKEKKEKEKKDKKQRDEATNYDKLSSLPTGQERGFCRTNTTCEFKTIVCPSECASRKPKKNKKQKACFIDCSSSTCEATCKVRKANCDGYGALCYDPRFVGGDGVMFYFHGAKGGNFAIVSDDEFQINAHFIGTRPQGRTRDYTWVQALAVMFDTHTLVIAANRVSHWDDKVDSLIVKWDDELVNIPTDGEAEWRINGDEREVVVERTDGTNSVRVTVSGLVEMDISVKPIGEQENKVHNYQLPSDDAFAHLETQFKFKKSTDNFEGVLGQTYRPGYVSPVKRGVPMPMMGGEDKYQTLSLFSTSCNLCKFHRPSEIASIEGLVAQY*
Glyma12g07361.1	Gm12	5047173	5048606	+	1434	4	225.8	177	CRP2850.trim	Root cap/LEA	S	24	Tandem	MGGRKWSILVAIFILLLAMEAVIAQGQGNGNGNGKGKDKEEKEREKREKREKEKKEKKQRDGTNYDKLSPLPTGQERGNPKKNKKQKACFIDCSSSTCEATCKIRKANSDGYGSLCYDPRFVGGDGVMFYFHGAKGGNFAIVSDDDFQINAHFIGTRPQGGTRDYTHGANGDEREVVVERTDETNSVRVTVSGLVELDIGVKPIGEQENKVHNYQLPSDDAFAHLETQFRFKKSTDNFEGVLGQTYRPGYVSPVKRGVPMPMMGRENQYQTFSLFSTSCNLCRFQRPSGIASTEGLVAQY*
Glyma12g09660.1	Gm12	7413610	7414615	+	1006	2	255	496	CRP3410.trim	Pollen Ole e I	S	17	WGD	MACVQVITVLLFALALAKIDPSTCQMVQGRVFCVDCTHNYDLSGSVRCDGVKKLALATTENDGSFKVDLPLDHTKPSSVKNCLAKLLGGPVQLYVSRENQVSQIIKGKEQNSYTISTPLSFRTSCPLNTKCKAGKKVGSSKTVDLPLPPEWGLAPSSYYVPFFPIIGIP*
Glyma12g20570.1	Gm12	22149406	22150858	-	1453	2	228.5	996	CRP0580.trim	DEFL	S	20	Dispersed	MTKISFTIIFALALFFTVISKTSETMIENQCSTVLDPNDCNLSWCQSNCRQQYQGFGSCVDVNPHKCVCIYDCSPKMIY*
Glyma12g22040.1	Gm12	23823374	23823903	+	530	2	190	150	CRP0560.trim	DEFL	S	25	WGD	MKPMFSFLFVVFILSIGIGPFKVVAEARICDTKLYDYCEAECFTDCPKKYGKKAQGLCNEASQCICRRQC*
Glyma12g31140.2	Gm12	34734635	34736719	+	2085	2	177.5	1730	CRP3410.trim	Pollen Ole e I	-	-	WGD	MATTEDKGFFKVDLPSDHTKTPSSNCFIKLLGGSNSLYASKKNQVSQIVKGREKNTYTISTPLSFFTSFDLPLPREWGLAPSSFYVPFFPIIGIP*
Glyma12g33140.1	Gm12	36494244	36495127	-	884	3	212.3	123.5	CRP4140.trim	Lipid transfer protein	S	21	WGD	MAMTRILVLLCLVFVSHMGEAKVLVPSAISACERIFEYFPNCLEFLVGDPNYVRPSRRCCQHVVKLNILARHRTGPRTICWCIQVMVKGMTPALVPSKIQDLPLMCHTTLSFPISDSIDCSKVG*
Glyma12g33370.1	Gm12	36676686	36677477	-	792	1	792	0	CRP1855.trim	RALF	S	27	WGD	MAMTRVMQGLVLCTLLLSAVLVQEVEARVISKEAMQRNTIPGCSKVHPNVAACHLPLVNINYRRGCEPGERCRQ*
Glyma12g34160.1	Gm12	37290190	37291246	+	1057	1	1057	0	CRP5010.trim	2S albumin seed storage protein	S	20	WGD	MTKLTILLIALLFIAHTCCASKWQQHQQESCREQLKGINLNPCEHIMEKIQAGRRGEDGSDEDHILIRTMPGRINYIRKKEGKEEEEEGHMQKCCSEMSELKSPICQCKALQKIMDNQSEQLEGKEKKQMERELMNLAIRCRLGPMIGCDLSSDD*
Glyma12g34870.1	Gm12	37983991	37986232	-	2242	2	691.5	859	CRP2850.trim	Root cap/LEA	S	25	WGD	MEITKRSSLLIFFLVFVSSLIHAKAYQNLYCGRGTRCYGKHITCPAECPDSETNNPKTKVCQIDCNKPICKAVCRSRKPNCNAPGSGCYDPRFIGGDGRVFYFHGKTNEHFTLVSDSNLQMNARFIGHRPEGRSRDYTWIQALGILFNSKTFSLEATKTPQWNDELDHFKFTYNGNQVALAEGSLSTWYTEEKDIKVERVASKNGVMVTLKDVAEILVNVVPITKEDDRIHNYQVPSDDCFAHLEVQFRFFALSQKVDGVLGRTYRLDFENPAKPGVAMPVVGGEDKYRTNSLLSPHCGSCVYSQGSSTEKETTPQQVMEYGTLDCTKFSYGLGIVCRK*
Glyma12g34880.1	Gm12	37987456	37989672	+	2217	2	675.5	866	CRP2850.trim	Root cap/LEA	S	25	Tandem	MEITKRSSLLIFFLVFVSSLIHAKAYQNLYCGRGTRCYGKHITCPAECPDSETNNPKTKVCQIDCNKPICKAVCRSRKPNCNAPGSGCYDPRFIGGDGRVFYFHGKTNEHFTLVSDSNLQMNARFIGHRPEGRSRDYTWIQALGILFNSKTFSLEATKTPQWNDELDHFKFTYNGNQVALAEGSLSTWYTEERDIKVERVASKNSVMVTLKDVAEILVNVVPITKEDDRIHNYQVPSDDCFAHLEVQFRFFALSQKVDGVLGRTYRLDFENPAKPGVAMPVVGGEDKYRTNSLLSPHCGSCVFSQGSSTEKETTPQQVMEYGTLDCTKFSYGLGIVCRK*
Glyma12g34885.1	Gm12	37997161	37997703	+	543	2	195.5	152	CRP2865.trim	novel	S	24	WGD	MAVSRSNGLIFVMFFAIFVMHINAETQTCTNRRSPCFLKKIQCAAECPSKSPTNLKAKVCYPLCNTQCKNCNQTAMALDLHAWTPTLLVQMVLFSTSMEGTTSISA*
Glyma12g35370.1	Gm12	38479635	38480558	-	924	1	924	0	CRP3080.trim	Stig1	S	19	WGD	MANTILNLTTIIILLISLALHNSHFVVSSTDIDQDHDFNEEEEEEYVLDTPIPHLGPRSRFLATIIKKGRQCDRETNNICNGVRANKGRDLLFCCKKHCRNVLSDKNNCSVCGNKCKQGERCCNGVCTNVLSNVRHCGKCNKQCSPGDSCGNGVCGYA*
Glyma12g36320.1	Gm12	39433488	39434828	+	1341	1	1341	0	CRP6150.trim	Kunitz type trypsin inhibitor	S	24	WGD	MSTKLIETSLSLMVWLVIATSAIAQSDNPPVLDTEGHPLEPGRDYYITPAVTDIGGRATIVDNGTCPLFVGQENTFVEESFAVFFTPFAKEDDVVKVNRDFQVAFSAATLCLQGTGWTLGERDTESGRRLIVVGGVGSYFRISETQVKGVYNIGWCPIDVCPFCKFDCGIVGGLRENKKIFLALDGNVLPVVFERA*
Glyma12g36330.1	Gm12	39438614	39439755	+	1142	1	1142	0	CRP6150.trim	Kunitz type trypsin inhibitor	S	24	WGD	MSMRSIGTSLSLMVWLVIATSALAKSDNPPVLDTQGNPLEPGKDYYIKPAITDVGGRVTLLSRNNPCPLYVGQENSDAAEGLPLFFTPFAEEDDVVKVNRDFKVTFSAASICVQGTNWNLAEKDSESGRRLIAASGRDDYFRITETPIKGSYYIGWCPTDVCPFCRFDCGIVGGLRENGKILLALDGNVLPVVFEKAY*
Glyma13g01671.1	Gm13	1337446	1338203	+	758	2	324	110	CRP2350.trim	Thionin	S	24	WGD	MTKKEMKVIRVVIMILIMFDFSQANYNPSSMQIGSNYGSDGRFACQIKCQKKCQKYLLLPPGVIFYIICYHSCFRKCDKMPIDVAQDCVTSCVLTKPIDVNIDVRGLTDDMVDSCIQECYK*
Glyma13g01700.1	Gm13	1357534	1358216	+	683	2	287.5	108	CRP2350.trim	Thionin	-	-	Tandem	MTKKEMKTTGVIIMIMIMLGFSQARYNPLFVQTRPTHVSDKLNCRDKCTLDCSPLLLPPFAGAFLICYFPCMKKCHNNPIDVVHSCKSDCALTKSINANSDARDPATDMVDSCVQECHK*
Glyma13g01710.1	Gm13	1368293	1369013	+	721	2	311.5	98	CRP2350.trim	Thionin	S	24	WGD	MTKNEMHIIGIVIIIMIVMDFSQANYNPSFGQIERNHVSNLACEDKCRLKCAFLLIPPFTPGYLICLYKCMATNCKANPIVQDCKSGCGLTKSVSVNDDAHGVAAADLVDSCLPECQK*
Glyma13g01980.1	Gm13	1800536	1801737	-	1202	2	244.5	713	CRP3375.trim	Pollen Ole e I	S	20	WGD	MGVRIAFMVVLCVFPAMVSAIRPHLTPFYVKGRVFCDPCRAGFETPLTTYIAGAEVTLQCKDRITNNNVYSKQVKTDSTGSFTIFVDANQANQNCDASLVTSPLRDCKEPTPGRDHTRVNLNRFNGIATNDRFVNNLGFMKEIVASSCAKIFKSYQELGNGN*
Glyma13g03810.1	Gm13	3907916	3914056	-	6141	4	307	1637.7	CRP4540.trim	Lipid transfer protein	S	39	WGD	MTIHNNKMTSIATNSTVVATRMLVVITLVLALVCCVTSAQSPAAAPAPESNGCLMALTNMSDCLTYVEDGSKLAKPDKGCCPELAGLIDSNPICLCELLGKPDSIGIKIDLNKALKLPSVCGVTTPPVSTCSAVGVPVSLPPSMSEGSLSPGIAPGVSSPSNTDASPASSPGGPGPSSEEAAASPSQNKNGVSAIQASALTNFIFGLSTLFVSVFF*
Glyma13g04530.1	Gm13	4861873	4864547	+	2675	4	301.5	489.7	CRP2700.trim	Snakin	S	21	WGD	MASNSILLLCIFLVVATKVFSYDEDLKTVVPAPAPPVKAPTPASPVKSPSYPPGSVTTPTVKVPPPPQSPVVKPPTPTPAPVKVPPPQSPVVKPPTPTSPVVYPPPPVAPSPPAPVVKSKKDCIPLCDYRCSLHSRKRLCMRACMTCCDRCKCVPPGTYGNREKCGKCYTDMLTHGNKFKCP*
Glyma13g06420.1	Gm13	6657267	6657755	-	489	1	489	0	CRP1990.trim	RALF	S	20	WGD	MKGLIVLLFILIHYKVVVNGNYNNVVIGNELETEFSFGSHVARMLYDVSVSVCGKTGNSYNKAVRCPQTLNYRSCLPSRNGRRGPRQCCGDFSRIC*
Glyma13g06450.1	Gm13	6668763	6671088	-	2326	1	2326	0	CRP1990.trim	RALF	S	22	WGD	MKKGFSLVLLILLIQYNNVVNAYNNKNCVTEDCLIGNKDLESEFYFGSHVARMLYDVSQSVSGKTGNKNNKAVNCPNKQGYRSCLPSKNGGGPKQSCGDYTRVC*
Glyma13g06460.1	Gm13	6677054	6677989	-	936	1	936	0	CRP1990.trim	RALF	S	23	WGD	MKKGLSFVLLLILVIIHYKVVNANNNNCVTEDCLIGHSLESEFSFGSHVARMLYDVSQSVSGQTGNSNNAAVNCPESNGYRSCLPSQNGGGPNQNCGDYTRTC*
Glyma13g06590.1	Gm13	6774074	6774274	+	201	1	201	0	CRP2700.trim	Snakin	-	-	WGD	MTMQIVEDCVRQGALCIGGQTCAIVHKACGTCCVRCKFIPSSTSSNRELCGTYYIDMITHSKRKCP*
Glyma13g06860.1	Gm13	7009774	7011706	+	1933	2	905.5	122	CRP3330.trim	Pollen Ole e I	-	18	WGD	MSWLLIILFLSLTHGSFSETSHDKKLPYAVVVGTVYCDTCSQQEFSIGSHFISGASVVAECKDGNSIQSFKKEVKTNEHGEFKVQLPFRVRKHVRRIKGCTFKLLSSSEPHCSVASVSTSSVSLKTRKQGEHTFSAGLFSFKPLQKPNVCNQNQNEFSPNTYPSKPTPDKTTVFKTNPTTKSSDKSKSANKNLAEDFFFPPNPFFPPPLVPNPFQPPPLIPNPFQPPPLIPNPLQPPSPPLIPNPFQPPSPPPLIPNPFQPPPSPPTLFPNPFQPPPSPPPLIPNPFQPPPSPPPSLFPPFPPIVIPGLTPSPPPPPPPKPIFPPLPPLFPPLFPPPHTPGTPPASASKNHPYP*
Glyma13g06870.2	Gm13	7034437	7035588	+	1152	2	521.5	109	CRP3330.trim	Pollen Ole e I	S	20	Tandem	MCWFLVILFLSLIYASLLEASHDKKLLSAVVVGSVYCDTCFQQNFSTRNHFISGAAVAVECKFGKSVPSFKKEVKTNYHGEFKVKLPFKVWKHAKRIKGCTFKLISSSEPHCSVASLATSSLVSLKAMKQGEHIFSAGLFSFKPTKKPNFCNHKQSVPNSKAHAKNEFPPNTNPSRLDKKLAEDTFFPFPPIPFLPPIPFLPPIQFPPIPFLPPIPFLPPNPFLPPTPFLPPQVPNPLQPLSPPPLFPPV*
Glyma13g08880.1	Gm13	9627580	9628447	-	868	3	132	236	CRP2700.trim	Snakin	S	23	WGD	MTKVVCALLLIFVMAFVTQVAYGGGEGSLTPQECPGACDYRCSKADRTKKACLNFCNMCCAKCLCVPSGTYGHKEECPCYNNWKTKRGTPKCP*
Glyma13g08890.1	Gm13	9652355	9657791	-	5437	3	174.3	2457	CRP2700.trim	Snakin	S	23	Tandem	MTKVVCALLLIFVMAFVTQVAYGGGEGSLTPQECPGACDYRCSKADRTKKACLNFCNMCCAKCLCVPSGTYGHKEECPCYNNWKTKRGTPKCP*
Glyma13g10110.2	Gm13	11686063	11686470	-	408	1	408	0	CRP3710.trim	ECA1 gametogenesis related family	S	27	WGD	MATFSNISLMVLCFIISSSLMVKIGLSQDAPEPSNAPGPMSSYVKYLANCGSHLSPNCGDEVFSAIFFGNKTVSNGCCDKLVNDVGKVCHDDMTKYILTLPKFRAHKIQILKRSEKVWFDCDLQDYPFGPDGPES*
Glyma13g11090.1	Gm13	13353726	13356066	+	2341	1	1890	0	CRP4820.trim	Lipid transfer protein	S	25	WGD	MGKFALANILLVLLLNLSTLLNVLACPYCPYPSPKPPKKPPVVKPPVHKPPKPCPPPKSSPKPPHVHPPYVPKPPHYPKPPVHPHPPHVPKPHPKPPVHPHPPYVPKPPVVPVTPPYVPKPPIVNPPYVPKPPVVPVTPPYIPKPPVVTPPYVPKPPVVPVTPPYVPKPPVVPVTPPYVPKPPIVKPPIVYPPVVPKPPIVTPPYVPKPPIVKPPIVYPPVVPKPPIVTPPYVPKPPIVKPPIVYPPVVPTPPIVYPPVVPTPPVVTPPVVTPPSPPSETPCPPPPPPVVPYPPPAQPTCPIDTLKLGACVDVLGGLIHIGIGSSAQQTCCPVLAGLVDLDAAVCLCTTIRAKILNINIIIPIALQLLIDCGKTPPDGFKCADS*
Glyma13g22175.1	Gm13	25745426	25749705	+	4280	3	197	1844.5	CRP4310.trim	Lipid transfer protein	S	21	WGD	MTNFNVKSIWLLPILAICVLSLCHDHKMVVAEDCEEELRGLNIECMYYMNKDDPSLLNPNGRCCKAITDAYPKLGCVCKNLSRKVVFPPYAGTYADLISWRRVMHCFSYCWRPLPADYKCNRFTVPNPPPK*
Glyma13g22940.1	Gm13	26409922	26412334	-	2413	1	1344	0	CRP4820.trim	Lipid transfer protein	S	20	WGD	MESSKIYAYLFLCMLFLSSATPILGCGYCGKPPKKHKPGKTPKTPTVPVVKPPVTIPPIVKPPVTIPPIVNPPVTIPPIVNPPVTIPPIVNPPVTVPPVVLPPIVKPPGFLPPILNPPSTPTPSPGKGGNTPCPPPKSPAQATCPIDTLKLGACVDLLGGLVHIGLGDPVANQCCPVLQGLVELEAAVCLCTTLKLKLLNLNIYVPLALQLLVACGKSPPPGYTCSL*
Glyma13g24680.1	Gm13	28013421	28014291	+	871	1	871	0	CRP1760.trim	RALF	S	22	WGD	MNFKPWLSFLLLALALAMVAEASSVHHEYGFHVNAVVHDLIGDDNEMLLDSESNRRTLTGRQRYISYGALNANNVPCGNRGRSYYNCQQRGRANPYNRGCTKITHCARDTS*
Glyma13g24720.1	Gm13	28040996	28043219	-	2224	2	642.5	939	CRP3480.trim	Pollen Ole e I	S	21	WGD	MAKALASVLLFLLVAVSNVFAVELELETLPPSYPHPHPVHSPTPAPLHPPANAPHPHHHHHHHHPPAPAPAPAPVPSPSHHNYPPTPAPAKPPTHHHHHHPPAPVNPPPVPVHPPVKPPVPVHPPVKPPVPVHPPVKPPVPAHPPVKPPVVPVHPPVKPPVVPVHPFPRSFVAVQGVVYVKSCKYAGVDTLLGATPLLGAVVKLQCNNTKYKLVQTSKSDKNGYFYIEAPKSITTYGAHKCNVVLVSAPYGLKASNLHGGVTGALLRPEKPFLSKRLPFVLYTVGPLAFEPNCH*
Glyma13g26330.2	Gm13	29542907	29543471	+	565	1	565	0	CRP1650.trim	Leginsulin/Albumin-1	-	-	WGD	MFPTKIEAADCNGACSPFEMPPCRSSDCRCVPIALFVGFCIHPTGLSSVAKMIDEHPNLCQSDDECMKKGSGNFCARYPNNYIDYGWCFDSDSEALKGFLAMPRAITK*
Glyma13g26340.1	Gm13	29549089	29550215	+	1127	2	378	371	CRP1650.trim	Leginsulin/Albumin-1	-	-	Tandem	MQEGTGSAKLTTHLNKKSRTMAYARLAPMAVFLLATSTIMFPTKIEAADCNGACSPFEMPPCRSRDCRCVPIGLVAGFCIHPTGLSSVAKMIDEHPNLCQSDDECMKKGSGNFCARYPNNYIDYGWCFDSDSEALKGFLAMPRATTK*
Glyma13g30340.3	Gm13	33013616	33015931	-	2316	2	505	1306	CRP3370.trim	Pollen Ole e I	S	24	WGD	MAKTTIIILASTLCFLSFLGSAYARDRFMVEGTVYCDTCRVQFLTKLSEFLEGATVRVVCSQVDNAKNVTFSKEAVTDASGSYKVEVDGDHEEDTCEVTLLKSPRADCSEVDQESHLQQAARISITKNNGIVSPIRQANPLGFLKKDRLPGCLDLLKELGINEDGTLIA*
Glyma13g31165.1	Gm13	33623751	33624122	+	372	1	372	0	CRP1760.trim	RALF	S	22	WGD	MSSKAWLVFLLLALAMVAETYATIDEFASTTIEEFDSIISNGDADLIVDDNEFLMSSESTPRSLMHGHPGKGRARYISYAALRSNQIPCGRRGRSYYNCNERGRANPYSRGCIAITHCARDTS*
Glyma13g31840.1	Gm13	34196850	34198019	-	1170	1	1170	0	CRP2860.trim	novel	M	42	WGD	MLQTPLLQHKNPKFVLQHKKMKPTITILLLSLLLLITSPSLATRPASNPDQVKHNKNNNQGGGAGAGAGGFFGPGGGFSIPGFGNGFGNGIIGGGYGSGYGGPNGGSSKGGIIRPTVVCKDKGPCFQKKVTCPAKCFSSFSRSGKGYGGGGGGGGCTIDCKKKCIAYC*
Glyma13g33548.1	Gm13	35345350	35345908	+	559	2	227	105	CRP0750.trim	DEFL	S	19	Dispersed	MKIPFYFPILVLVVFIASGKQVQMTVVPNCVVESLSVHCEIFKNPCELLCQQHFGSPAAHGACGIKFHVCVCYLC*
Glyma13g33930.2	Gm13	35590034	35590611	-	578	1	578	0	CRP6150.trim	Kunitz type trypsin inhibitor	-	-	WGD	GKDYCIKPAIADVGGRATLLSRNNNPCPLYVGQENSDAEEGLPIFFTPFAEEDDVVKVNREFKVTFSAASICVQGTNWNLAEKDSQSGRRLIAASGSDDYLRITKTPINGTYYIGWCPTYECPLCRFDSGIVGG*
Glyma13g34590.1	Gm13	36131261	36132505	+	1245	2	383	479	CRP3370.trim	Pollen Ole e I	S	22	WGD	MGKYFAVVALFVSALCFSSILARKTPALDKFFVEGKIYCDPCHFAFESRLSFPLEGVKVSLQCLRSENDTVTYVKEGKTDANGQYSIPVHGDHEEEICIVVADSPTEGQCKEAMPNKSDRIVLTKNMGVSSMARYVNPLGFMTQGIDATQCNLVVQELGLDQLDN*
Glyma13g35141.1	Gm13	36628992	36636678	+	7687	3	96	3699.5	CRP3080.trim	Stig1	-	-	WGD	MPYAMNMTEWFRCKVVPNPLHNSHFVVSSTDIDQDHDINEEEEEDDKNNCRVCGNKCKQGERCCNGVCTNVLSNARHCGKCNKQCSPGDSCGNGV*
Glyma13g35320.1	Gm13	36771223	36772297	+	1075	2	291.5	492	CRP0080.trim	DEFL	S	28	WGD	MEKKSIAGLCFLFLVLFVAQEVVVQTEAKTCENLADTYRGPCFTTGSCDDHCKNKEHLLRGRCRDDFRCWCTKNC*
Glyma13g35710.1	Gm13	37103152	37104832	-	1681	2	687	307	CRP2850.trim	Root cap/LEA	S	25	WGD	MEFTKTSSLLIFLLVFVSSLIHAKAYQNLYCGRGTRCYGKYITCPAECPNSETNNPKTKVCQIECNKPTCKAVCRSRKPNCNAPGSGCYDPRFIGGDGRVFYFHGKTNEHFSLVSDSNLQINARFIGHRPEGRSRDYTWIQALGILFNSKSFSLEATKTPQWNDELDHFKFTYNENQVALAEGSLSTWHSEEKDIKVERVASKNSVMVTVKDVAEILVNVVPITKEDDRIHNYQVPSDDCFAHLEVQFRFFALSQKVDGVLGRTYRLDFENPAKPGVAMPVVGGEDKYRTNSLLSPDCVSCVFSQESSAEKETMEYGTLDCTKFSNGLGIVCRK*
Glyma13g35720.1	Gm13	37107682	37108995	+	1314	2	504	306	CRP2850.trim	Root cap/LEA	S	25	Tandem	MEFTKTSSLLIFLLVFVSSLIHAKAYQNLYCGRGTRCYGKYITCPAECPNSETNNPKTKVCQIECNKPTCKAVAIRSARPNCNAPGSGCYDPRFIGGDGRVFYFHGKTNEHFSLVSDSNLQINARFIGHRPEGRSRDYTWIQALGILFNSKSFSLEATKTPQWNDELDHFKFTYNENQVALAEGSLSTWHSEEKDIKVERVASKNSVMVTVKDVAEILVNVVPITKEDDRIHNYQVPSDDCFAHLEVQFRFFALSQKVDGVLGRTYRLDFENPAKPGVAMPVVGGEDKYRTNSLLSPDCVSCVFSQESSAEKETMEYGTLDCTKFSNGLGIVCRK*
Glyma13g36400.1	Gm13	37700275	37701293	-	1019	1	1019	0	CRP5010.trim	2S albumin seed storage protein	S	36	WGD	MPPPSLHFTSPINSKMTKFTILLISLLFCIAHTCSASKWQHQQDSCRKQLQGVNLTPCEKHIMEKIQGRGDDDDDDDDDNHILRTMRGRINYIRRNEGKDEDEEEEGHMQKCCTEMSELRSPKCQCKALQKIMENQSEELEEKQKKKMEKELINLATMCRFGPMIQCDLSSDD*
Glyma13g37171.1	Gm13	38334468	38334701	+	234	2	100.5	33	CRP1760.trim	RALF	-	-	WGD	MAHLTIGLLGECSHEESSINRRNLARRGRCISNDALKKNNAPRNRGKANPYSRGCSIVTHCARFTD*
Glyma13g39170.1	Gm13	39868346	39870032	-	1687	2	439.5	808	CRP3410.trim	Pollen Ole e I	S	24	WGD	MAFSQVITTLLFALAIARISPSACQTVEGKVSCTDCADNYDFSGIKVSVKCEGVKNLAMATTEDKGFFQVDLPSDQTKPPSVNCFTKLLGGPNTNLYASKKNLVSQIVKGKEKNTYTISTPLSFFTSCPQNTECKAANYNQFGSSKTFDLPLPREWGLAPSSFYVPFFPIIGIP*
Glyma13g39890.1	Gm13	40434110	40435163	+	1054	1	1054	0	CRP1605.trim	Ripening related protein family	S	25	WGD	MAYTASLVFLASTFLIINFPLLANAIGCNGPCRTLNDCDGQLICINGRCNDDRDVGTHICGGGMPPNPPPSGGSCQSSGTLNCGGKSYPQYRCSPPVTSSTPAILTLNDFSEGGDGGDPSQCDEKFHNNTERVVALSTGWFNGSSLCLKMIRITAGNGRNVTAKVVDQCDSVNGCDRAHAGQPPCRNNIVDGSQAVWDALGLDSDVGEARVTWSMA*
Glyma13g42210.1	Gm13	42265611	42266860	-	1250	2	585	80	CRP5600.trim	Chitinase	S	27	WGD	MIGKKFLCVVVAVAFVMITKVPQNVSAQNCGCAEGLCCSQHGYCGNGEEYCGTGCKQGPCYSSTPSTNNVNVADIVTPQFFSGIIDQADSGCAGKNFYSRDAFLNALNSYNDFGRLGSQDDSKREIAAAFAHFTHETGHFCHIEEINGASQDYCDENTISQYPCLSNRGYYGRGPIQLTWNFNYGPAGQSNDFDGLNAPETVGNDPVISFKTALWYWMQHVRPVINQGFGATIRAINGQLECDGANPSTVQARVNYYTDYCRQFGVATGDNLTC*
Glyma14g02230.1	Gm14	1352505	1353599	-	1095	2	402	291	CRP4240.trim	Lipid transfer protein	S	23	WGD	MGIRGSLVLAMLVLGGISAETETEGILGTPTPFECGDNMAIGLNCGRYVSRIGPKEPPSPACCQALEGADIPCLCQYFTIYALLFSLEKGVYVLNSCGIPVPPGTRCGSYTFPPAPAPARPEN*
Glyma14g02240.1	Gm14	1359066	1359834	-	769	2	318.5	132	CRP4240.trim	Lipid transfer protein	S	25	WGD	MQGIKLGFTIMLVVAGIVAVPRISGQVCNGNLGTIQEECEEYYKPGGPTIPPSTECCNALRNVDVPCMCRLANNFQSYFSGGKVVYTLRQCGKDVPPGTTCGGYRAPPASTQV*
Glyma14g02416.1	Gm14	1469202	1472441	+	3240	6	181.5	430.2	CRP4240.trim	Lipid transfer protein	S	23	WGD	MGVRGSSVLAMLVLGGISAETETEGILGTTPTPFEYGDNKAIGLKCGRYVSRIGPKEPPSQACCQSLEGADIPCLCQYFTIYALLFSLEKGVYVRLHVEVPSLVCEDCYKRVIAEFMKQAKIPGFRPGKKVPESILISYVGSQNVQKATIESILRRTLSHAMTSVTGRALQESVRIVTKFSEMEETYSSLGSLGYDVLVDIAPEIKWIPDNNAYKNLKIVVEMDSDIDAHTASEQEFRRRYKSIGALKVVTDRATGWRCCCP*
Glyma14g02510.1	Gm14	1550924	1551487	+	564	1	564	0	CRP3080.trim	Stig1	S	24	WGD	MSLRAQSSALVTLVLVLLLIKIEGNPTPKEVHENGTDASSSSTSLMEKDENQIIGCRGRPLICSRGEFPPRSICCGDRCVDVTRDRENCGVCGVRCTFNRQCCNRLCLNTNVNIFNCGRCGRVCPLGRLCVFGLCAFEQAVPTPTPVSPLPPSPPVSPSPPVSVSPLFPPVPPAKSPQPLDYQPEMG*
Glyma14g03660.1	Gm14	2382722	2383509	-	788	2	347.5	93	CRP3990.trim	Lipid transfer protein	S	21	WGD	MKKVFVAFLTLQVVLVLTIIAAEPAGKGYNCEKAKSSVTPCIKYLTSKVDTPSAACCNGVKEVKSSAPTKDEKIAACQCLKEVTTHIPNLKEDRATALPKQCGVDVGFLITKKNCSSIA*
Glyma14g03730.2	Gm14	2403161	2403583	+	423	2	148.5	126	CRP3990.trim	Lipid transfer protein	-	-	Proximal	NNLLISCVDYLIGGDGIPSGVCCQSVNAVKASAPTQIQQMAACKCFFDVAIRLPSLLENKAGSLPKLCGVNLGFIMSKQNTNCNNVHVSSGQRGELYN*
Glyma14g09620.1	Gm14	7694932	7696850	-	1919	2	433	1053	CRP2700.trim	Snakin	S	16	WGD	MKVAFVAVLLICLVLSSSLFEVSMAGSAFCSSKCAKRCSRAGMKDRCTRFCGICCSKCRCVPSGTYGNKHECPCYRDMKNSKGKPKCP*
Glyma14g14220.1	Gm14	13954968	13956050	+	1083	1	1083	0	CRP4820.trim	Lipid transfer protein	S	25	WGD	MASNKVIATILVLSLLAYSTSFTNACGTCHPKPTPSPPPPSGKCPKDTLKLGVCADVLGLVNVVVGSPVSSKCCALLEGLADSEAALCLCTAIKANVLGINLNVPITLSVLLSACQKTVPAGFQCA*
Glyma14g24300.2	Gm14	29118454	29119031	+	578	1	578	0	CRP3710.trim	ECA1 gametogenesis related family	S	27	WGD	MATFSNISQMFLCFMISSTLMVKIGLSQDAPEPSNAPGPLSSNEKYLTNCGSHLYPNCGDEVFSAIFFGNKTVSEYCCDKLVNDVGKMCHDDMTKYILTLPKFRAHETQILKRSQTVWFDCVLQDYPWIGPAVAES*
Glyma14g26400.1	Gm14	32374621	32375199	+	579	1	579	0	CRP3150.trim	Bowman Birk inhibitor	S	25	Tandem	MGLKNNMVVLKVCFLVLFLVGVTNAHMELNLFKSDHSSSDDESSKPCCDLCMCTASMPPQCHCADIRLNSCHSACDRCACTRSMPGQCRCLDTTDFCYKPCKSSDEDDD*
Glyma14g26410.1	Gm14	32380154	32381095	+	942	1	942	0	CRP3150.trim	Bowman Birk inhibitor	S	25	Tandem	MGLKNNMVVLKVCLVLLFLVGGTTSASLRLSELGLLMKSDHHQHSNDDDSSKPCCDQCACTKSNPPQCRCSDMRLNSCHSACKSCICALSYPAQCFCVDITDFCYEPCKPSEDDKENY*
Glyma14g36085.1	Gm14	45257889	45258423	-	535	2	178.5	178	CRP0310.trim	DEFL	S	28	WGD	MGFRFHQHILLGILFVALILTSGGLTTGQFIPGYTCVAKCINSPDCKQSCISHDFKIDSKCLNFFNINLCCCK*
Glyma14g36750.1	Gm14	46048336	46051452	-	3117	1	2401	0	CRP3040.trim	novel	-	-	WGD	MEVYGNSMVAAPSNVIYLSSILGQDSPITGHRCNWKCENEHVCGNMYRCKITGLTHICDKNCNQRILYDNHSSLCLASGQIFPLTPEEEQAVRGVRRKLDTENSPSDSCGFKRRRDAQFHPSPFERSFSAVSPICSQVGDGMDMK*
Glyma14g36800.1	Gm14	46086259	46087200	+	942	1	942	0	CRP5940.trim	Kazal-type serine protease inhibitor	S	26	WGD	MPKSSRFLVVAIAVAALCVILPVAAAADLEDPGVLRLPSDSLCGKTTPSSCPAKCFRADPVCGADGVTYWCGCAEAACAGVEVAKLGFCEVGNGGSAPIPGQALLLVHIVWLIVLGFSVLFGLF*
Glyma14g38593.1	Gm14	47738390	47739959	+	1570	4	139	338	CRP3210.trim	Novel	S	26	Dispersed	MSGKSSFPVCFSLGTFFLLLLNHVSAENRTEPRKNANLSPFESWRSAYFCMNNTPIPPSCLGKHGYIMKLDGVLDVSASDISDFCNNGCKSHTLDVLSCIQDVKRDFYFGTKQNVSFVKDAIINACAASQRYALNTNVTKDPNSATSLYGRLYVPLVSTLTTMAFIATFGV*
Glyma14g39640.1	Gm14	48695678	48697147	-	1470	3	281.3	313	CRP2700.trim	Snakin	S	27	WGD	MAARSYSPTMVALSLLLLVTFSNVAEAYTRSGTLRPSDCKPRCTYRCSATSHKKPCMFFCQKCCAKCLCVPPGTYGNKQVCPCYNSWKTKEGGPKCP*
Glyma14g40400.1	Gm14	49354449	49355605	+	1157	3	290.7	142.5	CRP2700.trim	Snakin	S	23	WGD	MTLSKLIVASLLASLLLLHLVDADQSAHVQTQGSLLQKIDCNGACAARCRLSSRPRLCKRACGTCCRRCNCVPPGTAGNQEVCPCYASLTTHGGKRKCP*
Glyma14g40640.2	Gm14	49617669	49619991	+	2323	1	1341	0	CRP2855.trim	novel	S	23	WGD	MVALRNFRLLCFILVVTIVELKAEELKNVTNHSQGNATLASLSHQGEKHELKGKHNVFKNEVLFNTSKDSWYYRGGGGGGGGGGGFRWGGGGGGGGGGGAGGGGSGWGWGGGGGGWWKWGCRREARHGKGKQRVRHYHTSTNEDYRMGEFAQCMARTRCRGLRLDCPLHCGGPCFYDCHHMCKAHCRRP*
Glyma15g05510.1	Gm15	3894129	3894831	-	703	2	197	309	CRP2490.trim	Thionin	S	21	WGD	MKKMVVAMMLIFLLISTQMESVEPDAADCLDGCTTACVQSDSRLQARCDRKCSIRCGPGNQPNPKYFFFILTMLYIDISWMDKKKEKDKMIFCLLT*
Glyma15g05770.1	Gm15	4094166	4097741	-	3576	3	705	730.5	CRP4580.trim	Lipid transfer protein	C	22	WGD	MTAKWYLIVCVVAIWAVDLGSSSHHARAPAPAPSVECSNLVLTLSDCLTFVSNGSTVTKPQGTCCSSLKTVLNTAPKCLCEAFNSSAQLGLAINVTKAVTLPAACKLSTPSAANCGLSATPAAAPGPSPTSATATIGTPGGAPSSTPGNAASALIPISAGSSIVCLLVALSLVSLSE*
Glyma15g07465.1	Gm15	5232944	5234070	+	1127	1	767	0	CRP2860.trim	novel	S	21	WGD	MKPTITILFSLLLFIASPSLATRPASNPDQVMHSKDNKNNNNQGDGGGFFGPGGRFSIPGFGNGFGNGIIGGGYGSGYGGPNGGSSKGGIIRPTVLCKDKGPCFQKKVTCPAKCFSSFSRSGKGYGAGGGGGGCTVDCKKKCIAYC*
Glyma15g08170.1	Gm15	5755922	5757013	-	1092	1	1092	0	CRP1760.trim	RALF	S	22	WGD	MSSKAWLAFLLLALAMVAETYATIDEFATTLEEFDPIISDGDADLIVDDNEFLMSSESTRRSLMHGHPGKGRGRARYISYAALRSNQVPCGRRGRSYYNCNQRGRANPYNRGCTAITHCARDTS*
Glyma15g08850.1	Gm15	6260254	6261954	+	1701	2	459.5	782	CRP3370.trim	Pollen Ole e I	S	24	WGD	MGKAAIIILASTLCFLSFLGSAYARDRFMVEGTVYCDTCRVQFLTKLSEILEGATVRVTCSQVDNAKNVTFSKEAVTDASGSYKVEVEGDHEEDTCEVTLLKSPRPDCSEIDRESHLQQAARISITKNNGIVSPLRQANPLGFLKKDRLPGCADLLKELGINEDGTLSV*
Glyma15g11710.1	Gm15	8635300	8635984	-	685	1	685	0	CRP3080.trim	Stig1	S	23	WGD	MKSLKTLFLVALLIMALAITLSATSSQTEEPKSLRGTSRFLSQKRVALTCDKNPKICLVKGSAGPNCCSNKCVNFSTDRLNCGRCGKKCSFGKICCEGKCVNPKTNEKHCGKCGNKCNAKGSCVFGMCSYA*
Glyma15g12600.1	Gm15	9299953	9300833	+	881	1	881	0	CRP4820.trim	Lipid transfer protein	S	28	WGD	MASKGTVASTYVALFLCLNMLSYTMVSSTYIPVIPDPSVPSQKGTCPIDALKLGVCANVLNLVNVKLGSPPTLPCCNLIKGLADLEVAACLCTALKANVLGINLNVPISLSVILNNCGRNNAGFQCP*
Glyma15g12620.2	Gm15	9328816	9329635	-	820	1	820	0	CRP4820.trim	Lipid transfer protein	S	24	WGD	MASKSIACIVLLSLNLLFFTMVSPNTIAPSPAIQPPPPPPSPPRECPELGLCLDILGLGQGSPSKDCCPILGGLIEVGAIVCICDKLRSATLGINIDVNLALVLMLKFCGHNETNLICN*
Glyma15g13740.1	Gm15	10356671	10357337	+	667	1	667	0	CRP4820.trim	Lipid transfer protein	S	25	WGD	MGSKVVAYVALLLSINILFISMVSSSSHYDPQPQPSYVTALITRPSCPDLSVCLNILGGYLGTVDDCCALIGGLGDIEATVCLCIQLRALGILNLNRNLQLILNACGPSYPSNATCPRT*
Glyma15g13750.1	Gm15	10365417	10366158	+	742	1	742	0	CRP4820.trim	Lipid transfer protein	S	25	WGD	MGSKVVASVALLLSINILFISMVSSSSHYDPPPQPSYVTALITRPSCPDLSICLNILGGSLGTVDDCCALIGGLGDIEAIVCLCIQLRALGILNLNRNLQLILNSCGRSYPSNATCPRT*
Glyma15g13760.1	Gm15	10373016	10374115	+	1100	1	1100	0	CRP4820.trim	Lipid transfer protein	S	25	WGD	MGSKVVASVALLLSINILFISMVSSEDDPPPPPSDVPAPITPPPLSPPSPSPSPQPSCPDLSVCLNILDGSPADDCCALIDGLVDLEASVCLCIQLRALEIVDLDLNLRLILNACGPSNTTNATCDRT*
Glyma15g13770.1	Gm15	10388350	10389270	-	921	1	921	0	CRP4820.trim	Lipid transfer protein	S	25	Tandem	MGSKVVASVALLLSINILFISMVSSSSHYDPPPPPCYVPAPFTPPPPSLSPPPPSGPSCPDLSVCLNILDGSPADDCCALIADLVDLEASVCLCIQLRVLGIVNLDLNLQLILNACGPSYPSNATCPRT*
Glyma15g13785.1	Gm15	10397207	10400636	-	3430	2	276	2878	CRP4820.trim	Lipid transfer protein	S	25	WGD	MGSKGVSLLLFLNLLFFSMISSSSSYKSPPPCNVPSPGTPPPPKHSGPRSPPPTGHFHPPPKPSSPTPSPPNSSSSYKPPPPSPSDIPVHVTPPPPPPPPPRCPNLRICPLLSGLTDLEAAVCVCAQIRAELLGIPININLFLDLVLNRCGKRLPANYRCN*
Glyma15g13800.1	Gm15	10414660	10415415	-	756	1	756	0	CRP4820.trim	Lipid transfer protein	-	-	Tandem	SSSSYEPPSPSPSISPTLSPFNSPLSLPSPSPISLEPSPSDSPSPSPSKSPLSSLPPPPASPAASPSDSPSPVSSPSPPSNSPSPLSPPSPVSPAPAPSNSPSPSPPPPSISPAPSLSNTPPPPPPPPVSSPPPPLVSSPPPPPPPVSPPPPPLVSSPPPPPPPVSPPPRNCPNLRFCTNILGGINIPGFPATTRECCTLISGLVDFDASFCLCTQIRAGIFGININPNIGVNLVLNACGRRRNTTTNPCN*
Glyma15g15360.1	Gm15	11770388	11772954	+	2567	3	487	553	CRP5660.trim	Chitinase	S	21	WGD	MSPTWVFVLGIIAAMLVVVNGQSSVKPLVKTVKGKKVCDKGWECKGWSAYCCNETISDYFQTYQFENLFAKRNSPVAHAVGFWDYRSFITAAALYQPLGFGTTGGKTSGQKELAAFFGHVGSKTSCGYGVATGGPLAWGLCYNKELSPDKFYCDDYYKLTYPCTPGAAYYGRGAIPLYWNYNYGKAGEALKVDLLNHPEYIEQNATLAFQAALWQWMNPPEKHLPSPHDVFVGNWKPTKNDTLSKRVPGFGATINLLYGDQTCGQGSDNEAMNNIISHYLYYLDLIGVGREEAGPNEVLSCAEQAAFKPPGSPSSATN*
Glyma15g15390.1	Gm15	11810786	11814719	+	3934	4	277	942	CRP3210.trim	Novel	S	24	WGD	MAFFQVSVRRWILTFAILYVCVFGKNFGNADEDESEAQTGGGGYGGVGGGFGGAGAGVVGGGGGFGAGGGGFGAGGGGVGSGDPAQIVSKALLCFNDKNIYRSCEETCRLNENGNLNVPVEKTDTFCQGPCLSETNLVLNCLDNVFSNFIFYNRATIQDIRETIEAGCGYGRQRGNFNVAEHIQREESKAPKATSHVVMGLAIVMMGRALLPLNFT*
Glyma15g16940.1	Gm15	13185790	13186646	+	857	1	857	0	CRP2980.trim	Antimicrobial peptide MBP-1	-	-	WGD	MAETHSFTHTPLITPTISPTRSKPCNPPEHSINLMVVLAVIVCAFLCALGLNTMLQCVFQCANRVLTEPLQWIASRRLNSGLKKREMVALPTSTYTHSCASPSSPSNNICAICLTEFSDGDRIRFLPNCNHRFHVDCIDKWLLSHSSCPTCRNLLKPTDSVHSLHTVVS*
Glyma15g17730.2	Gm15	14208329	14208831	-	503	2	195	113	CRP0670.trim	DEFL	S	27	WGD	MVNHISNCSLLFVMLALTITGLIEVKGNTCSQPLGGCGPMGQCDQRCKALHIDGQGSCDLGLCTCYYGCADPPPSPTPPKMCNNGLGVCSVQCGDACCNAKCASKYNQGTGMCSTIGNNNLCTCQYRCG*
Glyma15g17740.2	Gm15	14225041	14225681	-	641	2	263	115	CRP0670.trim	DEFL	S	27	Tandem	MVTYISNYSLLFVMLALTITGLIEVKGNTCSQPLGGCGPMGQCDQRCKALHIDGQGSCDLGLCTCYYGCAGPPPSPTPPKICNNGLGVCTLQCGDACCNANCARKYNQGTGMCSTIGNNNLCTCQYRCG*
Glyma15g27660.1	Gm15	30189634	30190914	+	1281	1	1281	0	CRP6150.trim	Kunitz type trypsin inhibitor	S	23	WGD	MSMKLYASLTFVVWLFMATSSLAQYVLDTNRERVDSDDEYYIRPAITDNGGRFTLINRNRSCPLYVGLENTDTPLGYPVKFTPFSRNNNDDDDDDIRVNRDLRVAFDEVSTTCVQSTEWRVGENDTRSGRRLIITGRDETTGSYGNYFRIVETENVGIYNIQWCPTEVCPTCRFICGTGGILRENGRILFALDGTPLPVMFQKKDD*
Glyma15g39861.1	Gm15	46760365	46763714	+	3350	2	239.5	2871	CRP0750.trim	DEFL	S	18	WGD	MKILFYLSVVLLVGFMDSGNQVHMAVVPEYVHCDYLTLRNDYCDIKNDPCDAHCKVHYRSTNVTGSCDIDINLCVCTYCHE*
Glyma15g42000.1	Gm15	49314833	49316213	+	1381	2	427	527	CRP4060.trim	Lipid transfer protein	S	23	WGD	MKSSGALATLVLLILLLASTSEAAISCSDVIKDLRPCVSYLVSGSGQPPAACCSGAKALASAATTSEDKKAACNCIKSTSKSININSQLAQALPGNCGITLPVAISPNADCSKVG*
Glyma15g42651.1	Gm15	50084697	50086065	-	1369	2	329	711	CRP4410.trim	Lipid transfer protein	S	33	WGD	MRSNSMMKFSSYKAVSLLWFLLIMAGLVAQVQSSPCTSTFFSALVQLIPCRAAVAPFSPIPPSDSCCNALKALGQPCLCVLVNGPPISGVDRNMASQLPDKCTANFEPCDIM*
Glyma16g05650.1	Gm16	4993722	4994218	-	497	2	158.5	180	CRP0350.trim	DEFL	S	21	WGD	MASRFDQALLLGIIFVAFVLTSGPATVAQDCGPLKCIIGHNDFCMQCCRREGFGSGICKNDGKYTRCSCT*
Glyma16g05760.1	Gm16	5139988	5141882	+	1895	2	723.5	448	CRP3350.trim	Pollen Ole e I	-	21	WGD	MNTITLLLLFPFFTQFLEVEPARTKLPGKTRFPISQISVMGFVYCDFCSNSSFSRHSYFLPGAEVKVDCMFKALSEKTSEQISLSVNRTTNKYGMYKLEIPSVDGVKCAEDSAVVSSCQASLIGSSSSACNVPGYKTTSNVIAIKARRANLCIYSFNALTFRPSKRDITLCGN*
Glyma16g06601.1	Gm16	5919107	5919900	-	794	2	348.5	97	CRP2350.trim	Thionin	S	24	Dispersed	MAKSEMKFIGVVILMMIIVGSTQADNNSPDLTGCEVKCGFKCIAYFYSKKKFDECCLPCIRKCHHEMSIDVVYDCITGCRLTKSIDDNIDARVLTVHAMDSCVQECKNK*
Glyma16g12373.1	Gm16	13365613	13366215	+	603	1	603	0	CRP1810.trim	RALF	S	26	WGD	MAQPNSNMKVWFFCFLLLSMTAINHGKLDDKNIQKEMHGPSERKLSDQNNDKPVAANPYNRGCSIIHRCRND*
Glyma16g18480.2	Gm16	20463680	20465044	+	1365	2	407	551	CRP0000.trim	DEFL	S	21	WGD	MSRSVPLVSTIFVLLLLLVATEMMGPTMVAEARTCESQSHRFKGPCLSDTNCGSVCRTERFTGGHCRGFRRRCFCTKHC*
Glyma16g18700.1	Gm16	20647850	20649606	-	1757	2	370.5	1016	CRP4750.trim	Lipid transfer protein	S	26	WGD	MVRDVKNGRALLVAFLMFLLASEVLILEAEGAGECGKTPIGSAAASLSPCLGAVSNVRAKVPLACCARVGALLKTAPRCLCAVLLSPLAKQAKINPATAITIPKRCNIRNRPAGKKCGRYTVP*
Glyma16g21230.2	Gm16	24019172	24020372	-	1201	3	137.7	394	CRP2700.trim	Snakin	S	23	WGD	MAISKALLVSVLIFSIILNHVESDTMATTTLGNEPSFNFSSSNIDCCVECNRRCQLSSRPNLCKRACGTCCQRCNCVPTGTYGHYEECPCYANMTTHKGKHKCP*
Glyma16g22680.1	Gm16	26279703	26281396	+	1694	3	414.3	225.5	CRP5630.trim	Chitinase	S	23	WGD	MGNMKLCPLMLCLLLAFLLGAAAQNCGTQVGGVICPNGLCCSQYGWCGNTEAHCGRGCQSQCTPGSTPTPTTPSGGDISNTISRSQFEEMLKHRNDAACPGRNFYTYDAFIAAARSFNGFGTTGDITTRRREIAAFFGQTSHETTGGWASAPDGPYAWGYCFINERNQADYCTSGTRWPCAPGKKYYGRGPIQLTHNYNYGLAGEQLNLNLLNDPDLVSRDPIVAFRTAIWFWMTAQGNKPSSHSVIIGTWNPSSADWQAGRVPGYGVITNIINGGLECGRGPDSRVQSRIGFYERYCQIFGVSPGNNLDCNNQRPF*
Glyma16g26480.1	Gm16	30598439	30599735	-	1297	2	333	631	CRP4680.trim	Lipid transfer protein	S	25	WGD	METILRALCWIAFLVLLTCIPRGSAQDSSCLNKLSPCLNYLNGTEDPPDSCCEPLKSVIESDAECLCSLVSNRGTRQAEQAGININEAQQLPGRCGQHVNPLSCLTNSPGPTNSDRNSATKLVHVSSGIVMMILFFSIIAHV*
Glyma16g30420.2	Gm16	34065972	34067637	+	1666	3	241.3	471	CRP4660.trim	Lipid transfer protein	S	25	WGD	MDSNACLPHLLVFAITLVLVSHAMGDSAQDKQRCAESLTGVTTCLPYLGGDTKSPTADCCSGLTQAMKTNKKCVCVILKDRDDPDLGLKINMTIAAGLPSLCKTPDNFSQCSALLHLDPKSPEAQAFNQIDQKSNGGSIRPSPTPSVEGSSQNGRKQGTDETATAKNSASYIGKRFLESLVAVAGLLIWLS*
Glyma16g30531.1	Gm16	34126143	34128364	+	2222	2	198	1826	CRP4660.trim	Lipid transfer protein	S	25	WGD	MDSNACLPHLLVLAITLVLVSHAMGDSAKDKQRCAESLTGVATCLPYLGADAKAPTADCCSGLTQAMKTNNKCVCLILKDRDDPDLGLKINMTIAVGLPSLCKTPDNLSQCSVVCRWFQYILRNHRLSNRC*
Glyma16g30616.2	Gm16	34180572	34183280	+	2709	1	532	0	CRP4660.trim	Lipid transfer protein	S	25	Unknown	MDSNACLPHLLVLAITLVLVSHAMGDSAQDKQRCAESLTGVATCLPYLGADAKAPTADCCSGLTQAMKTNKK*
Glyma16g30681.1	Gm16	34225159	34226075	+	917	2	216	485	CRP4660.trim	Lipid transfer protein	S	25	WGD	MDSNACLPHLLVLAITLVLVSHAMGDSAKDKQKCAESLTGVATCLPYLGADAKAPTADCCSCLTQAMKTNKKCVCLILKDRDDPDLGLKINMTIAVGLPSLCKTPDNLSQCSVQCENGQIQFHVIYGSVYEKEIKEKVEFDYG*
Glyma16g30845.1	Gm16	34343103	34345507	+	2405	3	379	634	CRP4660.trim	Lipid transfer protein	S	23	WGD	MDSNACLPHLLVLAITLVLVSHAMEDSAQDKQRCAESLTGVATCLPYLGADAKAPTADCCGGLTQAMKTNKKCVCLILKDRDVPDLGLKINMTIAVGLPSLCKTPDNLSQCSALLHLDPKSPEAQAFNQIGQKSNGGSISPSPTTSAEGSSQNGRNQGIDETATAKNSASYIGKRLLESLVAVAGLLIWLS*
Glyma16g30901.1	Gm16	34379874	34380816	+	943	2	403	137	CRP4660.trim	Lipid transfer protein	S	25	Proximal	MDSNACLPHLLVLAITLVLVSHAMGDSAQDKQRCAESLTGVATCLPYLGADTKAPTADCCSRLTQAMKTNKKCVCLILKDRDDPDLGLKINMTISVGLPSLCKTPDNLSQCSVEGSSHKEQMKRPQLRIVNLISGRDC*
Glyma16g31008.1	Gm16	34474322	34475303	+	982	1	894	0	CRP4660.trim	Lipid transfer protein	-	-	WGD	MGDSAQDKQRCAESLTGVTTCLPYLGGDTKAPTADCCSGLTQAMKTNKKCVCLILKDRDDPDLGLKINMTIAVGSTA*
Glyma16g31040.2	Gm16	34500758	34501087	+	330	1	330	0	CRP4660.trim	Lipid transfer protein	S	25	WGD	MDSNACLPHLLVLAITLVLVSHAMGDSAQDKQKCAESLTAVATCLPYLGADAKAPTADCCSGLTQAMKINKKCVCLILKDRDDPDLGLKINITIAVGLPSLCKTPDNLC*
Glyma16g31220.2	Gm16	34651183	34652734	+	1552	3	335	273.5	CRP4660.trim	Lipid transfer protein	S	25	Proximal	MDSNACLPHLLVLAVTLVLVSYAMGDSAQDKQRCAESLAGAATCLPYLGGDTKAPTADCCSRLTQAMKTNKKCVCLILKDRDDPDLGLKINMTIAVGLPSLCKTPDNLSQCSALLHLDPKSPEAQAFNQIGQKSNGGSISPSPTPSVEGSSQNGRNQGTDETATAKNSASYIGKRLLESLVAVAGLLIWLS*
Glyma16g31540.2	Gm16	34904513	34905951	-	1439	3	157	484	CRP4660.trim	Lipid transfer protein	-	-	WGD	SLTGVATCLPYLGADTKAPTVDCCSGLTQAMKTNKKCVCLILKDRDDPDLGLKINMTIAVGLPSLCKTPDNLSQCSALLHLDPKSPEAQAFNQIGQKSNGGSISPSPTTSAEGISQNGRNQGTDETATAKKNSASYIGKRLLESLVAVAGLLIWLS*
Glyma16g31571.1	Gm16	34923276	34923578	-	303	1	303	0	CRP4660.trim	Lipid transfer protein	S	25	WGD	MDSNACLPHLLVLAITLVLVSHAMGDSAQDKQRCAESLTGVTTCLPYLGGDTKAPTADCCSGLTQAMKTNKKCVCLILKDRDDPNLGLKINMTIAVGSTA*
Glyma16g31780.2	Gm16	35065425	35065778	-	354	1	354	0	CRP4660.trim	Lipid transfer protein	S	25	WGD	MDSNACLPHLLVLAITLVLVSHAMGDSAQDKQRCAESLTGVATCLPYLGADAKAPTADCCSGLTQAMKANKKCVCLILKDRDDPDLGLNINMTIAVGLPSLCKTPDNLSQCSGTFNF*
Glyma16g31840.2	Gm16	35108885	35110857	-	1973	3	234.3	635	CRP4660.trim	Lipid transfer protein	S	23	WGD	MDSNACLPHLLVLAITLVLVSHAMEDSAQDKQRCAESLTGVATCLPYLGADAKAPTADCCGGLTQAMKTNKKCVCLILKDRDVPDLGLKINMTIAVGLPSLCKTPDNLSQCSALLHLDPKSPEAQAFNQIGQKSNGGSISPSPTTSAEGSSQNGRNQGIDETATAKNSASYIGKRLLESLVAVAGLQIWLS*
Glyma16g32170.1	Gm16	35347974	35348867	-	894	2	288	318	CRP4380.trim	Lipid transfer protein	S	23	WGD	MAAATKSLLSLILLLVVSHETQMAMTQSSTCSSQLSDLNVCAPFVVPGVNTNPNATCCNALQAVDRDCLCNTIRIASQLASQCQIPSLSCGAN*
Glyma16g33120.1	Gm16	36156023	36157046	-	1024	2	459.5	105	CRP6110.trim	Kunitz type trypsin inhibitor	S	22	WGD	MKKFVQVLFSLWLVLLFGLLDGKPPHTSNRLIMDASAGQMFPSTPYYLMPRHHELGGGGIKLIKTGNSTYPNTILQYFPNDNFGLPIHLYISVISLLLIFEGIPLAICMEQNPACVISSVSVPIEGSGNPNSSRWLVFVDNSIQKTCVGTGGPEAHPGLLTYSGTFHIEILEKDPLRYNSYKLVFCFAGSDYKNCSYIGTYDNGEGGRRLILTETNPFLFSFFHIYNNSDGTIKSVG*
Glyma16g33140.1	Gm16	36163339	36164634	-	1296	2	453.5	389	CRP6110.trim	Kunitz type trypsin inhibitor	S	22	Proximal	MNKFVLVLFTVSWVLLFGLLDGKPPIGSGRVIWDTGGQQLFASYAYYITARHPDLGSGGLKLIKTGNSTCPNTILQYFPKYTHGLPMYLLISVISNFIVYEGTPLAIFMAKKPNCVESLVPDPMKGSPDPPSPLNPPNSSRLLVFVDNSIHKTCVGTAGPEAHPGLLTYSGTFHIEILENVRFGYSSYKLVFCFDGSDYQNCSYIGTYDNGEGGRRLILTETNPFLFSFVHALKFDGTIKSVG*
Glyma16g33400.1	Gm16	36335848	36336538	+	691	1	691	0	CRP3150.trim	Bowman Birk inhibitor	S	24	WGD	MSLKNNMVVLKVCLLLLFLVGVTAARMELSFFKSDQSSSYDDDEYSKPCCDLCMCTRSMPPQCSCEDIRLNSCHSDCKSCMCTRSQPGQCRCLDTNDFCYKPCKSRDD*
Glyma16g33710.1	Gm16	36543872	36544989	+	1118	1	1118	0	CRP6130.trim	Kunitz type trypsin inhibitor	S	28	WGD	MKVSIAKFHSLPLCFFLLLAFNTKPLLAAEPEPVVDKQGNPLEPGVGYYVWPLWADEGGLTLGQTRNKTCPLYVIRDPSFIGTPVSFLAPGLDHVPTLTDLTIDFPVVTVCNQPTVWRLNKVGSGFWFVSTSGDPNDITSKFKIERLEGDHAYEIYSFKFCPSVPGALCAPVGTFEDADGTKVMAVGDDIEPYYVRFQKVSIFGQDKKQPFSIL*
Glyma16g33723.1	Gm16	36546230	36547392	+	1163	1	1163	0	CRP6130.trim	Kunitz type trypsin inhibitor	S	28	Tandem	MKVSIAKFHSLPLCFLLLLAINTQPLLAAEPEPVVDKQGNPLVPGVGYYVWPLWADNGGLTLGQTRNKTCPLDVIRDPSFIGSPVRFHASGLNHIPTLTDLTIDFPVVTVCNQPTVWRLSKEGSGFWFVSTRGNPQDLITKFKIERLEGDHAYEIYSFKFCPSVPGVLCAPVGTFVDADGTKVMAVGDNIDPYYVRFQKVSTFGQDKKQPFSIV*
Glyma16g33760.1	Gm16	36554319	36555523	-	1205	1	1205	0	CRP6020.trim	Kunitz type trypsin inhibitor	S	18	WGD	MKMTLIALLLLVALSTKALLGAAGPAPEQVLDTSGKMVRARTSYYIVPASPDVGGLAMASTGEDCPLDVVAVDGYQGQPLIFTPVNVNKGVIRVSTDLNIYFPIDTSCPLTKAWKLKDYDYSTSQWFVTTGGDFGNPGSQTLANWFKIEKYEDAYKLVYCPSVCKDCSYPCSDIGIYQDQYGKRLALSSEPYRVKFQRAY*
Glyma16g33770.1	Gm16	36557291	36558221	-	931	1	931	0	CRP6020.trim	Kunitz type trypsin inhibitor	S	20	WGD	MKMTLVTLVLVFALITKALAGPASEPVLDALGKKVRADSIYYIVPASSDIGGLASARTDVDCPLDVVAVDGDLGLPLSFTPVNDKKGIIRVSSDLNIYFTSYTIFCPQTTVWKLKYYDDSTSQWFVTTGGELGHPSSQTVANWFKIEKYEDAYKLVYCPSVCSDCNHQCSDIGIYQDQYGKRLALSSEPYKVQFERCWACE*
Glyma16g33790.1	Gm16	36568219	36569321	-	1103	1	1103	0	CRP6020.trim	Kunitz type trypsin inhibitor	S	25	WGD	MKFMYLAFLLLFVFSSQFLLGGADASPRQVIDTEGKKVRAGVDYYIRPVPTTPCDGRGPCVVGSGYVLIARSSNHTCPLSVAVVEGFRGLAVTFKLVNPKKGVIRVSTDLNIKTSLTNTSCSESTVWKLDAFDDSTGQWFVTTGGVLGNPGKDTIDNWFKIEEYDDDYKLVFCPTVCNFCKPLCRNVGVFRDSNGNQRVALTDEPYKVRFQPSA*
Glyma16g33800.1	Gm16	36578351	36579399	+	1049	1	1049	0	CRP6020.trim	Kunitz type trypsin inhibitor	S	27	WGD	MKKVSPLAFSILFLAFTIEPFIGIAAAAPEAVLDTSGQKLRTGVKYYILPVFRGKGGGLTVSSSGNNTCPLFVVQEKLEVSKGTPVTFTPYNAKSGVILTSTDLNIKSYGKTTTCDKPPVWKLLKVLTGVWFLSTGGVEGNPGVNTVVNWFKIEKAEKDYVLSFCPSFAQTLCRELGLYVGDDGNKHLSLSDKVPSFKVMFKRA*
Glyma17g00333.1	Gm17	91724	93383	-	1660	2	263.5	1133	CRP4580.trim	Lipid transfer protein	-	-	Dispersed	MVLNVSKASLLLAACKVSTPSATNYGLYKMHAVAPAGGLSPQASPSPALAQGNTTSTLSPISVGSLLNKKRKLKLRYAEGVSVKGAYIHTFVEESCSWRGKLECHKPLSCTAPCLPAPSSLKDSVRMPPRD*
Glyma17g00980.1	Gm17	549379	551681	+	2303	2	417	1469	CRP3390.trim	Pollen Ole e I	S	24	WGD	MMNYFCGCHGLVIILVLIASPAEGEDNHPLLELLSSRDEVVQIAGYGEEKLSTVLITGSVTCEAPHRPQPHAWPIQGASVGVNCKSHGRNNKWNKGKSMVATGVTDEFGDFMIDLPSHLHAIPNLEKVCIVKIHRIPKASLCRPAHVIKKHKGLTLSSFGNGIRTYNAGNIRIQHI*
Glyma17g01460.1	Gm17	898105	898808	+	704	1	704	0	CRP3080.trim	Stig1	S	22	WGD	MKSLNTLFLLAMLMALAVFVSGISPGSGEPKGKINRFLSDRVVLKCDKYPKVCHIKGSAGSDCCKNKCVNLSTDVSNCGKCGKKCSYGKICCEGKCVNPRTNEKHCGKCGNKCNSESSCIYGMCSYA*
Glyma17g02940.2	Gm17	1947801	1948965	+	1165	1	1165	0	CRP1760.trim	RALF	S	24	WGD	MGSSTTFCAFFLVCTILSVHVAQSSSSTLDLDTFFLPLKSGCRGSVAECSLLAGDDDTEFLMESESNRRILAGRSYISYGALRRNTVPCSRRGASYYNCRPGAQANPYSRGCSAITRCRR*
Glyma17g10050.1	Gm17	7524023	7526123	-	2101	4	285	320.3	CRP2700.trim	Snakin	S	22	WGD	MALRELLMMGILLLVCLAKVSSDVNMQKEEDEELRFPNHPLIVRDGNRRLMQDIDCGGLCKTRCSAHSRPNVCNRACGTCCVRCKCVPPGTSGNRELCGTCYTDMITHGNKTKCP*
Glyma17g11940.1	Gm17	8985940	8988187	+	2248	1	1403	0	CRP4820.trim	Lipid transfer protein	S	20	WGD	MESSKIYAYLFLCMIFLSSATPILGCGYCGKPPKKHKPGKTPKTPKTPVVKPPVTIPPINVPPVVLPPIVKPPGILPPIPIINPPTTPGKGGNTPCPPPKSPAQATCPIDTLKLGACVDLLGGLVHIGLGDPVANQCCPVLQGLVEVEAAVCLCTTLKLKLLNLNIYVPLALQLLVTCGKSPPPGYTCSL*
Glyma17g13570.1	Gm17	10400373	10405370	+	4998	3	950.3	1073.5	CRP3980.trim	Lipid transfer protein	-	-	WGD	MGRICLRRRESPSSLLSDHHVKAPAGGKSQTSGIAVRHVRRSHSGKYGKVKKDGAGGKGTWGKLLDTDIDSHIDRNDPNYDSGEEPYQLVGTTVADPLDEFKKAVVSIIEEYFSNGDVELASSDLRELGSSEYYPYFIKRLVSMAMDRHDKEKEMASVLLSALYADVISPAQIRDGFFMLIESSDDLAVDILDAVDILALFLARAVVDDILPPAFLARARKALPESSKGVQVIQTAEKSYLSAPHHAELVERRWGGSTHITVEEVKKKIGDLLREYVDSGDTLEACRCIRELGVSFFHHEVVKRALILAMEIRSAEPLMLKLLKEAAEEGLVSSSQMVKGFSRLAESLDDLALDIPSAKALFQSFVPKAISEGWLDASLTKPATEDGEIQEDEKVRKYK…
Glyma17g14620.2	Gm17	11363133	11363728	-	596	2	234	128	CRP4670.trim	Lipid transfer protein	-	44	WGD	QRGSLKSISLVVVGKEKKMKMGGGCKCLVSLVLALVLMRSLAEAQSGSSTTCAQELIPCVNFLNGTTTPPSSCCDPLKQTVENQLDCLCNIFFSPGLLQSFNVSVDQALALSRRCGVTNGITSCTNGSAPAPGSGPPPGKTPLNIPKFNQASFMQ*
Glyma17g14840.1	Gm17	11620277	11621187	-	911	1	911	0	CRP4820.trim	Lipid transfer protein	S	26	WGD	MESSRTSTTLALFLTINLLFFVMASGCYTCTQPKPNPIPFPYPNPSPAAKSCPRDALKLGVCANVLNGPIGAIVGSPPDHPCCSVLEGLLDLEVAVCLCTAIKANILGINLNIPISLSLILNACEKSPPSDFLCN*
Glyma17g14850.1	Gm17	11631903	11633231	+	1329	1	1329	0	CRP4820.trim	Lipid transfer protein	S	25	Tandem	MGSKTRSFLALFLTINILFFALASACGTCPSPKPRHNKHKPVKPSPSGGSGGSGGSGGSGGSGGSGGSGGSGGSGGSGGSGGSSTSCPRDALKLGVCANVLNGLLNVTLGQPPVTPCCSLLNGLVDLEAAVCLCTALRANILGINLNLPISLSLLLNVCSRQVPRDFQCA*
Glyma17g14860.1	Gm17	11642902	11643708	+	807	1	807	0	CRP4820.trim	Lipid transfer protein	S	25	Tandem	MASKTCSSLALFLTLNLVFFSLVSACGYTPCPGPNPKPRPNPNPNPNPSPSGSCPRDALKLGVCANVLNLVNATLGQPPVTPCCTLLDGLVDLEAAVCLCTALKANILGINLNLPISLSLLLNVCSRKAPRDFQCA*
Glyma17g14880.1	Gm17	11651355	11652625	+	1271	1	1271	0	CRP4820.trim	Lipid transfer protein	S	25	Tandem	MASKTCSSLALFLTLNLLFFSLVSACGSYSCPSPKPKPKPKPKPNPNPSPSGASCPRDALKLGVCANVLKGLLNVTLGQPPVTPCCTLLDGLVDLEAAVCLCTALKANVLGINLNLPISLSLLLNVCSRQVPRDFQCA*
Glyma17g14890.1	Gm17	11657123	11658102	+	980	1	980	0	CRP4820.trim	Lipid transfer protein	S	25	Tandem	MASKTCSSLALFLTLNLVFFSLVSACGYTPCPGPNPKPRPNPNPNPNPSPSGSCPRDALKLGVCANVLNLVNATLGQPPVTPCCSLLDGLVDLEAAVCLCTALKANILGINLNLPISLSLLLNVCSRKAPRDFQCAY*
Glyma17g14900.1	Gm17	11663949	11664894	-	946	1	946	0	CRP4820.trim	Lipid transfer protein	S	27	Tandem	MSPKSKAKAMFFILKIIMLNLLPPIYACGPCTPPRHHKHPPHHGGGRPKVSPPLPPIIINPPVVPPPVVIYPPPISPPYPPPHGGSPFPQRTCPIDALKLGLCLDVLGGLVHVGIGNPVENVCCPVIQGLLDLEAAICLCTVIRAKLLNLNIFLPLALQLLVTCGKTAPPGFVCPPLY*
Glyma17g14910.1	Gm17	11673313	11674153	-	841	1	841	0	CRP4820.trim	Lipid transfer protein	S	21	Tandem	MASKGALLLCLNILFFTVVSSTYVPCNPPPKTPKHTPVPKPPSPKQPSCPKDTIKFGVCADVLGLINVQLGKPPKTPCCNLIQGLADLEAAVCLCTALKANVLGINLNVPVKLSLLLNYCGKGVPKGFVCA*
Glyma17g14921.1	Gm17	11677505	11677900	-	396	1	396	0	CRP4820.trim	Lipid transfer protein	S	21	Tandem	MASKAALLLCLNVLFFTVVSSTYVPCNPPPKTPKHPPVPKPPSPKLASCPKDTIKFGVCADVLGLINVQLGKPPKTPCCNLIQGLADLEAAVCLCTALKANVLGINLNVPVNLSLLLNYCGKGVPKGFVCY*
Glyma17g14930.1	Gm17	11680955	11681936	-	982	1	982	0	CRP4820.trim	Lipid transfer protein	S	21	Tandem	MTSKGAILLCLNVLFFTVVSSTYVPCNPPPKTPKHPPVPKPPSPKQVSCPKDTVKFGVCADVLGLINVQLGKPPKTPCCSLIQGLADLEAAVCLCTALKANVLGINLNVPVNLSLLLNYCGKGVPKGFVCY*
Glyma17g18591.1	Gm17	16091418	16091869	+	452	2	170	112	CRP0750.trim	DEFL	S	20	WGD	MKTAFYFAGIFLLVLHTVFGNQVQMAVVPERCLGKNLYGFCKFNEDPCNFRCKQSFGSDYHGICSIRFHFCICRNC*
Glyma17g32100.1	Gm17	35393136	35394302	-	1167	1	1167	0	CRP4820.trim	Lipid transfer protein	S	25	WGD	MASNKVIATIMVLSLLAYSTSFTNACGTCHPKPTPSPPPPSGKCPKDTLKLGVCADILGLVTVVVGSPVSSKCCALLEGLADLEAALCLCTAIKANVLGINLNVPITLSVLLSACQKTVPSGFQCA*
Glyma17g35530.1	Gm17	39520699	39522605	+	1907	2	458.5	990	CRP2700.trim	Snakin	S	25	WGD	MKVAFAAVLLICLVLSSSLFEVSMAGSAFCSSKCSKRCSRAGMKDRCMKFCGICCSKCNCVPSGTYGNKHECPCYRDMKNSKGKAKCP*
Glyma17g37441.1	Gm17	41194940	41195948	-	1009	1	1009	0	CRP2855.trim	novel	S	23	WGD	MVALRNFRVLCLILVVTIVELRGEELKNVTDRSQGNDTLASLSHQGERNGLKGKHNLSLNEVLFNTSKDSWYYRGGGGGGGGGGGFRWGWGGGGGGGGGGGGGGSGWGWGGGGGGWWKWGCRREARHGKGKQRVRHYHTSNNEDYRMGEYAQCMARTRCRGLRLDCPLHCGGPCFYDCHHMCKAHCR*
Glyma17g37531.1	Gm17	41260262	41260965	-	704	2	297.5	109	CRP2350.trim	Thionin	S	19	WGD	MNTIGVMIMIMSMLGFAQANNYNPPFVQVESISETNRLTCPQACRVQCAALAPVEPWYDKCVKECTANCKHDVSVAKDCFTSCALIKSININNDVRDLSTNIVMNSCLQECQNKK*
Glyma17g37750.1	Gm17	41478862	41480054	+	1193	3	208.7	283.5	CRP2700.trim	Snakin	S	23	WGD	MAIFKALLASILISLVIVNLVESDTMYQVIKNTVEGSSPSPSPPTIDCDVECNRRCQLSSRPNLCKRACGTCCQRCNCVPSGTYGHYEECSCYANMTTHGGKHKCP*
Glyma17g37760.1	Gm17	41489219	41490300	-	1082	3	271.7	133.5	CRP2700.trim	Snakin	S	23	WGD	MALSKLIIASLLASLLLLHFVDADQSAHAQTQGSLLQQIDCNGACAARCRLSSRPRLCQRACGTCCRRCNCVPPGTAGNQEVCPCYASLTTHGGKRKCP*
Glyma18g00381.1	Gm18	111144	111532	-	389	2	148.5	92	CRP4660.trim	Lipid transfer protein	-	-	WGD	MVLEKSKKCICILIKDRDDPNLGIKINATLAIQLPTACHAPANNITQCVDLLHLVPNSPDAKVFEGFQKSSKTNSSSSTSVSSGAEKGSTTGNKDKGK*
Glyma18g00400.2	Gm18	125078	125819	-	742	3	165.3	123	CRP2700.trim	Snakin	S	23	Dispersed	MTKFVCALLLIFVMAFVTQVAYGGGEGSLTPQECPGACDYRCSKARARKACLYFCNLCCAKCLCVPSGTYGHKEECPCYNNWKTNKGTPKCP*
Glyma18g00550.1	Gm18	223083	224008	-	926	1	926	0	CRP1870.trim	RALF	S	24	WGD	MSQPRFISMISLCLTLFLFHTCTGLPFVDLNFHEVDVMTKRVCTKSIGECLSLTEPEMDSETNRRVLAMQKKYISYDTLKRDMVPCDRAGASYYNCHAIRANPYNRGCEVITACARGQDIKT*
Glyma18g00926.1	Gm18	440511	442826	-	2316	2	515.5	1285	CRP4640.trim	Lipid transfer protein	S	25	WGD	MKRVEFMGLGLLVVVMMGCCGSATAADDLATKCSAVIQKVIPCLNFATGKEEMPKKECCDAATAIKESNPECLCYIIQETHKGSPQVKSLGIQEAKLLQLPSVCNVKNASITNCPKLLGLSPSSPDAAIFTSNSSKTTPSAPTTTNSQTTTPQSQNASHGSMVQPSSTVTYVMVMALAIVLVAVPTETVSIYT*
Glyma18g02200.1	Gm18	1349952	1351741	-	1790	2	473	844	CRP3370.trim	Pollen Ole e I	S	21	WGD	MATRVLLLMALTLYIFPIATATFHVKGSVYCDTCRAGFETNATFYIRGARVGIQCKERKTMKVAFYSEGVTDSTGTYHIEVENDHRDNICECLLVKSPIKWCSTPDSGRDKSSIVLTHYQNGIVNHLHYANAMGYLRDEPLPECHKLLKYYLADSDV*
Glyma18g02870.1	Gm18	1866760	1867284	+	525	1	525	0	CRP3460.trim	Pollen Ole e I	S	23	WGD	MAGMHFSILSLLLLLVAFSYTEASADVPKTTDKKIEVVVEATVYCQSCDHFGTWSLIGAKPIPSAKVSVTCKSHNGHVSYYKVFETDKNGYLYAPLEGFKMQHYILDHPLHSCYVKPVWSPLESCSLLSNVNYGLNGAPLRYENKKLHGSKYEAVIYAAGPLAFRPSECSQTHH*
Glyma18g03151.1	Gm18	2072174	2073366	-	1193	1	802	0	CRP0100.trim	DEFL	-	-	Dispersed	MPEHGEGGVTTLTTVTTNARTWDSRGRACFCYFSCPGLCAKRSKTWSGWCGSSNNCDKQCRTKEGATHGACHGNILKRACDCYFKC*
Glyma18g03630.1	Gm18	2497663	2498587	-	925	1	742	0	CRP4720.trim	Lipid transfer protein	S	18	WGD	MSKFVGVFLLLLITVTVAEYDHSYPEHENEKNGPCGKFSTLRILTHKLRHCEKAARNAWVPVSSQCCNDLVEVSIPCLYAVFSSDAFKRVGVDPRVAITIPHRCHFANKP*
Glyma18g03640.3	Gm18	2502550	2503445	+	896	1	713	0	CRP4720.trim	Lipid transfer protein	S	18	Tandem	MGKFVGLFLLVLVSVAVAEYDNGYPEHENEKNGPCGKFSTLRILTHKLRHCEKAARNAWVPVSSQCCNDLVEVSIPCLYAVFSSDAFKRVGVDPRVAITIPHRCHFANKP*
Glyma18g03660.1	Gm18	2508640	2509528	-	889	1	706	0	CRP4720.trim	Lipid transfer protein	S	18	Tandem	MSKFVGVFLLLLITVTVAEYDHSYPEHENEKNGPCGKFSTLRILTHKLRHCEKAARNAWAPVSSQCCNDLVEVSIPCLYAVFSSDAFKRVGVDPRVAITIPHRCHFANKP*
Glyma18g03670.1	Gm18	2513579	2514401	+	823	1	653	0	CRP4720.trim	Lipid transfer protein	S	18	WGD	MGKFVGLFLLVLVSVAVAEYDNGYPEHENEKNGPCGKFSTLRILTHKLRHCEKAARDAWAPVSSQCCNDLVEVSIPCLYAVFSSDAFKRVGVDPRVAITIPHRCHFANKP*
Glyma18g03680.1	Gm18	2517801	2518687	-	887	1	710	0	CRP4720.trim	Lipid transfer protein	S	18	Tandem	MGKFVGLFLLVLVSVAVAEYDNGYPEHENEKNGPCGKFSTLRILTHKLRHCEKAARDAWAPVSSQCCNDLVEVSIPCLYAVFSSDAFKRVGVDPRVAITIPHRCHFANKP*
Glyma18g03691.1	Gm18	2522635	2531742	+	9108	1	1320	0	CRP4720.trim	Lipid transfer protein	S	18	Tandem	MSKFVGVFLLLLITVTVAEYDHGYPEHENEKNGPCGKFSTLRILTHKLRHCEKAARNAWAPVSSQCCNDLVEVSIPCLYAVFSSDAFKRVGVDPRVAITIPHRCHFSNKP*
Glyma18g03700.1	Gm18	2525082	2525976	-	895	1	712	0	CRP4720.trim	Lipid transfer protein	S	18	Tandem	MSKFVGVFLLLLITVTVAEYDHSYPEHENEKNGPCGKFSTLRILTHKLRHCEKAARNAWAPVSSQCCNDLVEVSIPCLYAVFSSDAFKRVGVDPRVAITIPHRCHFSNKP*
Glyma18g03711.1	Gm18	2530247	2531742	+	1496	1	1326	0	CRP4720.trim	Lipid transfer protein	S	18	Tandem	MGKFVGLFLLVLVSVAVAEYDNGYPEHENEKNGPCGKFSTLRILTHKLRHCEKAARDAWAPVSSQCCNDLVEVSIPCLYAVFSSDAFKRVGVDPRVAITIPHRCHFANKP*
Glyma18g03720.1	Gm18	2535383	2536315	+	933	1	750	0	CRP4720.trim	Lipid transfer protein	S	18	Tandem	MSKFVGVFLLLLITVTVAEYDHSYPEHENEKNGPCGKFGTLRILTHKLRHCEKAARNAWVPVSSQCCNDLVEVSIPCLYAVFSSDAFKRVGVDPRVAITIPHRCHFSNKP*
Glyma18g03730.1	Gm18	2539427	2540077	+	651	1	558	0	CRP4720.trim	Lipid transfer protein	S	18	Tandem	MSKFVGLLLLLLITVAIAEYDHHPEHEKHGPCGKFSTQRMLTHKLRHCEKAARSIRAPVSSQCCKDLAKVSIPCLHAVFSSDAFKKVGVDPKIAITIPHRCHFAKP*
Glyma18g05890.1	Gm18	4533169	4534333	-	1165	2	414	337	CRP3865.trim	Lipid transfer protein	S	23	WGD	MAVNKVTLVASVMACMLITCSYAESTLSCDQITIWLTPCIPYGVLGGNVSSLCCQGVYSLNAAYKSAEDRRGACQCIKDRAACIPGIDYTRVNQVGPRCGSKCPFKVYPSTNCSAVP*
Glyma18g07100.1	Gm18	5808898	5809585	+	688	2	273.5	141	CRP1150.trim	DEFL	S	26	WGD	MAKASLLFPYLIVIILIAFGTGFANACNFPCHSRNGCGNLHCPGCLKQCVNFCCLCDCSPPPNGNVS*
Glyma18g07120.1	Gm18	5816675	5817989	-	1315	2	191.5	932	CRP1150.trim	DEFL	S	27	WGD	MTKASLFFPCLIILFIVASGTTGFANACNFPCHSPNGCGNLHCPGCVKQCVNFCCLCDCSPPPNGNVS*
Glyma18g07428.1	Gm18	6126859	6127726	+	868	1	868	0	CRP3710.trim	ECA1 gametogenesis related family	S	27	WGD	MATFNNLCLMVVVSMVITALLVKTGHSYEDQSSEEAVPPMTDVEEHLVACIMKLQRPCDELYVFGTIFFGNKRISKDCCTNIHDMGKPCHDALTTYFIGLPKFEAKRTQILERSNQVWKQCNNTSAQLDHEVPNNNLASDAGYVPTDPPVSPSYENYLRDCAAKLHPHCGDQFYAGIFYGRGTISKDCCKNVVTDVGKTCYDNMTKYVLGSPQFKENEAQIMNRSNQIWNYCTLD*
Glyma18g09550.2	Gm18	8455419	8455756	-	338	2	117	104	CRP4210.trim	Lipid transfer protein	-	-	WGD	HVLCDIESNKLNLCFEAITGNHPPKPNEKCCEVVKHANLPCFCRYKSVLPALGINPANAFALPHKCGLKTPPECRVI*
Glyma18g10360.1	Gm18	9229893	9230730	+	838	1	838	0	CRP3080.trim	Stig1	S	17	WGD	MGFLKAIFIIAITMALSITLTMKTITHQEEAKPPFVHHDLPSSTPHQKNLLLPSKRVSRFLAQVKNPNAADHCRKDHEICTLSGVKNSTCCNNKCIDVGYDKHNCGACKMKCKFTEVCCRGECVDTNFDKRHCGECNHRCEVGAYCVYGMCGYA*
Glyma18g10441.1	Gm18	9325013	9325441	+	429	1	429	0	CRP3080.trim	Stig1	C	25	WGD	MKAILVQTLALVTLLELLVLIPIEGKSTPKTLHQNGTTRVPSSPISPWVKNVVKARSSGCRGRSWVCNQGEFPPRSLCCRNRCVNVTSDRNNCGLCGIRCPFNWKCCGGLCRNINLSIFNCGKCGHRCPFGTLCFFGTCGYA*
Glyma18g11660.1	Gm18	10433014	10435669	-	2656	2	428	1800	CRP3420.trim	Pollen Ole e I	S	23	WGD	MEKQKTLMSLILLLLLFTSDVSAWTGEIHGRVVCDVCGDSSLGPEDHILEGAEVAVLCITKSGEVLNYQAFTDAKGIYTVAETMPESDRWDACLARPISSFHEQCTQLGEGSIGVKFSYNHPSGHSHTVRTFVYRPTSVPTYCI*
Glyma18g12120.1	Gm18	10997537	10997927	-	391	2	166.5	58	CRP3610.trim	ECA1 gametogenesis related family	S	22	WGD	MASSYDPVILVTLVITALVSHARVVESRSLSNLSTTLSLALQACSGEIVTFVLNGETYLGQGCRQAIRVIGHDCWHNIVASLGFTTEETDILEGYCDEIVHSPPPPLVEP*
Glyma18g13945.1	Gm18	13498338	13498709	-	372	1	372	0	CRP4180.trim	Lipid transfer protein	S	19	WGD	MGEKTFLALVMFVMTYGLAATTFTVSQIPPSCNGDESLLTFCGPYMGNIQPNPTSDCCKAATSVFDKAMATGQGIRDLCNCLRVAGPVLRFQKEKMLSLPMFVGLSFLFLWSYVLRANKCPFP*
Glyma18g14090.1	Gm18	13642681	13643308	-	628	1	628	0	CRP4180.trim	Lipid transfer protein	S	19	WGD	MGEKKVLALVMLVVAYGLAVTTFTACQLPPTCNGYEPLIYQCVPYLVNPGPSTPTPHCCDGARVAIHRANNAQAIKNFCSCLEDAGPNLYFQKQSLVLLPAACNIKPSFDFSKCVYGD*
Glyma18g14191.1	Gm18	13729785	13730394	-	610	1	610	0	CRP4180.trim	Lipid transfer protein	S	19	WGD	MGQKTFLALVMFVMAYGLAATTFTVSQIPPSCNGDESLLTFCGPYMGNIHPNPTSDCCKAATSVFDKAMATGQGIRDLCNCLRVAGPVLRFQKEKMLSLPDVCRIKLSFSMELCIEG*
Glyma18g14230.1	Gm18	13736760	13737113	-	354	1	354	0	CRP4180.trim	Lipid transfer protein	S	19	Tandem	MGQKTFLALVMFVMAYGLAATTFTVSQIPPSCNGDESLLTFCGPYMGNIHPNPTSDCCKAATSVFDKAMATGQGIRDLCNCLRVAGPVLRFQKEKMLSLPDVCRIKLSFSMELCIEG*
Glyma18g14270.1	Gm18	13759070	13759423	-	354	1	354	0	CRP4180.trim	Lipid transfer protein	S	19	Tandem	MGQKTFLALVMFVMAYGLAATTFTVSQIPPSCNGDESLLTFCGPYMGNIHPNPTSDCCKAATSVFDKAMATGQGIRDLCNCLRVAGPVLRFQKEKVLRLPDVCQIKLSFSMELCIEG*
Glyma18g14310.1	Gm18	13765493	13765950	-	458	1	458	0	CRP4180.trim	Lipid transfer protein	S	21	Tandem	MGEKTFLALVMFVMAYGLAATTFTLSQIPPSCNGDESLLTFCGPYMGNIHPNPTFDCCKAATSVFDKAMATGQGIRDLCNCLRVAGPVLRFQKEKMLSLPDVCRIKLSFSMELCIEG*
Glyma18g14350.1	Gm18	13776548	13776901	-	354	1	354	0	CRP4180.trim	Lipid transfer protein	S	21	Tandem	MGEKTFLALVMFVMAYGLAATTFTVSQIPPSCNGDESLLTFCGPYMGNIHPNPTSDCCKAATSVFDKAMGTGQGIRDLCNCLRVAGPVLRFQKEKMLSLPDVCRIKLSFSMELCIEG*
Glyma18g17490.2	Gm18	18772042	18774829	+	2788	4	172.2	699.7	CRP2700.trim	Snakin	S	27	Unknown	MEKKRKTLLLLLLMAATLFCMPIVSYAVSSVNIQGHLTHSELVKGPNRRLLPFVDCGARCRVRCSLHSRPKICSRACGTCCFRCRCVPPGTYGNREMCGKCYTDMITHGNKPKCP*
Glyma18g26120.1	Gm18	30001494	30003858	+	2365	2	601	1163	CRP4220.trim	Lipid transfer protein	S	26	WGD	MEQKKFVALLMVVVVMASSMWKGSKGLSLCNMDEDGLEACKPSVTQPNPVDPSPDCCKALDGADLKCLCSYKNSSELPLLGIDLTLAASLPAKCNLTPPDNC*
Glyma18g39286.1	Gm18	47404839	47406052	+	1214	2	224.5	765	CRP0300.trim	DEFL	S	18	WGD	MDLHVFGILCIVLVLTSGAVTCLDDDPEDLFCLGPCSPFCNHDCIVRGYKYGGACFAYIMCCCKKN*
Glyma18g40031.1	Gm18	48522119	48522578	+	460	2	181.5	97	CRP0330.trim	DEFL	S	30	Dispersed	MTRTLVSMILLKFFIFAAMVIVLFSLGVSSNQVCPGQCDDFSDCNAYCVAHNHKTGKCVVAPEVGFICCCF*
Glyma18g41320.1	Gm18	50159943	50161514	-	1572	2	378.5	815	CRP4730.trim	Lipid transfer protein	S	28	WGD	MEGCTYCVKLLCLVGFVVLVSTIAGVESAGECGKSTTPDNEAYKLAPCASAAQDENASVSQSCCAQVKKIGQNPSCLCAVLLSNTAKMAGVNPQVAVTIPKRCNLANRPVGYKCGPYTLP*
Glyma18g41540.1	Gm18	50470874	50471714	+	841	1	841	0	CRP6070.trim	Kunitz type trypsin inhibitor	S	31	WGD	MKSSIPTTTTSTLLTLFLLSAFTSHLPSAGADAVTDRDGAAIRNGGTYHILPLFGVKNGGLELAATRNETCPLTVVQSRTAQIFRGLPVRISSPYRIAYISEGLILNLAFASSPSCAPTPPNWTVVKGLPEGQGVKLLGYGRSTVSGWFKIEKSSLEYLYKLVFCARASKACGEIGISVDDEGINRLVLTEEEGDGIIVEFMKASSVSA*
Glyma18g41590.1	Gm18	50524417	50525510	-	1094	1	697	0	CRP4210.trim	Lipid transfer protein	S	27	WGD	MAQSSCKTLVQWLVAALLIALLGGAQAVAICNIDSSQLNLCRAAVTGQNPPPPDEKCCAVVRQANLRCLCSYKSTLPSFGINPKNALALPGKCGLQWPPNC*
Glyma18g41623.1	Gm18	50536028	50537291	-	1264	1	853	0	CRP4210.trim	Lipid transfer protein	S	27	WGD	MAQSSGKTLVQWLVAALLIALLGGAQAVAICNIDSSQLNLCRAAVTGQNPPPPDEKCCAVIRQANLRCLCSYKSILPSFGINPKNALALPGKCGLQSPPNC*
Glyma18g44300.1	Gm18	54009570	54011299	-	1730	2	433	864	CRP3860.trim	Lipid transfer protein	S	19	WGD	MASMKVTWVVVIMCMAVVGAPMMAQAMTCNDVTVNMAQCLSYLMQGGTPSTLCCSGVKNILGSAVTTVDKQTVCNCLKADAARYNINDQYAQALPGFCKVNVPYKISRSTNCASIRF*
Glyma18g44670.1	Gm18	54398840	54400893	-	2054	2	484.5	1085	CRP3860.trim	Lipid transfer protein	S	30	WGD	MGKSVVEKLLWMAIVCLVLGVISITPKAQAAVTCNQVVSNLTPCISYVLNGGKTVPGPCCNGIKTLFNLAHSTPDRQTVCKCIKNAVSAFHYGKSNVDRAAALPKQCGVNIPYQISPSTDCTRVQ*
Glyma18g44680.1	Gm18	54403938	54405153	+	1216	2	406	404	CRP3865.trim	Lipid transfer protein	S	30	WGD	MASSLLVRVASCMVVVWMFSFGHIIPLAEAEIPCGRVQITVAPCIGYLRGPGGGVPAPCCNGVKSINNQAKTTPDRQGVCRCLKSTVLSLAGLNLATLSALPSKCGINLPYKITPTIDCNTVKY*
Glyma18g46524.1	Gm18	56240784	56241350	+	567	1	567	0	CRP1600.trim	Ripening related protein family	S	26	WGD	MKRFIPNASFILLATLILTSCFYSEAQKCRPSGRIRGKKAPPGQCNQENDSDCCKEGKMYTTYECSPPMSSNTKAYLTLNSFQKGGDGGGPSECDNQYHSDDTPVVALSTGWFNHKSRCLHNITISGNGRSVVAMVVDQCDSRKGCDAEHDYQPPCPNNIVDASKAVWKALGVPLNEWGGLDITWSDA*
Glyma18g46550.1	Gm18	56279853	56280386	-	534	1	534	0	CRP3150.trim	Bowman Birk inhibitor	S	27	WGD	MELSMKVLVKVASLLFLLGFTATVVDARFDPSSFITQFLPNAEANNYYVKSTTNGCCDNCRCTISISPMCKCADIGETCHPSCKSCFCDIPTFPGLCQCIDVTNFCYELCNSSETKAH*
Glyma18g46560.1	Gm18	56291060	56292000	-	941	1	941	0	CRP3150.trim	Bowman Birk inhibitor	S	27	WGD	MELSMKVLVKVASLLFLLEFTATVVDARFDPSSFITQFLPNAEANNYYVKSTTKACCNSCPCTKSIPPQCRCSDIGETCHSACKTCICTRSIPPQCHCSDITNFCYEPCNSSETEAH*
Glyma18g46580.1	Gm18	56303572	56304134	-	563	1	563	0	CRP3150.trim	Bowman Birk inhibitor	S	28	Proximal	MMELKKVALVKVALLLFLLGFSATTADATRFDPRSFITQVLPNNYYVKIKSTATACCDLCLCTKSYPPQCNCVDESETGCHSCCKNCICNKKFPRTCYCSDITNFCYDKCNSTEAN*
Glyma18g47435.1	Gm18	57087513	57088052	-	540	1	540	0	CRP4220.trim	Lipid transfer protein	S	-	WGD	MSSDHFPHLGLGYSIAIALAFLFLLSTLLLSSYLCCRHNRRRHTQTTASAAASDGGIVLPRVIFVAEDDDEDADACMVVGLDQSVINSYPRFQFNKDSDARNIINTTCSICLCEYKDSEMLRMMPECRHYFHLCCLDSWLKLNGSCPVCRNSPLPTPLSTPLQEVVPLSQYAADRRRNR*
Glyma18g47650.1	Gm18	57248624	57251503	-	2880	2	1359	162	CRP5310.trim	Novel MEG related family	S	18	WGD	MMPAHGLIISLIFVSILANEASLVHEANGSFPMVPLVEAGKMEMMMVMNESRRKLGSFQICALCTCCGGAKGMCLPSPCCYAINCNIPHRPFGFCSFTPKTCNCFGCHL*
Glyma18g49400.1	Gm18	58790445	58792388	+	1944	4	217.5	358	CRP2700.trim	Snakin	S	24	WGD	MAKFFAAMILALIAISMLQTVVMAANEQGGHLYDNKSKYGSGSVKRYQCPSQCSRRCSQTQYHKPCMFFCQKCCRKCLCVPPGYYGNKAVCPCYNNWKTKEGGPKCP*
Glyma18g50501.1	Gm18	59612885	59613660	-	776	1	776	0	CRP2000.trim	RALF	M	25	WGD	MKKQLASRRLLMWVMVHLSISGVLSKSNHTTTSVLCDGSVEDCLHVHHLDSQLPTISSSHFRRILAEGSCPSGTGGTSNPGPAACSGLSGHYVSNGAKPGPGTDSRCADPYAYHKGCY*
Glyma18g50570.1	Gm18	59673531	59674361	-	831	1	831	0	CRP2000.trim	RALF	S	25	WGD	MKKQASTFFLMWLMVISLQTHITIAALSKSNGTISLCDGSVEDCLNVDHLDSQLPTISSSHFRRILLAGQNTGGTPDPNNPAIKCVRIDRYGSCLPQADGKKRHCDITNRGC*
Glyma18g50970.1	Gm18	59963472	59965478	+	2007	2	938	131	CRP3330.trim	Pollen Ole e I	S	19	WGD	MSWFLVILFLSLTFGITHSEASHDKKLPSAVVVGTVYCDTCFQQDLSTGNHFISGASVAVECKDGYGRSKPRFRKEVKTDEHGEFKVQLPFSVSKHVKRIKGCTVKLINSSEPYCAVASAATSSSLCLKSRKEGLHIFSAGFFSFKPLRQPVLCNQKPSIQNIKGPDYVKHIFPPKIDPSFPPPLQNPKTPGGLLPPIPGLPDLPPLLPPLSGILSPLVPAGIPNESPNVQPSDQKLLDPNNLIFPPNPFQPPPSVPNPLQQPPLIPNPLEPSGPSSLVPNPLQPPSTGTSPPLFPFPTVPGLTPPPPALPFPFPPLFPPPSGPGTPSVSSSKNASP*
Glyma18g51290.1	Gm18	60224267	60224935	+	669	2	252.5	164	CRP0860.trim	DEFL	-	-	Dispersed	MHQCVYIYSDLDARRVQIVLEQNTIMKLRSILLIVWALFALLSHAYGEIRFCQKEMTLDGSCPLGTSGESCFLEFLNRLGASAMPMNCSCKDDPSHNKRQCTCNVVCNT*
Glyma18g51980.1	Gm18	60720285	60723728	-	3444	3	524	936	CRP5660.trim	Chitinase	S	32	WGD	MMETTAKRNAVVAPIAALLLVVLLAASVVVEAQENSDVKTLVKHMHGKKYCDKGWECKGWSIYCCNLTITDYFQTYQFENLFSKRNSPVAHAVGFWDYHSFIAAAALFEPQGFGTTGNKTMQMMEIAAFLGHVGSKTSCGYGVATGGPLAWGLCYNHEMSPMQSYCDDYFKLTYPCTPGAEYYGRGAIPIFWNYNYGAVGEALKIDLLSHPEYIEQNATLAFQAAIWRWMTPMKKSQPSAHDAFVGNWKPSKNDTMENRLPGFGTTMNILYGDGVCGQGDVDSMNNIVSHYQYYLDLLGVGREQAGPHEILTCAEQVPFNPSSKPASSS*
Glyma18g52830.1	Gm18	61292119	61292678	-	560	2	174.5	211	CRP0310.trim	DEFL	S	29	Dispersed	MAFCFHQRFLLEILIVALILSSGTTTGQAFKCIGKCYRPLDCRDYCSSLGFKKFYGCILIARLCCCSD*
Glyma18g53150.1	Gm18	61495343	61496275	+	933	1	933	0	CRP4920.trim	Lipid transfer protein	S	26	WGD	MMMKSAMCALVLVALVVVEVGPMAEAAVTCNPTQLTPCLPAINSGSAPSSACCQKLKEQKPCFCGYLKNPSLKQYVNSPNAKKTVSSCGIAYPTC*
Glyma18g53890.1	Gm18	62150591	62151971	+	1381	2	643.5	94	CRP3350.trim	Pollen Ole e I	S	23	WGD	MDQFPIRLFFVTSLLSCPFLLIAQSPSPIISRISVVGAVYCDTCSTSTFSKQSYFLQGVEVHIQCRFRATSPKTSEQISFSVNRTTDQYGVYKLEIPSVDGVNCMDGSAIVSLCQATLISSSTSTCSVPFLKSTTREISVKSKQDNLCVYTLSGLSYKPPQKNTTLCGHDQQLQLPNSLNSSKCYFPWPQLPLPSMPPIPSLPFPFPQFPPTTSTTFPPPPFNLQDPTTWVPRIPSLSHPPPAFNLGDPSTWIPHIPPSPPNIPQPQHQSP*
Glyma19g00710.1	Gm19	451240	452217	-	978	1	978	0	CRP4920.trim	Lipid transfer protein	S	29	WGD	MHMMKKVCGFAIVVMAALFLVEMSPMAEAVTCSPVELSPCLGAITSSSPPSTTCCQKVREQRPCLCGYLKNPSLRPYVNSPGSRRVASSCGVPFPTC*
Glyma19g01590.1	Gm19	1208280	1210812	+	2533	4	275.2	477.3	CRP2700.trim	Snakin	S	21	WGD	MASNSILLLCIFLVVATKVFSYDEDLKTVKYGILVQVPAPAPPVKAPTLAPPVKSPSYPPGPVTTPTVPTPTVKVPPPPQSPVVKPPTPTVPPPTVKVPPPPQSPVVKPPTPTPTSPVVYPPPVAPSPPAPVVKSNKDCIPLCDYRCSLHSRKKLCMRACITCCDRCKCVPPGTYGNREKCGKCYTDMLTHGNKFKCP*
Glyma19g02650.1	Gm19	2519866	2522550	+	2685	4	234.2	582.7	CRP2700.trim	Snakin	S	27	WGD	MAVANKLLSVLIIALIAISMLQTVVMASHGHGGHHYNDKKKYGPGSLKSFQCPSQCSRRCGKTQYHKPCMFFCQKCCRKCLCVPPGYYGNKAVCPCYNNWKTKEGGPKCP*
Glyma19g04000.1	Gm19	4082099	4082671	-	573	1	573	0	CRP1990.trim	RALF	S	22	WGD	MKKGLLIVLLIIQIHYNVVVNGNELESEFSFDSHVARMLYDVSLSVSGKTGNRYNKAVRCPQSKGYRSCLPSRNGRRGPRQRCADFTRVC*
Glyma19g04015.1	Gm19	4109544	4110771	-	1228	1	1228	0	CRP1990.trim	RALF	S	22	Unknown	MNKGLSFVLLILLIHYNNVVNANNKNCVTEDCLIGNNDLESEFYFGSHVARMLYDVSQSVSGQTGNSNNKAVNCPQSNGYRTCLPSKNGGGPNQSCGDYTRVC*
Glyma19g04410.1	Gm19	4588306	4590216	+	1911	2	902	107	CRP3330.trim	Pollen Ole e I	S	18	WGD	MSWFLVILFLSITHGSASETSHDKKLPSAVVVGTVFCDTCSQQEFTIGSHFISGASVAVECKDGNSIPRFKKEVKTDEYGEFKLQLPFKVRKHVRRIKGCTFKLLSSTDPHCSVASISTFSTVSLKTRKQGELIFSAGFFSFKPIEKPNFCNKKQDEFFPNTYPSKPTPEKTKVFKTNPTTKISDKSQSDNKFLAEDFFFPPNPFFPPPLVPNPFQPPPLIPNPFQPPPLIPNPFQPPSPPLIPNPFQPPSPPPLIPNPFQPPPSPPTLFPNPFQPPPSPPPSLFPPFPPLVIPGLTPSPPPPPPTKPIFPPFPPLFPPLFPPPHSPGTPPASASMNTSP*
Glyma19g04430.1	Gm19	4599518	4600405	+	888	2	387	114	CRP3330.trim	Pollen Ole e I	S	18	WGD	MCWFLLIVFLSLTYGSLSEASYDKKLPSAIVVGIVYCDTCFQQNFSSRSHFISGASVAVKCKVGKSVPSFNKEVKTDDNGEFKVQLPFKVWKQVKRIKRCTFKLISSNEPHCSVASVDTSSSVNLKAIKQGEHIFSAGLFSFKPIKKPNFCNQKPSVPNSKARVKNEFLPNIDPSTLDKKSTEDTFFPFPPIPFLPPIPFLPPIQFPPIPFLPPIPFLPPNPFLPPNPLLPAPTPFLPPQVTNPLQPLSPPPLFPPV*
Glyma19g04470.1	Gm19	4646741	4647877	+	1137	3	321	87	CRP3330.trim	Pollen Ole e I	S	18	Tandem	MCWFLLFVFLSLTYGSLSETSYDKKLPSAIVVGTVYCDACFQQNFSSRSHFISGASVAVKCKVGKSVPSFNKEVKTNENGEFKVQLPFKVWKQVKRIKGCTFKLISSNEPHCSVASVDTSSSVNLKAIKQGEHIFSAGLFSFKPIKKPNFCNQKPSVPNSKAHDTFFPFPPIPFLPPIPFLPPIQFPPIPFLPPIPFLPPNPFLPPNPLLPAPTPFLPPQVTNPLQPLSPPPLFPPV*
Glyma19g04505.1	Gm19	4677953	4678885	+	933	3	209	153	CRP3330.trim	Pollen Ole e I	S	18	Tandem	MCWFLLIVFLSLTYGSLSKASYDKKLPSAIVVGTVYCDTCFQHNFSLRSHFISGASVAVKCKVGKSVPSFNKEVKTNENGEFKVQLPFKVWKQVKRIKGCTFKLISSNESHCSIASVDTSSSVNLKAIKQGEHIFSAGLFSFKPIKKPNFCNQKPSFPPIPFLPPIPFLPPNPFLPPNPLLPAPTPFLPPQVTNPLQPLSPPPLFPPV*
Glyma19g04540.1	Gm19	4756124	4757063	+	940	2	416.5	107	CRP3330.trim	Pollen Ole e I	S	17	WGD	MRIMYWFLVLFLNLTYGSVLDASHGKTLPSTVVVGTVYCDTCFQHTFSTRSHFISGALVAVECKVGDSVPSFNKEVKTNEHGEFKVEVPLKVWKHAKRIKGCTFKLISSSEPHCSVASVATSSSVSLKTREQGELIFSAGLFSFKPTKKPNFCNHKQSVPNSKAHVKNEFPPNTNPSTLDKKSAEDTFFPFPPIPFLPPIPFLPPLPFPFPPFPFPFPPLSPPPTPTPVLPPTPLPAPLNPPLPAPLSPPPLPPLSPPPYTSPWPQLSSPLRIPNR
Glyma19g07534.1	Gm19	8980457	8981249	+	793	2	214.5	364	CRP3710.trim	ECA1 gametogenesis related family	S	26	WGD	MAPLNCLYVVVAFVLSSNILIITSLSSETLPPSTEHSTEIYQVSRPLTTYEKYLRNCANKLKPNYAEEIFYSVFIGNQTIGKPCCFNLVTDMGLYCHVDITKYMVKLPAFKKNESLILNRSAMIFCECMDVKKNKNTIIEKI*
Glyma19g18682.1	Gm19	22824781	22825176	+	396	1	396	0	CRP3710.trim	ECA1 gametogenesis related family	S	26	WGD	MASLKTLYVVLAFALSLNLLIHTSLSSETPQSSQGPSTPKPLSAYEKYHSDCASKLKPHCGEQIFFGVFVGNQTVTNRCCLSLLNDRGKACHTDVTKFVVSLPTFKQNQTQILKRSEKVWNDCSSRLINLH*
Glyma19g18728.1	Gm19	22832627	22833022	+	396	1	396	0	CRP3710.trim	ECA1 gametogenesis related family	S	26	Tandem	MASLNSMYVVLAFALSLNLLIHTSLSSETPQPSQGPSTPKPLSAYEKYLSDCASKFKPRCGEQIFFGVFVGNQTVTNRCCLSLLNDMGKACHTDVTKFAVSLPTFKQNQTQILKRSEKVWNDCSSHLINLH*
Glyma19g26710.1	Gm19	33785834	33787590	-	1757	2	681.5	394	CRP3350.trim	Pollen Ole e I	-	21	WGD	MNSITLLVLLPLFTQFLEVEPERPKLPGKTRFPISQISVMGFVYCDFCSNNSFSRHSYFLPGAEVKVDCMFKALSEKTSEQISLSVNRTTNKYGMYKLEIPSVDGVKCAEDSAVVSSCQASLIGSSSSACNVPGYKTTSNVIAIKARRANLCIYSFNALTFRPSKRDITLCGN*
Glyma19g31480.1	Gm19	39269631	39272152	-	2522	4	278.8	469	CRP2700.trim	Snakin	S	24	WGD	MARKLSIVVLCLVQMLLLLVENHAEIVVSTVEASAPQPHKNTTHTLSHAPAPQPHKNTKSPVPNLQHGITEGSLKPQECGPRCTARCSNTQYKKPCLFFCQKCCAKCLCVPPGTYGNKQVCPCYNNWKTKRGGPKCP*
Glyma19g33670.2	Gm19	41272889	41273356	+	468	1	468	0	CRP3800.trim	Lipid transfer protein	C	23	WGD	MEIFNLITLAMTIFLALVPKMESHIRTPGMPMPKTPRPLCASQFALVNYACSRLPFSLGVPPDSPSTPPSPNDEEGHRNNHHNGSHRHGHRHGHKHRNHQTADEDNCCRWAKEVDNQCVCELLLRLPPFLIRPLHQYTLNVGESCDITYSCGAPI*
Glyma19g34090.1	Gm19	41705551	41707709	-	2159	3	427.7	438	CRP4630.trim	Lipid transfer protein	S	24	WGD	MASRRIEMLLSMSLVMALWGVTLAQSDQSSCTNVFISLSPCLDYVTENASIPSSSCCSQLAFVVRSQPLCLCEVVNGGASSIAASFNINQTRALALPTSCNVQTPSISSCSASASSSQGVSVSNFPNSPSGIGSNTVSSTTGGSRSVGASYHGNSSSTKLPCSLFVMFVLATTLTFTFKTTI*
Glyma19g34100.2	Gm19	41708691	41710912	+	2222	4	255.5	400	CRP4690.trim	Lipid transfer protein	S	22	Tandem	MAFQIRVILATLIVASVNLVYGQVSTSCTTSMMSSFTPCANIITGSTNNGLVPPSTCCDLLRSLMSTNMDCACMVISANAPFFQQPLSQALALSLSQACNINGVPLQCKASGSPLLVPGPAVLGPNSPTLPSIATSPLSPQDSRMVAMGKAQKYENMQLARELSPASSPVEAETPTRTRIPQIRPVLTPRPSASHSSFASPSAFPFFIGILVFGIY*
Glyma19g37240.1	Gm19	44454120	44455088	-	969	2	438	93	CRP3430.trim	Pollen Ole e I	S	21	WGD	MEFTGALMIIIASMLVGCSSALDESGVIYVGGKVLCQDCTKGWNEWVNDGKPMKGVKVSLTCMDKRSRVVYYTSDTTDELGQYDLTVKKYVYGKELDTKGCSVRLVSSPDNVCNILTDFGGGKSGVKLNYPTSVYRSLIKYVLNPFYYTTPMCDKPDTDGYDSEPKNRQGQGGHY*
Glyma19g39220.1	Gm19	45988794	45989891	-	1098	2	254	590	CRP0580.trim	DEFL	S	20	WGD	MKTPYTLCHLLLLIFSAGIASDFVVRGRAHGVKIPEHWCHKLIHLSNCELQKCFQECSKQPYGIGECKDSTCFCTYYCKDPPL*
Glyma19g39730.1	Gm19	46311867	46312860	+	994	1	994	0	CRP1760.trim	RALF	S	25	WGD	MSSVTFLLALIMVVALSMFPSIVGAIGEHRLRWVLKTTTPCQGSIEECMADGEFGMDSESHRRILATSQYISYKALQRNTVPCSRRGASYYNCKPGADANPYTRGCPTITRCRNS*
Glyma19g40960.1	Gm19	47257593	47259376	+	1784	2	603	578	CRP5650.trim	Chitinase	S	23	WGD	MTSSTLLLCSIALLYSASFGAEAWTSPYIPVSSLISKSLYDKFFLHKDDTACPAKDFYPYDAFIRASKSFPAFGTTGCLATRKREIAAFLAQISHETTGGWATAPDGPFAWGLCFKEEISPQSNYCDSTNTQWPCFPGKSYKGRGPIQLSWNYNYGPAGKALGFDGLRNPEIVANNSVIAFKTAMWFWMTEQKPKPSCHNVMVGIYVPTEDDIAANRTAGYGLVTNIINGGLECGIPGDARVNDRIGFFERYTKLFNVDTGPNLDCAYQKPF*
Glyma19g42200.2	Gm19	48219653	48220522	-	870	1	870	0	CRP1760.trim	RALF	-	-	WGD	MIFQQPSKTEKKEENNLNKQTSMANTYSWLFLAICATLLLLLSSSPTADAGALGMEMTWIPSMPMEEEFQLDSEISRRILATTKYISYGALQRNTVPCSRRGASYYNCQPGAQANPYSRGCSAITRCRS*
Glyma19g43460.1	Gm19	49117252	49118578	+	1327	2	626	75	CRP5800.trim	Chitinase	S	20	WGD	MGKAWVGLVVLLCLIVTAIAEQCGRQAGGQTCPNNLCCSQYGWCGNTEEYCSPSKNCQSNCWGGGGGGGGGGGGESASNVRATYHYYEPEQHGWDLNAVSAYCSTWDASKPYSWRSKYGWTAFCGPVGPRGRDSCGKCLRVTNTGTGANTIVRIVDQCSNGGLDLDVGVFNRIDTDGRGYQQGHLIVNYQFVDCGNELDLTKPLLSILDAP*
Glyma19g43470.1	Gm19	49119866	49121314	+	1449	2	515	419	CRP5800.trim	Chitinase	S	21	Tandem	MEKVGVRLVVLLCFIVTAAMAQNCGRQAGGQTCGNNLCCSQYGWCGNSEDHCSPSKNCQSTCWGSGGGGGGGESASNVRATYHNYLPEQHGWDLNAVSAYCSTWDAAKPYSWRSKYGWTAFCGPVGPRGRDACGKCLRVTNTGTGANIIVRIVDQCSNGGLDLDVGVFNRIDTDGRGYQQGHLIVNYQFVNCGD*
Glyma19g43481.1	Gm19	49123178	49124442	+	1265	2	355.5	554	CRP5800.trim	Chitinase	S	20	WGD	MAKVSLFVVCVVCVLALASAQSATNVRATYHLYQPEQHNWDLLADSAYCSTWDADKSMAWRSKYGWTLWASGPTSLWQVLEGDKH*
Glyma20g06290.1	Gm20	8298023	8300244	+	2222	1	1576	0	CRP4820.trim	Lipid transfer protein	S	25	WGD	MGKIALANVLLVLLLNLSTLLNVLACPYCPYPSPKPPPKKPPIVKPPVHKQPKPCPPPKSSPKPPHVHPPYVPKPPHYPKPPVHPHPPHVPKPHPKPPLHPHPPYVPKPPVVKPPYVPKPPVVNPPYVPKPPVVPVTPPYVPKPPIVNPPYVPKPPVVPVRPPYIPKPPVVPVTPPYVPKPPIVYPPVVPTPPIVTPPIVYPPVVPVPPLPPIVTPPNPPSETPCPPPPPPPVVPYPPPAQPTCPIDSLKLGACVDVLGGLIHIGIGSSAKQTCCPVLAGLVDLDAAVCLCTTIRAKILNINIIIPIALQLLIDCGKTPPDGFKCADS*
Glyma20g10310.1	Gm20	14408529	14414185	-	5657	4	324.2	1453.3	CRP4540.trim	Lipid transfer protein	-	-	WGD	MPKLTPLNFTLPLPNSSSYNTKGLEYISNIKIHHNIKMASIVTMATIVTLVLALACCGMSAPTSVPKTTAAAPAPESNGCLMALANMSDCLTYVEDGSKLSKPDKGCCPELAGLVDSNPICLCEMLGKPDSIGIKIDLNKALKLPSVCGVTTPPVSTCSAVGVPVSLPPSMSEGPSIAPGAFSPSNADAANPASSPNSASSPAGGLGPSSEDAAASPSQNKNEVSAIHPSALTNFFFGLFTLFVSVFF*
Glyma20g16091.1	Gm20	22230037	22231104	+	1068	1	1068	0	CRP1850.trim	RALF	S	27	WGD	MAMPKGMLVLLVSTLLVCSLLGQHAEARPVQIDYGVIRRDTIVGCSKRHPANCKLPRANPWRRGCEDETRCRH*
Glyma20g19380.1	Gm20	27277125	27277455	+	331	2	111	109	CRP0360.trim	DEFL	S	24	WGD	MSFLKFMIFAAAMLVVLFSVGVSCKQWCPGTCQQYPKGKCEAFCKANGYQIGKCVPPENAFCCCAKIGDQIFN*
Glyma20g25520.1	Gm20	35189238	35189984	-	747	1	747	0	CRP4920.trim	Lipid transfer protein	S	26	WGD	MKTSYATLCIMLTLLLLGQSELLCMAAVTCNALQLSACASAITSSTPPSALCCSKLKEQRPCLCQYLKDPNLKKLVNSPNARMVANACGSPFPTC*
Glyma20g26317.1	Gm20	35819628	35820273	-	646	2	269	108	CRP2350.trim	Thionin	S	24	Tandem	MEKNKMKANGVMIMIIIMLDFSQAISKPSLDRIEPNRVYDKLDCLQKCELKCLPLLIAPGLYVVCVKKCYDNICHDKPPINDCIIGCGLIKSIDINIDAREIANLVDSCVQKCRNK*
Glyma20g26324.1	Gm20	35829860	35830477	-	618	2	261.5	95	CRP2350.trim	Thionin	S	22	Tandem	MEQNKIKMTGVVIMIMIRVSFSLGDYNHPFDQIGPNHVSDKLRCVDLCKIECAPLLIPPGGGLLYIYCVKKCVAGCGLSRSIDARHIAANRAGSCVQRCQNK*
Glyma20g26730.1	Gm20	36083518	36084313	-	796	2	354	88	CRP2700.trim	Snakin	S	25	WGD	MKLVFGTLLLCSLLLSFSFLEPVIAYEDSSYCSNKCADRCSSAGVKDRCVKYCGICCAECKCVPSGTYGNKHECPCYRDKLNKKGKPKCP*
Glyma20g28490.1	Gm20	37417433	37418883	+	1451	3	325.7	237	CRP4630.trim	Lipid transfer protein	S	27	WGD	MAAQGKMEMGVVLVVMIISMMCVGAKAQQSSCTSALVNLSPCLNFITGNSSTPSSGCCTQLSSVVRSQPQCLCQVLNGGGSSLGVTINQTQALALPGACNVRTPPITQCNAASPVGSPSPNSDPSGTGSTNVPTTDNGSSSATSVKLSIPLMFFVLAATYAPTFGTLIL*
Glyma20g29560.2	Gm20	38399206	38400522	-	1317	2	525	267	CRP4050.trim	Lipid transfer protein	S	28	WGD	MELCMGSYKSLRIIVLLMLLSSAPFVSAFIECSTITQFFSACSISIIYGSPDPIPGSPCCDAMSGLNNIANTGDNRPYVCRCLMGLIDTYSPNATAIATLPGLCGVSLGFIIDPNTDCSLVF*
Glyma20g30800.2	Gm20	39484669	39485094	-	426	1	426	0	CRP3610.trim	ECA1 gametogenesis related family	S	22	WGD	MASTHKVFAVTILLLAVNMASPSSSSSSSNTSLVARLKLDGESSNCWDSLFELQACTGEVITFFLNGETYLGPSCCQAIRIVGHDCWPDMIASLGFTTEEGDVLQGYCDSEKEQLHSPPSPTSPTTVVHDFDDATTKVLLP*
Glyma20g31571.1	Gm20	40192816	40198131	-	5316	3	232	2310	CRP2700.trim	Snakin	S	26	WGD	MAITRSTVVLAILCFILIRAELGIYGEDLHMDAAKNIDCGGKCNYRCSKTSRHKMCIRACNSCCKTCSCVPPGTSGNRDMCPCYASLTTHGGKLKCP*
Glyma20g32540.2	Gm20	41155444	41158105	-	2662	2	783	1096	CRP5780.trim	Hevein	C	-	WGD	MSDPSTLLPSSHHHHNHHVPLIQGGATAPSSSSTTLAREYRKGNWTIQETLILITAKKLDDERRLKTPAACSTSTTTTRTSGELRWKWVENYCWSHGCLRSQNQCNDKWDNLLRDYKKVRDYESKSNDNDNNNNKHFPSYWTLNKQQRKEQNLPSNMVFEVYQTIADVLQRKQTQSQRQHQQPLAIPLVTSSPSPLQTLPPPPLPPPPPPPPPPPPVSSTTPVGSERSESSGTEHSEDDDDGSESKRRKVKNLGSRIMQSASVLARALRSCEEKKEKRHREMIELEQRRIQMEEARNEVHRQGIATLVAAVTNLSGAIESLINNSERHGQR*
Glyma20g34146.1	Gm20	42589997	42590437	-	441	1	441	0	CRP1600.trim	Ripening related protein family	C	20	WGD	MVFLLCLLNVITHLPNLTNASSSCKSKGLHSPPYNPSGTHAILTLNNFARGGDGGGPAECDGKFHPLPQRVVALSTGWYNKGARCGKMIRIKARNGRSTLAKVVDECDSVHGCACKTNVVDASKTVWKDLGLNTNDGEVPVTWTMV*
Glyma20g34290.3	Gm20	42687763	42688808	-	1046	1	816	0	CRP2420.trim	Thionin	C	18	WGD	MGEIWWSLLGSAIPVVVAGQAFRLKKRRAEEQRLQSGRGRERNSDEIFVCERVCTSKRMLKKLGSFSKDPIPDTCVTVCGVSDVDACADACARTVCINQHQVPNWNDICLRRCQSECLKLSSQSRSS*
Glyma20g35070.2	Gm20	43362008	43362418	-	411	1	411	0	CRP4820.trim	Lipid transfer protein	S	22	Tandem	MAPKMCVIVALNVVMFFALVSGCDKCPPVTNTSITTTSITVTSTPSLNATTGCPRDVLKLGVCSGILNGWMNFSMGLPLKTHCCSAIEGLYDFEVALCVCTALKANIMGINLDIPISFTKLINTCDKKVPNGFICD*
Glyma20g35080.2	Gm20	43364465	43364872	-	408	1	408	0	CRP4820.trim	Lipid transfer protein	S	22	Tandem	MASKMCVFVALNVVVFFAVVSGCDKCSAVTNTSVDTTVVITATTTLSSDVGCPRNVLKLGVCSSILNGWMNFTTGLPPETQCCSAIADLYGLEVAVCLCTALKANIMGINLGIPISFTKLINTCDKKVPNGFICG*
Glyma20g36151.1	Gm20	44369100	44370088	+	989	2	455.5	78	CRP5310.trim	Novel MEG related family	S	28	WGD	MPSSAHAHGLIIIISLIFVFIFLPNVNANGGAASMQMVMNESRRKLGSFQICALCTCCGGAKGICLPSPCCYAINCNIPNRPFGFCSFTPKTCNCFECHL*
Glyma20g36700.1	Gm20	44750520	44752441	+	1922	6	163.7	188	CRP3020.trim	MtN26	S	24	WGD	MGSSKLLGTMAMLFVVLLPMAAKGDNITDFLDKVCEEVECGKGSCVVNTSYPLNFVCECDSGWKRTQDDDDKYAASFLPCVIPECSLNYGCQPAPPPVPEKSFPHNFSAFDTCYWAYCGEGTCTKNRTHTHRCECQPNYYNLLNISVFPCYSECTLGSDCSRLGIKVANSSTDSGSQDSSASIFTGKFHWIVMLLMSTGMVM*
Glyma20g36810.1	Gm20	44827015	44827809	+	795	2	359.5	76	CRP5800.trim	Chitinase	M	22	WGD	MRSGLRLLGVVWCVMMATRTRTRVLVSGESAKNVRATYHLYNPEQIGWNLVTASAYCATWDANKPLAWRKKYAWTAFCGPVGPRGRESCGKCLRVTNTGTGTEATVRIVDQCANGGLDLDVNVFRQLDTNGVGNQQGHLTLNYRFVNCAD*
Glyma20g36821.1	Gm20	44833256	44833977	+	722	2	144	434	CRP5800.trim	Chitinase	S	17	WGD	MMAKLILLVCVLALASAQSAIVQFTYHLYQPEQHNYCATWDGEANMEISKERIVDQCKNGALDLDVGVFQRLDSDGSGNAQGHLIVHYEFVDCGD*
Glyma20g38020.1	Gm20	45744745	45745447	+	703	1	703	0	CRP1760.trim	RALF	S	29	WGD	MAKSSSLAITLICAATVLVAMSRWPTAVGGGDHHLGMGWVSSTCKGTIAECLGGEEYELDSEINRRILATNKYISYVALQRNTAPCSRRGASYYNCRPGAQANPYSRGCSAITRCRS*
Glyma20g38120.1	Gm20	45800504	45804488	+	3985	4	317.5	905	CRP6250.trim	novel	S	33	WGD	MDWKQYRLGPKNMDCGFLLLLLFFHLFLPHSSGKPSGVCVSQGGRFPPFKSEGGAPKNGPKDLTLCRIFRKKTCCDVTHTHPALLSVRKLASTGEATQECLHLWELLECSICDPRVGTQPGPPLICASLCERIYEACSNAYFSMDVKTQILAPCGVNDFVCGRAAEWVSNGTDLCLAAGFRVKPSDIVDIASEETSCYGDKASLGSVVDSWKASQFELTEKGESLRMLDDFQQWAREMPFGERVSWAIGGMVLTAGLMFISKRKSHNQRQKLAAIKRTARKLESRMMEQRPSNAQENRRVSR*
Glyma20g39271.1	Gm20	46643423	46644117	-	695	1	695	0	CRP4220.trim	Lipid transfer protein	S	25	WGD	MYLKQKQMIVGVALVVFLLLISVKGQSICNVSLPDLMTCKPAVTPPNPTPPSQQCCSVLSHADLPCLCSYKNSPLLPSLGIDPKLALQLPAKCNLPHPPNC*
Glyma1415s50.1	scaffold_1415	846	4150	+	3305	2	347.5	2610	CRP6070.trim	Kunitz type trypsin inhibitor	S	25	Dispersed	MKTINSLFGLLFLLLIAFTMKPAVASGVHDTDDRMLENGGDYFILPSFDEEGGGVTLASIGVTHPLAVVQSSSKNHLGLPASIKTKETMIIFTDEMVSIKFTNVPDYNNASTWTLVMDEFVKVWYVGIGNVADYPSHRIKTGNFQIKEDNFDYKLVFCADANTTSCEDVGVYVDGEQNRRLVLSEVGGVAVKFMNADKSRVAFD*
Glyma0490s50.1	scaffold_490	1240	1717	+	478	2	168.5	141	CRP0560.trim	DEFL	S	19	Dispersed	MKFISSVLFIVLILSIGIGNEGPLRVTEANICDVKLYYYCEEDCFTDCPKKYGKKAQGICNEASECICRWQC*
Potri.001G008500.1	Chr01	560974	562209	-	1236	3	338.3	110.5	CRP4660.trim	Lipid transfer protein	S	27	WGD	MGSEGLVTASAIPCILVLLMLVGTARSDFQQDRTECADQLVGLATCLPYVGGDAKAPTIDCCSGLKQVLDKSVKCLCVLIKDRDNPDLGIKFNVSLVAKLPSLCHAPVNVTNCIDILHLPAGSPDAKVFAGFANITGSVAAPVASANSTGSKSSTAAEKSGAERPANRWLVAAEVLCGLLLWTFTSFGV*
Potri.001G023200.1	Chr01	1768060	1768956	-	897	2	284.5	328	CRP4240.trim	Lipid transfer protein	S	24	tandem	MAIMNINSMMVLAFFAMTGILISSDHVARGQGCQGDLQGLITQCARFVQRAGPQKDPSQECCSVIKSVDIPCVCKYITGEIEAVVDMGKVVHVAASCGKPLDHGMKCGSYTVP*
Potri.001G023300.1	Chr01	1770676	1771673	-	998	2	319.5	359	CRP4240.trim	Lipid transfer protein	M	-	tandem	MLTTLLTLKQQPRVPEREKRIMAISNVHYFMILAILAVIGILIPSNNVALGQECHGDFQGLITQCSKYVQIQGPQTDPSPDCCNTIKTLDVPCVCKQVTNDIEAVINMAKVAHVAQYCGIPLAHGTKCGSFTIP*
Potri.001G048100.1	Chr01	3557320	3563091	+	5772	12	106.3	408.7	CRP3350.trim	Pollen Ole e I	C	-	WGD	MSAFGSAGTANTNPNKSIEVLQPPSDSVSSLSFSPKANFLVATSWDNQVRCWEITRNGTTVGSVPKASISHDQPVLCSSWKDDGTTVFSGGCDKQVKMWPLLSGGQPVTIAMHDAPIKEITWIPEMNCLATASFDKTLKYWDLRQSTPVHTQQLGERCYAMTVRYPLMVVGTADRNMVVYNLQNPQTEFKKIPSPLKYQTRCIAAFPDQQGFLVGSIEGRVGVHHLDEAQQSKNFTFKCHRDNNEIYSVNSLNFHPVHHTFATAGSDGAFNFWDKDSKQRLKAMSRCPLPIPCSTFNNDGSIFAHAVCYDWGKGAENHNPATAKTYIYLHLPQETEVKGKPRVGGTTRRKSTADYFLFCYQYGTLSLQFVF*
Potri.001G052700.1	Chr01	4017181	4017523	-	343	2	131	81	CRP0305.trim	DEFL	S	26	WGD	MANTGHLKLLIIAIMAMALLFSLGEAMNLCHTFDSCEPKGSCQKYCRAGGFAGGNCTPPNICCCYY*
Potri.001G056200.1	Chr01	4250171	4252693	-	2523	4	236.5	525.7	CRP4640.trim	Lipid transfer protein	S	27	WGD	MRSQSLFLLGVLLFFASSASVFRAVDGESLSEECSSDVQKVMGCLSYATGKANTPPKDCCSAVQDIKDSEPKCLCYTMQQAHNASSQFKSLGVQEAKLLQLPTACQLQNASLSFCPKTAIDVNRSLMLDLWLEKHPELLGLSPGSADAAIFTNASTSATPAVSTGKSQPEQAGGSSRIQLRPPLAGLLMIVATIFVFAFPAGSASMFQDFSVFSLQVVIILSPALVLSFMLAIEAIIYELHVLISGF*
Potri.001G060500.1	Chr01	4649346	4650864	-	1519	2	715.5	88	CRP3350.trim	Pollen Ole e I	S	19	WGD	MSAPMAPIIILVFLATLFALPLSLIARPATNPTSRISVVGVVYCDTCSTNTFSRHSYFLPGADVHIQCIFNANSPKTREKIEFSVNRTTDRYGIYKLEVPEVDGVDCEEGFAIESVCQASLIGSSSRVCNVPGLRISTNEISVKSKQNNLCIYSLNALSYRPSKKNITLCGSHKEELPNSLNSSKFFLPYFPPYGFPWPPLPNLPPLPNFPPLPFPPLPPFPSLPFPPLPSLPFPPLPPIPFLPFPHLPFPSPPSLPFPFPPLPPLPPFPPAPSLFHPPPPPAFNLGDPRTWIPNIPSLAPPPPPAFNLRDPKTWIPYIPPSPPSSPQNQNP*
Potri.001G105000.1	Chr01	8376759	8377411	+	653	2	283	87	CRP1600.trim	Ripening related protein family	M	-	WGD	MFSILRLCTLCTLVANQHHCKKTSEKMKQVCSSFTYLLVLFVLLVTVSVLVEAQKCKSSGKVEGKKPPKKKLNSFEEGGDAVAPSECDGKYHDNYTPVVALSTAWFGKKETPHHITINGNGSLESFRHK*
Potri.001G119000.1	Chr01	9550125	9552194	-	2070	3	275.3	622	CRP4670.trim	Lipid transfer protein	S	27	WGD	MASSLKISILAMMVVVFFSSATTLTRAQDQSTSCASKLVPCQAYLSTTTQPPDSCCNSIKEAVANELPCLCKLYNDPNLFQSLGINVTQAVMLSQRCGVTTNLTSCSASAPTPAGSAVPGNDGDNGGSRMSLSTGLSGLLVLLVASLLH*
Potri.001G121800.1	Chr01	9871510	9872201	-	692	1	692	0	CRP4820.trim	Lipid transfer protein	S	21	WGD	MGSSAVLFLFLNLLFFALASGCNTCVQPKPIPNPNPNPIISRNSCPRDALKLGVCAKLLNGAIGGVVGSPPDTPCCTVLQGLVDLEAAVCLCTAIKANILGINIDIPISLSLLINTCGKKLPSDFICA*
Potri.001G121900.1	Chr01	9875510	9876717	+	1208	1	1208	0	CRP4820.trim	Lipid transfer protein	S	25	WGD	MAPKRTTSLALFLAFNLLFFSLATACGGGCPSPNPKPKRPNPNPNPNPTPSPSSGKCPKDALKLGVCADLLGSLLNVTIGSPPVKPCCSVIQGLLDLEAAICLCTAIKANILGINLNIPISLSLLINVCGKKVPKDFQCP*
Potri.001G122000.1	Chr01	9886595	9886915	-	321	2	133.5	54	CRP4820.trim	Lipid transfer protein	-	19	tandem	PTCALLLPLNLVLFTSVRSTYTYNCRKDGLELKACANVLVENLVNLEAAACLCTVIKASVFDFIKLNIPVSMRLLLCDCHMKPPDRFS*
Potri.001G122100.1	Chr01	9890042	9891032	-	991	2	480.5	30	CRP4820.trim	Lipid transfer protein	S	26	tandem	MASGALASNALLLSLYILFLALLSSAEYCPPSPPKVKSPPPPPPKAKSPPPPPKVKSPPPPKVKSPPPPKVKSPPPPPKVKSPPPPPPMVMSPPPPIVKSPPPPMVMSPPPPIVKSPPPPMAKSPPPIDNSPPPPPMFKSPPPPPPSLPKGTCPRDTLKLQACANVLNLLKIFVGEKEKAKCCSLIDGLVDLDAAVCLCTRIKVDLLGLIKLDVPVAVELLLNECDRKVAEDFKCPPS*
Potri.001G127900.1	Chr01	10357465	10360546	+	3082	5	274.8	427	CRP3170.trim	Bowman Birk inhibitor	-	15	WGD	MLCLLHVFMVSGTESIDGFHGLKDAIVDIVYSKPERFFPEVSSLPPSKVSLEEQIVPVSSTNQGTTGHGDISHIKEVAELYLERVFEKPAAHEFYCPNCKSCIKKVIIRGNEEGSRDAQRPGPVKTFRCTSCFSFLIPIANAADTVQVPSPDSSTYKSPSGGTPPLDQTKAPSSETVHDEDTNASVMNRIRSPVATTVNQEQIYGTTGPQEADRINAASSKQGSKPLEVIIVGGRKVDDADSELRGAKKLEIVKSIVYGGLIESITSLSVVTSAAGAEATTLNIISLSLANLIGGIFIIAHSLSDLKSEQPRGASSQTNEQVDRYQQLLGRRENFLLHATIALLSFLVFGIVPPAVYGFTFMETDDKNFKLAAVAVTSLLCITILAIGKAYIQNSPKPY…
Potri.001G131700.1	Chr01	10599973	10601922	+	1950	1	754	0	CRP2820.trim	Root cap/LEA	-	-	WGD	MFYFHGQEDKNFCLEHPEKQAESTGITVTSLCFEPMSNLILKNNSKQIPRFSRRENPKTKEFQENKSYSCNSSNNLSASFVRTNLT*
Potri.001G158400.1	Chr01	13185148	13185916	-	769	1	769	0	CRP4820.trim	Lipid transfer protein	S	25	WGD	MASKSTTSLALFLAVNLLFFSLVTAKRSSCPPPPKPKPTPTPSPSGGKCPKDALKLGVCADLLGSLLNVTVGTPPVEPCCSLIQGLLDLEAAVCLCTAIKANILGINLNIPVSLSLLLNVCGKKVPKDFQCA*
Potri.001G176800.1	Chr01	15121167	15123208	-	2042	6	107.5	279.4	CRP3020.trim	MtN26	S	21	WGD	MGTFKIHLLLFFLMAVTVSSTLQGDVCALINCGHGTCKASNASLLGFECECNSGWKKEIGPLTFPSCVIPNCTIDLGCGNGASPPPAASQPPPFNLSNPCNLVWCGDGTCVANGTGHICQCNQGSSNLLNETDLACFKQCSFGEDCIGLLLGMLLSPPSVQLPPPTPVPPPPPPSSSASPKTNGPTGSTGATSSLRNLHASSMILLAATLLTWL*
Potri.001G210100.1	Chr01	21075811	21077523	+	1713	3	340.3	346	CRP4580.trim	Lipid transfer protein	S	21	WGD	MASRKVLSLILLCTFSISCCSQSPASAPAPSSVDCANLIFSMADCLSFVSNDSTAAKPEGKCCAGLKTVLSTKAECLCEAFKSSARFDIVLNVTKALSLPSVCKIHAPPASNCGCQLAISPSGARAPAPGGSAPGLAVNGGGNEQAPAPSPGHSGSIGFSISVGSLIIGFVFASFSSF*
Potri.001G221000.1	Chr01	22652979	22656420	-	3442	9	159.3	251	CRP3060.trim	novel	-	-	WGD	MEDLCDGNMELKEIQTLAGHSDRVWSLAWNPATGTSNNPPVLASCSGDKTVRIWEQTPSNRLWHCKAVLEETHTRTVRSCAWSPCGKFLATASFDATTAIWENIGGDFECVSTLEGHENEVKCVSWNASGSLLATCSRDKTVWIWEVMPGNEFECVSVLQGHTQDVKMVKWHPTMDVLFSCSYDNTVKVWAEDGTGDWHCVQSLGESNNGHSSTVWALAFNAEGNRMVTCSDDLTLKIWETDVGGMQSGNDLVSWNHLCTLSGYHDRTIFSVHWSREGIIASGAADDALRFFVESKDGLVDGPSYKLLLKREKAHEMDINSVQWGPGETGLLASTSDDGTIKIWELATLT*
Potri.001G231400.1	Chr01	24329168	24330370	+	1203	3	329.3	107.5	CRP4660.trim	Lipid transfer protein	S	29	WGD	MDSHSHYTTIRLTMFGIVLMSVMVSLAMAGKDKDSEECAEQLVGLATCLPYVGGDAKAPTPDCCNGLKQVLKDNKKCLCVIIKDRNDPELGLKINATLALSLPSVCHAPANVSQCPALLNLPPNSPDAQIFYQLANSSNHIASSPALSPSPGGAQPQGRSAQQESNGCHSGKINFGLQIASLGVLGWCFNIYSHLFM*
Potri.001G232000.1	Chr01	24389855	24390942	+	1088	3	291	107.5	CRP4660.trim	Lipid transfer protein	S	29	WGD	MDSHSHYTTIRLTMFGIVLMSVMVSLAMAGKDKDSEECAEQLVGLATCLPYVGGDAKAPTPDCCNGLKQVLKDNKKCLCVIIKDRNDPELGLKINATLALSLPSVCHAPANVSQCPALLNLPPNSPDAQIFYQLANSSNHIASSPALSPSPGGAQPQGRSAQQESNGCHSGKINFGLQIASLGVLGWCFNIYSHLFM*
Potri.001G232700.1	Chr01	24461327	24462000	+	674	2	279	116	CRP4060.trim	Lipid transfer protein	S	26	WGD	MISPSVVAAAMAALMMFLLLTPPSEAAISCSDVIKDLRPCVSYLMNGTGKPPAACCSGISAIQASASTTADKQAACNCIKSASKQINPSPQLAQALPANCGITLPFTVSPNVDCSKIT*
Potri.001G232900.1	Chr01	24483523	24484495	+	973	2	428.5	116	CRP4060.trim	Lipid transfer protein	S	26	dispersed	MNSPSVVAAAMAALMMFLLLTPPSDAAISCSDVIKDLRPCVKYLMNGTGKPPAACCSGISAIQATASTTADKQAACNCIKSASKQINPNPQLAQALPANCGITLPFAVSPNVDCSKIT*
Potri.001G254100.1	Chr01	26388610	26389799	-	1190	4	225.8	95.7	CRP2700.trim	Snakin	S	24	WGD	MGKSSIAIFLCSLLVLVLLGQNQALKTPISASQTQRQGNHAMVRLYYGATQGSLRPQECAPRCTTRCSATAYKKPCLFFCQKCCAKCLCVPPGTYGNKQSCPCYNNWKTKRGGPKCP*
Potri.001G271000.1	Chr01	27859786	27860575	-	790	2	240	310	CRP4410.trim	Lipid transfer protein	C	-	proximal	LAEQGQAHPCGSTFFSALIQMIPCRAAVAPFSPIQPSELCCSAVKALGQPCLCTLVNGPPISGVDRNMALQLPDKCSANFEPCEIMKK*
Potri.001G297700.1	Chr01	30205607	30206690	+	1084	2	456	172	CRP2700.trim	Snakin	S	25	WGD	MKLFFAALLLCSLLFSSSFLEPVMAKSSFCTKKCNTRCANAGIQDRCLKYCGICCEQCKCVPSGTYGNKHECPCYRDKRNSKGKPKCP*
Potri.001G306600.1	Chr01	30971024	30971464	+	441	1	441	0	CRP3610.trim	ECA1 gametogenesis related family	S	25	tandem	MAAFKNLALFLSLTLLISTNISTAARDILINKPGFNSLSARLEDEGSLVECWNALVEIKSCTNEIVLFFMTGQADIGPDCCRAIHTITHNCWPAMFTSLGFTDEEGNILRGYCDASPNSPSIYFSPASAPSPLAAGAPAQYQPMLV*
Potri.001G306700.1	Chr01	30972858	30973250	+	393	1	393	0	CRP3610.trim	ECA1 gametogenesis related family	S	18	tandem	MDFSFKLLLTFFLTCSTASMPMMAAHPQVSTHTTLATRLRLDNEETTCWGSLLHLQSCISNVLLFFLNGETYLRPSCCHAIRIIGHHCWPSMLASLGFTVQEGDILLGYCDATAHSSSPPPEPIFFPNHT*
Potri.001G309900.1	Chr01	31374765	31375515	+	751	1	751	0	CRP6150.trim	Kunitz type trypsin inhibitor	S	21	WGD	MLKLIGSLSCIWLLMAISTMAQDQPPVLDTAGRPVRSGVEYYILPAATDIAGGLTLVARNGSCPSFVGQEPLTPVVSQGLPVVFSPYVAGETIVRESRSFIIEFSAASTCVSSTKWNLAARDPATSRRNIGIGRSGSYFMITKENNLYYLAFCPADTCNTCRFDCGTAGITIENGKRFLTLDGPVFPFRFRRA*
Potri.001G315500.1	Chr01	32117807	32119314	-	1508	3	97	608.5	CRP2700.trim	Snakin	S	27	WGD	MAKLSFSLSAALILLVAMAFVIDTSQAGGEGSVKLQDCPEACDVRCSATSHKSACTFFCNYCCKKCLCVPSGTYGHKDECPCYRDMKTQEGKPKCP*
Potri.001G320700.1	Chr01	32558025	32558917	-	893	1	893	0	CRP1870.trim	RALF	S	30	WGD	MSEHQLFPHTPTLLYLSLLFLLTLFTICNADSVSGLNSLKTSEIDAIVSKGCSEKIGECFEESEMESEISRRVLLMHKKYISYETLRRDLVPCDKPGASYYDCNARQAHPYNRGCEVITRCARSVKDINN*
Potri.001G321300.1	Chr01	32589028	32589819	-	792	1	792	0	CRP1920.trim	RALF	-	-	dispersed	MRPPLTSFTGRKIIPISIHHPIFKCLELQTKTSTNTRQKKKKKMERKCFPHFCFLLVILSLVILQLGDKLVASKTNGCNGSIAECDEEYEFLMPSHVSKRYLEEKRKYISPGALKPDQPVCNEGASGQSYSSSCLPPPSNSPSRGCSKYYRCRSDD*
Potri.001G321500.1	Chr01	32593553	32594578	-	1026	2	354.5	317	CRP1920.trim	RALF	S	-	dispersed	METKRNRNIYSLQLFLAAFLLVLVLVELSSQFRVAAMQASTEQVQYSGSMVECSDEMAEEELSMESETSRRIVRAVKYITPGVLRSDSAFCGKVKRGEPYQGSCLPPPSNNYNRGCNKYYKHGLMVVRTGVYILRRLHLENDSHLLQQ*
Potri.001G326200.1	Chr01	33014699	33016631	+	1933	2	589	755	CRP3350.trim	Pollen Ole e I	S	18	WGD	MNPLVLFFLSFFFINSMSSKVEQSKKTSAHISVMGLVYCDICSNNSFSRHSYFLPGAEVRIDCKFKASWPKTREQISFSVNRTTNKHGMYKLEIPSVDGIACAQAAIDSSCEASLMSSSSKACNVPGYKSTTNEIAIKVKQQNLCIYSLNALNFRPSKTDAGLCGNRKP*
Potri.001G350600.1	Chr01	35731577	35732904	+	1328	4	227.8	139	CRP2700.trim	Snakin	S	20	WGD	MAFKAVCLMVVAFVLVTAKASYMNEDFKEKAVFSKSVVPASTPAPPEVKSPTPAPPVVTPSTPLYKPPTPAPPVKTPPPAPPVNPPTPVKPPTTPAPPVYKPPSPAPPVNPPTPVKPPTGPMPPPVRTRSDCTPLCGQRCKLHSRKRLCVRACMTCCDRCKCVPPGTYGNREKCGKCYTDMTTRRNKPKCP*
Potri.001G353600.1	Chr01	36133779	36134192	-	414	1	414	0	CRP3610.trim	ECA1 gametogenesis related family	S	26	WGD	MAFNLKLSLFIAFLACSSLDCYKARARPSASVSNLMARLKLDGDSQNNCWDSLVQLQACSGEIILFFLNGETQLGRSCCQALRTIGEHCWPNMIDTLGFTAEEGQILEGYCDKAADPTTPSPPAPSVMPAKVVPKQT*
Potri.001G355700.1	Chr01	36372296	36372706	-	411	1	411	0	CRP3080.trim	Stig1	C	-	dispersed	MISKLTEGNSILEEENNFTTGSSTSPWLKKVMNHGPRPRPPGCRSTPWICRKGLHPSSARMRCCRNQCVDVSSDVSNCGFCGIRCRFARQCCHGFCVDTNCNRFHCGRCGNRCPRKVRCVYGMCGYAQPFPPLPFP*
Potri.001G356600.1	Chr01	36501742	36502227	+	486	2	216	54	CRP3080.trim	Stig1	S	17	dispersed	MQLVRIIFIIAITVALSTTLTVKRIGEDEEKPPKDDQSIDTSTRLLSRFLAAEKNPRAADHCNKDNEICQILQGKNYKCCNNKCMDLSTDKQNCGACKRKCKYTEDCCRGECVLLSLDKRHCGKCNNRCQKGEFCVYGMCNYP*
Potri.001G392400.1	Chr01	41101450	41102257	+	808	2	339.5	129	CRP3370.trim	Pollen Ole e I	S	23	WGD	MAKSFTIAAFVLCFSSLLISAYAADYLDVEGKVYCDPCRVEFQTKISEGIPAAKVKLVCNNRDNGTETYTVEGATDNSGTYRLPVAGDHEDDICEVRLVESSRPDCNEPFRSIDSARILLTKNVGVVDKTRYPNALGYMKKEAQPECADVLKEMGFLPLEV*
Potri.001G399200.1	Chr01	42073877	42074332	+	456	1	456	0	CRP3080.trim	Stig1	S	21	WGD	MASSLLKLAAILSLVFSILLALNTQITLSSDIEDDDEEYVLDTPLEGFRSRSRFLASVIKKGARCNAERNNICNGVSANKGTGLLYCCKKHCRNVLGDKNNCGMCGNKCKFAESCCNGRCTDIISNVNHCGKCNKKCAPGVRCHYGTCGYA*
Potri.001G401800.1	Chr01	42312827	42313856	+	1030	2	348.5	333	CRP0580.trim	DEFL	S	20	proximal	MKPFYLSCFILALLLLTSSAEMMEVMRDNNGRCAAVMDPDGCNLSSCRQRCLQQKNGNGVCLANLKGGSYQCVCYVNC*
Potri.001G460900.1	Chr01	49454026	49454302	-	277	2	126	25	CRP4170.trim	Lipid transfer protein	-	-	WGD	MNEAAVPCSTVDEKAAACVGQLLLAALGCKSLPRLKTVDDKKAICKCLKAAGGSLGVKDQFLSKIPGACNIKVGFPVSTSVNCD
Potri.002G012300.1	Chr02	714913	715376	+	464	2	187.5	89	CRP4140.trim	Lipid transfer protein	S	22	WGD	MAAFVRSLVLALMVSRFITIMASDDDPYDAICSPIWGYFPDCAEYLGGLSHHLPKKCCHSIRKLNEIAKKTKKGPKVVCFCIEAFMVPQDFHLKPSRIKKLPKKCHTDILFPISETMNCSFDER*
Potri.002G022500.1	Chr02	1361599	1362424	+	826	3	148.3	190.5	CRP2700.trim	Snakin	-	-	WGD	MQSNKEFETKLKALVSSGDYTLAMAISKLLIASLVVSLLVLQQVNASPAAGSIPGKNIDCGGACKDRCSLSSRPHLCNRACGTCCARCKCVPKGTSGNLDTCPCYATMTTHGGRRKCP*
Potri.002G022600.1	Chr02	1364982	1366298	+	1317	3	274.3	247	CRP2700.trim	Snakin	S	24	tandem	MAMATKFLIASLLLSLLVLHFAEADHDPVVNSNLAASSPPKKIDCGSACKARCQLSSRPRLCKRACGTCCSRCSCVPPGTAGNYEACPCYASLTTHGGRRKCP*
Potri.002G022700.1	Chr02	1368371	1369242	+	872	3	206	127	CRP2700.trim	Snakin	S	23	dispersed	MAISKLLIASLLVSLLVLHLAEADQKVNSNQAASYVPGNNIDCGGACHARCSLSSRPRLCKRACGSCCARCKCVPQGTSGNLDTCPCYATLTTRGGRRKCP*
Potri.002G033200.1	Chr02	2144484	2144931	+	448	2	111	226	CRP0100.trim	DEFL	-	-	proximal	MANLLNHKPNFARGEANSVNCARECKTLQRAVHGACHAQFPGFACFCYFNCQSSLKLYARMMIIKFHRPTPNE*
Potri.002G050200.1	Chr02	3324969	3326233	-	1265	4	222.2	125.3	CRP4690.trim	Lipid transfer protein	S	23	WGD	MEGLKVIKLMALLSTLLVISVNGQINTPCTMSMISSFTPCVNFITGSTSNGSPPTASCCSSLKSLMSTGMDCACLLLTANVPVQLPINRTLAISLPGACGVPGQCKSSGTPLPAPGPFSLGPTLPPPAAAPLSPRASKAVALAPAPESEITLPLTPASPPVQVASLPTTAGIRPVLSPPASMSSHVSPPSSLLIFLAIMVFKKFY*
Potri.002G050300.1	Chr02	3327442	3328653	+	1212	3	288	174	CRP4630.trim	Lipid transfer protein	S	24	tandem	MASSGTRIGLVLLLVAITCGGAMAQSSCTNTLMSLAPCLNYITGNSTSPSSSCCSQLGNVVQTSPQCLCLLLNNSGASLGINVNQTLALNLPGSCKVQTPPISQCNAATAPTASATPPVSSPASSPASSPADSSDQTPEPALTPSASNIPSASGTGTGSKTVPSSTGTSDGSIVKTPLHFVLFVLFVAWSGSTVTKF*
Potri.002G050400.1	Chr02	3331847	3333131	+	1285	3	332.7	143.5	CRP4630.trim	Lipid transfer protein	S	24	tandem	MASKGVQLSLMLVLSMMLCHGATAQSGCTTALMGLVPCLNYVTGNSSTPSSSCCSQLATIVQSQPQCLCTLVNGGGSSFGIAINQTLALALPGACNVKTPPASQCNAANVPATSPASSPVLSPPADSPVLSPPADSSDATPEAPTTVSTPSIPAGSGSKTVPTSTGTSDASIMRMQPHLTIFVFISALCASGIVRF*
Potri.002G050500.1	Chr02	3334001	3335063	+	1063	3	273.3	121.5	CRP4630.trim	Lipid transfer protein	S	24	dispersed	MAVRGMEVMFAIALIGTLWAGAKAQSSCTNVIISMSPCLNYITGNSSTPSSSCCTQLANVVKSQPQCLCEVVNGGASSLGVNVNQTQALALPGACNVRTPSIGRCNASSPTDSPSGTPNSPPTGSGSKTVPSTDNGTSDANSTKLAMSRLFFLLFITSYASTLVTI*
Potri.002G060800.1	Chr02	4125128	4126903	+	1776	3	416.3	263.5	CRP3380.trim	Pollen Ole e I	S	-	WGD	MEKQESKQASMLMWVLAAGLLSHNLAFPVLATTFEDQKNYYSPDPHSRSPPSGSHRTPSHGSGGSSVNPPSHSTPSTPSGGGYNPTPSVPSGGKCGTPPSVSTPSTPSNPPRGGGYHPTPPTTGGSPPTPVIVSPPTTPSITPGTPFTPTPPFIPDPNSPFSCNYWRTHPALIWGVLGWWGTMGNAFGVTRLPGFGTSMTLQQALSNTRTDGYGTLYREGTASLLNSMVSNRFPFTTRQVRENFVASLASNKAAGAQGHLFKLANEGRLKPRV*
Potri.002G092800.1	Chr02	6637717	6638917	-	1201	2	291	619	CRP4570.trim	Lipid transfer protein	S	20	WGD	MKTALFITCILATLAVLANSAQNGSPPKSPAPAPSVDCSDVAVDMLDCVTYLSDGNAEKPTDSCCAGFEAVLSLDDECLCFALKHSADFGVAVNLTRAAALSSECGVSAPPLSRCGKPAAPSPVIEPPTNDQPSAPAPAPSNSDDNGRSAAAPVTSDVPAQAPAKGKACAVSAPSLVLISSAVASALSLFLWI*
Potri.002G093100.1	Chr02	6666471	6667982	+	1512	2	400.5	711	CRP3370.trim	Pollen Ole e I	S	19	WGD	MARVFMLLALCVLPALVSAARPGRNPFSVQGLVYCDTCLAGFETPKTTYIAGSKVKVECRDRKTQDLVYSKEGTTDSTGKYIITVDEDHKDQICDAMLVSSPRKDCSSPSAGRDRARVILTSYNGLVSTTRYANSMGFMAAQPMSGCTELLRSYQEFDN*
Potri.002G105400.1	Chr02	7668156	7669380	+	1225	1	1006	0	CRP2420.trim	Thionin	C	-	WGD	MVDPWWSLLGAAIPAIIAGQALRMKKRRADEQRLKSARGREKSSDEIFVCERVCTSKRMLKKVGALSKDPTIDTCVTVCGVSELDACADACARTVCVNQHQVPNWNDICLRRCQSECLRLSNSSATS*
Potri.002G158600.1	Chr02	11922209	11922775	-	567	1	567	0	CRP1600.trim	Ripening related protein family	S	26	WGD	MRTFSMRFSAPLLVVLVLTYALHIEAQQCRPSGQIRGTNPPPDQCNQENDSDCCKDGKFYTTYKCSPLVSSHTKATLTLNSFEGGGDGGAPSECDNQYHSDDTPVVALSTGWYNHGSRCLNYVNIHGNGKSVKAMVVDECDSTMGCDSDHDYQPPCANNIVDASKAVWKALGVPESDWGEMDIYWSDA*
Potri.002G158700.1	Chr02	11924665	11925231	-	567	1	567	0	CRP1600.trim	Ripening related protein family	S	26	tandem	MKKQVCSSALFVSFLFLATLCLSIEAQTCKPSGNIRGRKPPPNQCNQENDSDCCADGKLYPIFKCSPGVTGRTKATLTLNSFEKGGDGGAPSECDNHYHSDDTPVVALSTGWYNHGNRCLNFINIHGNGKSVKAMVVDECDSTMGCDSDHDYQPPCANNIVDASKAVWKALGVPESDWGGMDIYWSDA*
Potri.002G182800.1	Chr02	14315009	14315860	+	852	1	852	0	CRP5940.trim	Kazal-type serine protease inhibitor	S	26	WGD	MSKFSAIFTCVTIFLLSSLCFPIALSETGAGILIQEVTREDGKGDACAGLKAPASCPINCFRADPVCGVDGVTYWCGCADALCSGTRVDKLGACEVGSGGSSSLPGQALLLIHIVWLILLGFSLLFGFF*
Potri.002G186500.1	Chr02	14618355	14619314	-	960	2	426.5	107	CRP5650.trim	Chitinase	S	27	WGD	MASPAYTLLSFTFYTIFLSSGSYKAEARRFNDISSLVSKGLFDSIFLHKDNNACPAKDFYTYSSFIQASRSFPRFGRTGSSIKRKREIAAFLAQISHETTGGWPTAPDGPFAWGLCFKEEVSPQGNYCNSSNTRWPCSPGKSYKGRGPIQLSWNYNYGPAGKALGFDGLNNPDIVSNNSLIAFKTALWFWMTKQSPKPSCHNVMIGKYKPTAASVAANRTAGYGLVTNIINGGLECGIPNDARVNDRIGFFQRYAALFNVSTGPNLDCVNQKPFT*
Potri.002G196500.1	Chr02	15738889	15739821	-	933	2	298.5	336	CRP2345.trim	Thionin	S	25	proximal	MELITGFNKVIVLMLMLMLLRKTTAYSEEYDKKCYDKCFRSCVDQGNIPWQCSSHCMDACSNNLDVIRYCNVGCSLQNCNKIMDDEVKRHICLKECSNTHCNPKHFKKSP*
Potri.002G200100.1	Chr02	16098618	16098928	+	311	2	118.5	74	CRP4820.trim	Lipid transfer protein	S	21	proximal	MASRALPSTALLLTLNYETLSLDTLKLQACANVLTLAKIYVGEKEKATCCSLIDGLVDLEATVCLCIRVGVDLLGIIN*
Potri.002G201800.1	Chr02	16335303	16336360	+	1058	2	412.5	233	CRP3500.trim	Pollen Ole e I	S	23	WGD	MALTRFFFAASILLLSSLVITSANDYSYDSRTDTVKPGYHPKSDANIYDNTPKPDLPKPTLTIPKSDNEKPNYGYDSIPEAPLPIGIEGLVLCKSGSNYIPIKGALVRIACMAVDQNGYETTPFSCLTGATDANGYYYKTLPAFGLGDLKVTECKAYLESSPLETCKIPTDVNNGMSGALLSSYHILSKNIKLYSMRTFFYTSETTPTPAGGY*
Potri.002G201900.1	Chr02	16345969	16346680	+	712	2	287	138	CRP3500.trim	Pollen Ole e I	S	23	tandem	MAPTSSYFAFFMSLSMVAAIASATDGGYGSHPNPNLVKPKLNKEKPLSTMIGVQGLVYCRSGPKRFPLEGAVIRITCLANDVYGYEAAPFSFLSEATDAKGYFFATLSPYEMQDNLKIKECKAFLELSPLETCKIPTDEKQGISGALLASYHYLSDKKMKLFTVGPFVYTSAPNSGSNY*
Potri.002G215200.1	Chr02	19748763	19749182	-	420	1	420	0	CRP3800.trim	Lipid transfer protein	S	24	WGD	MENLKVLVLTFFAVFLLLVFDANGQLNPMPQRPLCVSQLALVNYACGSLLLAPPATTSLIPSTVVFPADDDNNHGHRNGHRHGHGGTQEDTCCRWLNDVDDECVCQLLVRLPPFLSRTRHEYTIKIDDSCSVSYTCGFT*
Potri.002G220100.1	Chr02	20590100	20590519	+	420	1	420	0	CRP3800.trim	Lipid transfer protein	S	24	WGD	MENLKVLVLTFFAVFLLLVFDANGQLNPMPQRPLCVSQLALVNYACGSLLLAPPATTSLIPSTVVFPADDDNNHGHRNGHRHGHGGTQEDTCCRWLNDVDDECVCQLLVRLPPFLSRTRHEYTIKIDDSCSVSYTCGFT*
Potri.002G229600.1	Chr02	22002813	22003184	+	372	1	372	0	CRP3730.trim	ECA1 gametogenesis related family	S	21	WGD	MAIFQTKYFMVLLCLIGVFMGTPGLAGRSIAPSGESMPQLSKYLAGCAAKLTGKCGAEIFLSFSGNNNNPSDSCCQKLVATGIDCHNAFTEFLEAKEPQENPSKISLRSLDIWNHCVAVAAKP*
Potri.002G229700.1	Chr02	22023732	22024103	+	372	1	372	0	CRP3730.trim	ECA1 gametogenesis related family	S	21	tandem	MAIFQTKYFMVLLCLIGVFMGTPGLTGRSIAPPGEPMPKLSIYLAGCAAKLTGKCGAEIFLSFSGNNNNPSDSCCQKLVATGIDCHNAFTEFLEAKEPQENPSKISLRSLDIWNHCVAVAAKP*
Potri.002G251000.1	Chr02	24097409	24098806	+	1398	1	1368	0	CRP4220.trim	Lipid transfer protein	S	24	WGD	MEMAKRQLVVLLLVVVALFEGSRAVSVCDISEDGLAACKPSVTKPDPVEPPSVDCCKAVSGANFTCLCSYKNSYLLPYLGIDPDLAMALPSKCNLSTAVPSC*
Potri.002G259500.1	Chr02	24808221	24808685	+	465	2	146.5	172	CRP0560.trim	DEFL	S	26	proximal	MAKLYSSSSLFILALLLLISLDSGLSQVGKLSRCVSSWDCKDKQACKDECSSRYAGGYGLCTGHPRACICSYDCPPLYMNNAV*
Potri.003G020200.1	Chr03	2473765	2475772	-	2008	3	326.3	514.5	CRP4580.trim	Lipid transfer protein	S	25	WGD	MASKKVLSLILLCTISVSCCIWAEGASHRHASAPAPSVDCTTLVLSMADCLSFVSNDSTSKKPEGTCCSGLKTVLGTDAECLCEAFKSSAQFGVVLNVTKALALPSACKIKAPPASNCGLTTPSPAGAPAGSAAAGPSVNGVSNELAPAPSPGSSGSNGLFVSAGSLIVGLVVASFSSF*
Potri.003G057700.1	Chr03	8585936	8588677	-	2742	6	126.5	396.6	CRP3020.trim	MtN26	S	27	WGD	MNTFKLNFTPFSFHLLLFSLLALTVNGTLQDDVCAMKNCGEGACKASNASVLGFDCECYSGWKKIQIGPLTFPYCGLPNCTVDFGCGNGAPPPPPPPPPPFDLLNPCNLVWCGDGTCVANGTGHICRCNEDSANLFNMTGFACFKKCMGYLGADCSDVGLGRSPPSPASSATSILNGLFEASNPFKHLCALSTILLAPAFLTWL*
Potri.003G084000.1	Chr03	11152802	11153598	-	797	2	350	97	CRP4250.trim	Lipid transfer protein	-	-	WGD	MQEKGEVATGKMEAKRWSSFILLVVVVLGMWEVNKADAALSAAQCKEERRLGLNACKPVIYGKLPSPACCERVRVSHVECVCPVITPKLAALIDLDRFIRLIEGCGRRVPRHFKCGSITTP*
Potri.003G097900.1	Chr03	12446357	12447540	-	1184	2	528	128	CRP6025.trim	Kunitz type trypsin inhibitor	S	-	proximal	MFCYNVTIYLALCLANHHLPPRIPFPLLTISFQRAIDAQGPKEAVVDSNDNEVLLGLDYYIAVTSPFDGMSLAMEASCPPPVVHRNNLSLLPIKFSSVVDSNDNVVREDTSLNLEFNVELNNSDCNVPTIWKVEFNASMQQWLVMIGGDRSHNRFQIAKACPYRKYFYQLRYCPVLGSIQFPCVTVRSLFKNGLNYLALNGDPIAIVLGQLVSST*
Potri.003G111300.1	Chr03	13472255	13473284	+	1030	2	504.5	21	CRP4820.trim	Lipid transfer protein	S	25	WGD	MGSKFAAMLFIFMIFMAISLPPIYACTPCTQPHPPSYPHPPTRPIVPHPKPPTTKHPPHHGGHSPSKKPPLPPVVLPPIIINPPPVITPPVIAPPITNPPVITPPPSSSYPPYPPGSGGPPFGGGGGGGGGGGGGSIPGVNPPPTTQPTCPINALKLGACVDVLGGLVHVGLGNPVENVCCPVLKGLLELEAAICLCTSIRLKLLNLTIFIPLALQVLITCGQTPPPGFVCPPL*
Potri.003G111400.1	Chr03	13483298	13484056	-	759	1	759	0	CRP4820.trim	Lipid transfer protein	S	25	tandem	MASKSTASVALFLALNLLFFSLVTACGGGCPSPKPKPKPKPKPTPTPSPSGGKCPKDALKLGVCADLLGSLLNVTVGSPPVKPCCSVIQGLLDLEAAVCLCTAIKANILGINLNIPLSLSLLLNVCGKKVPKDFQCS*
Potri.003G113900.1	Chr03	13744845	13746868	+	2024	3	270	607	CRP4670.trim	Lipid transfer protein	S	-	WGD	MEKKHEMASSVKISMVVVMAVVFSSCTTTLTKAQESSTSCATKLTACQAFLATTTTPPDNCCNPIKEAVAKELPCLCKLYNDPNLFPSLGINVTQAVNLSQRCGVTTNLTSCGASTPTGTPPGVPVKDGGARMAWTGLSGLLVLLAASLLY*
Potri.003G126200.1	Chr03	14702531	14703106	-	576	1	576	0	CRP1600.trim	Ripening related protein family	S	27	WGD	MKQVYPTFKYLLVLFVLLFTAGALVEAQKCKPSGKVKGKKPPKNQCNQDNGAECCEQGKFYTTYKCSPPVSAHTKGILTINSFEEGGDGGGQSECDGRYHDDDTPVVALSTGWFSNKKRCHHHITINGNGRSVKALVVDHCDSTRGCDGEHGYQPPCSNNIVDASKAVWKALGVNEKNKEWGWMDITWSDA*
Potri.003G126400.1	Chr03	14713759	14714300	-	542	2	241.5	59	CRP1600.trim	Ripening related protein family	S	27	dispersed	MKQVYPTFTYLLVLFVLLVTAGALVEAQKCKPSGKVKGKKPPKNELFAPVSAHTKGILTINSFEEGGDGGGPSECDGRYHDDDTPMVALSTGLFSNKKRCRHHITINGNGRSVKALVVDHCDSTMGCDDEHGYQPPCANNIVDASKAVWKALGVNEKDKE*
Potri.003G167100.1	Chr03	17770059	17771436	+	1378	2	642	94	CRP3350.trim	Pollen Ole e I	S	22	WGD	MAPIIIHALLATLFALPLSLIAEPANNPTSRIIIVGVVYCDTCSTNTFSRYSCFLPGADVHIQCTFQAISPKTTEKIQFSANRTTDRYGIYKVTVPEVDGVDCAVGSTIELVCQASLIRSSYPACNVPGLKMSTDVISVKSKQNNLCIYSMNALSYRPSKKNATLCGKHKEELQISFNSSKFFLPYSPPYGFPWHTLPNMSPSPFPPLPTPSQPFPPLPSPRPPSLPFPFPPLSPTPSLFHPTPPPAFNLGNPRTWIPNTPSLAPPPPPEFNLRDPRTWIPYIPPSPPNNPQNQNP*
Potri.003G172400.1	Chr03	18202798	18204482	+	1685	3	275.3	429.5	CRP4640.trim	Lipid transfer protein	S	27	WGD	MRSQSLFFLGVLLLFAPSASLFRAVNGDGVTEECSSDFQKLMGCLSYASGKANTPTKDCCLSVQNIKESDPKCLCFIMQQTSNGSAPIKNLGIQEAKLLQLPTACQLQNASLSFCPKLLGISPSSPDAAIFTNASTTATPAASTSTGTSQSEKAGDSSGFQHRPHLAGFFMIVAAIFVFASPAGSASMFHLGSFCTCSFEFSGFNPTLFASCVILSPALKLTFAYQAIISELECSNIRMLTILLRYLNVWMSWRPSHV*
Potri.003G180000.1	Chr03	18731868	18738320	-	6453	11	153.1	476.9	CRP3350.trim	Pollen Ole e I	C	-	WGD	MSAFGAAATANTNPNKSIEVSHPPSDSVSSLSFSPKANFLVATSWDNQVRCWEITRNGTNVGSVAKASISHDQPVLCSTWKDDGTTVFSGGCDKQVKMWPLLSGGQPVTVAMHDAPIKEIAWIPEMNCLATGSWDKTLKYWDLRQANPVHTQQLGERCYAMTVRYPLMVVGTADRNMIVYNLQSPQTEFKKIASPLKYQTRCVAAFPDQQGFLVGSIEGRVGVHHLDEAQQSKNFTFKCHRDNNEIYSVNSLNFHPVHHTFATAGSDGSFNFWDKDSKQRLKAMLRCPLPIPCSAFNNDGSIFAYSVCYDWSKGAENHNPATAKTYIYLHLPQESEVKGKPRAGGTTRR*
Potri.003G191800.1	Chr03	19596130	19596549	+	420	1	420	0	CRP3610.trim	ECA1 gametogenesis related family	S	26	proximal	MAFNLKLFLFVALLACSSLGCYKAKARPLASISNLSTRLKLDEESSNCWDSLLQLQACTGEIVLFFLNGETQLGHSCCQALSTIGEHCWPNMIDTLGFTTEESQILEGYCDKAADPTTPSPSAPSAVPVEIVPKQTLVP*
Potri.003G217000.1	Chr03	21369517	21370683	+	1167	4	222.2	92.7	CRP4660.trim	Lipid transfer protein	-	-	WGD	MSVLDKSKKCLCVLIKDRDNPNLGIKFNVSLVAKLPSLCHSPVNVTECINLLHLPANSPDAKFFEGFANITQSGSIDTPVLGSGSSIGSNPSSAAEKSSDERPANRWLVAEIVCGSLLLAFTSVGF*
Potri.004G000400.1	Chr04	75005	75868	+	864	1	864	0	CRP6150.trim	Kunitz type trypsin inhibitor	S	21	proximal	MTSIGTTLSFVWLTMAICSLAQPADDQSPPVLDTSGQPLETGVEYYILPGITDVAGGLTLVNRNGIRCPFYVGQEPLASAEPNGTSVIFTPYTSGETIIRESRDLSVQFQASTICIQSTAWRVGEEDPETGRRFIVTAGDKSYFRIDNNGGVYNFSWCPTESCPNCARPRCGSAGILIEDDKRLLALDGPAFPFVFTRA*
Potri.004G006800.1	Chr04	435604	436182	+	579	1	579	0	CRP3080.trim	Stig1	S	19	WGD	MKLLKLFIALSTIASTVTALHLDSYNENSNRQSELSLSEIQEVTSLRGVGRVLAQQNLIANLTCNKFPRICRVKTSPGPDCCNKKCVNVKKDRLNCGMCGHKCKYTEICCKGQCVNASFDKRNCGGCNKKCKKGEFCVYGMCSYA*
Potri.004G006900.1	Chr04	438798	439247	+	450	1	450	0	CRP3080.trim	Stig1	S	22	WGD	MKSSTTLFTLLVLIALANIQSATPMVKQSHVSIEKHSTNDLPLQRDEEQPHLLRSGRFLASKVTMKCDKYPPICRAKGSAGPDCCRKQCVNVMSDKLNCGKCGKKCKYSEMCCQGKCVNPSVDEKHCGKCNQKCKKGSSCLYGLCSYAN*
Potri.004G007000.1	Chr04	445632	446278	+	647	1	647	0	CRP3080.trim	Stig1	S	22	WGD	MKYLKIFFLLAMLMSLAIILSATTPEEESFLDFDNEDEENSDLPQLENQETTSSLRGANRFLAQTRAVMTCDKYPRACRAKGSPGPDCCKKKCVNVMTDKLNCGMCGKKCKYPEICCKGQCVNPMSNKKNCGGCSNKCKKGSTCQYGMCSYA*
Potri.004G007100.1	Chr04	448818	449517	+	700	1	700	0	CRP3080.trim	Stig1	S	19	WGD	MKLLDIFFVLAIIMALAVSLTATPSEEDQSSLDFSENEDEENFDLPWPESQETTSSLRGANRFLAQKIRAVMTCDKYPRACRAKGSPGPDCCKKKCVNVMTDRLNCGMCGKKCKYPEICCKGQCVNPMSNKKNCGGCSNKCKKGSKCQYGMCSYA*
Potri.004G007200.1	Chr04	452270	452843	+	574	1	574	0	CRP3080.trim	Stig1	S	18	tandem	MKFLKIFFLLAMVLGCLAITLSATPSEEDQSSLDFINNDDEGNSDLPWPENEETTSSLRGANRFLAQTRAVMTCDKYPRVCRVIGSPGPDCCKKKCVNVITDRLNCGMCGNKCKYPEICCKGQCVNPMSNKKNCGGCSNKCKKGSTCQYGMCSYA*
Potri.004G022700.1	Chr04	1472604	1473332	-	729	1	729	0	CRP3800.trim	Lipid transfer protein	S	29	WGD	MPKMERLIKTTTLTFLATFLLLLLPNTYAHHLLLPHCMNQFSLASYACAMLPYTPFPHPSPPSPAPSPPSPSPAPPSPSLDVEHEHREMIHKENHHGSIEENCCKWLGALDKECVCGLLHRLPVFLSKPAHQYTLYVSNSCNITYACDG*
Potri.004G030900.1	Chr04	2264355	2264795	+	441	1	441	0	CRP3080.trim	Stig1	S	19	WGD	MKLLKLFFALSATIATVAALQSDHYNENSNTQRQLSLSEIQEAVTSLRGVGRVLAQQNLIANSTCNKLPRICRLKRSPGPDCCNKKCVDVKTDRFNCGMCGYKCKYTETCCKGKCVNPSFDKRHCGGCNKKCKKGEFCVYGMCSYA*
Potri.004G031000.1	Chr04	2266821	2267030	+	210	1	210	0	CRP3080.trim	Stig1	M	-	tandem	MQRQLSLCEIQEAVTSLRGVGRVLAQQNTIANSTCNKLPRICRLKRIPGPDCCNEKCVDVNTYRFNCGM*
Potri.004G036500.1	Chr04	2731318	2732460	+	1143	1	1143	0	CRP2860.trim	novel	S	21	WGD	MLLFTFKYSFPFLFLLSLSHPQKTTHPFCAKMKSFASFFLLALLLVVCSLSVATQPDPDPDQSTKGKPTNQNNRAGGNDGGMGGFFGPGPGFGIPGFDKGWGNIGGGYGAGYGGPKGGYSRGGVVRPSVVCKERGPCYKKKLTCPAKCFTSHSRSGKGYGGGGGGGGCTLDCKKCVAYC*
Potri.004G044700.1	Chr04	3395338	3397065	+	1728	2	526	676	CRP3480.trim	Pollen Ole e I	S	28	WGD	MGFVIAKALVPFLLSLLCFTVFSEKAESLPAEAPHHRGSYHHHPTAAPVSAPPSHAPSQAPTPHHHHHHHGHAPAPAPVHTPAHAPVHPPKPHIPPPVPTHFPRKLVAVQGVVYCKSCNYSGVDTLLGAKPVLGATVKLQCNNTMKPQDVKTTTDKNGYFLIKAPGTITNYGVHKCKVWLVSAPSTACSKITNLHGGLTGAMLRPEKKPFVDEKKREFALFSVGPFAFESKCPR*
Potri.004G044900.1	Chr04	3417387	3417957	-	571	1	571	0	CRP1760.trim	RALF	S	20	WGD	MGSKFWLVFLMLATALVVESTTLMDDADLWGLSTLGHDNNGFEFSTEMMMDSEINHRLLAQKTRYISYGALRANSVPCNRRGSSYYNCNKRQRANPYRRGCSTITRCRRYTH*
Potri.004G045000.1	Chr04	3427112	3427450	-	339	1	339	0	CRP1760.trim	RALF	S	20	tandem	MGSKFWLVFLMLATALVVESTTLMDDADLWGLSTLGHDNNGFEFSTEMMMDSEINHRLLAQKTRYISYGALRANSVPCNRRGSSYYNCNKRQRANPYRRGCSTITRCRRYTH*
Potri.004G067600.1	Chr04	5623910	5624542	-	633	1	633	0	CRP6020.trim	Kunitz type trypsin inhibitor	S	19	WGD	MRMMGSAFLVLSFLLFALAAKPLPRVAAGAAPEPVLDIAGKVLRTGTYYDILPVERGRGGGITFACTGHKSCPVDVMLEDYEDSDGLPLQFIPANRKKGVIRLSTDLNIKFPGPASCAATAVWKVEKYDELTSQMFISTSGVEGNPGPETVDNWFKIEKYGNDYKLVFCPTVCNDHCKVLCKDIGIYVDKEGFKRLALSDVPLKVKFKKF*
Potri.004G067800.1	Chr04	5636383	5637334	-	952	1	952	0	CRP6020.trim	Kunitz type trypsin inhibitor	S	19	tandem	MKSTLLVWFSFLLFAFVLSVPSIEAYTEPVLDIQGEELKAGTEYIITSAIWGAGGGDVSATNKTCPDDVIQYSLDQLQGLPVTFSPASSEDDVIRVSTDLNIKFSIKKACDHSSVWKIQKSSNSEVQWFVTTGGEEGNPGVHTLTNWFKIEKAGTLGYKLVFCPEDICHCGVLCRDIGIYFENNRGRILSLSDKLSPFVVLFKKVGPLSSSI*
Potri.004G067900.1	Chr04	5641320	5642514	-	1195	1	1195	0	CRP6020.trim	Kunitz type trypsin inhibitor	S	17	tandem	MRSTLLVLSSFLVFALASTRPSIAGDLDATEAVLDTDGEKLRAGTEYYILPVFRGRGGGLTMASTRDETCPLDVVQDPLEISKGLPLTFTPVNPKKGVIRVSTDLNIKFSASSICVQSTVWKIQKSVNSEIQWFVTTGGVEGNPGIETITNWFKIEKAGDDYKLVFCPTVCDCGALCRDVGIYIHDNGVRTLSLSDALQPFLVNFKKVSSSSSSF*
Potri.004G086500.1	Chr04	7250939	7252044	+	1106	2	491.5	123	CRP3860.trim	Lipid transfer protein	S	26	WGD	MASSMGLKLTYAMLIAMVVSAPLAEAAISCGQVSSSLAQCIGYLQKGGALPAACCSGLKALNSASKTTPDRQGVCNCLKSLAGKISGLNYGLAAGLPSKCGVSISYKISPSTDCKSVK*
Potri.004G086600.1	Chr04	7257055	7257885	+	831	2	348	135	CRP3860.trim	Lipid transfer protein	S	26	tandem	MASSMSLKLACAMLVAMVVSAPLAEAAISCGQVSSSLAQCITYLQKGGAVPAACCSGLKGLNSAATTTADRQGVCNCLKSLAGKISGINYGVAAGLPSKCGVSISYKISPSTDCKSVK*
Potri.004G096000.1	Chr04	8252603	8253488	+	886	1	886	0	CRP4920.trim	Lipid transfer protein	S	25	WGD	MKKASLLVTMVVVVMLLAEAKVSQAVTCNPAQLSPCLPAISSSSPPSTTCCSKLKEQKPCLCGYLKDPALKQFVSSPGARKVASACGVPYPSC*
Potri.004G109000.1	Chr04	9694974	9695363	-	390	1	390	0	CRP3740.trim	ECA1 gametogenesis related family	S	27	WGD	MGSFGKNISSTLFLFIGILMIITPGFAIRTNEENPELSQHLEECHTKVTKRCAIEISNSIYTNNTPSEYCCQKHITTGKACHDDFIKLFISKVPKEKVTFVAAKGDQIWNHCAAIVASAPAASTLPILP*
Potri.004G109100.1	Chr04	9700994	9701383	-	390	1	390	0	CRP3740.trim	ECA1 gametogenesis related family	S	27	tandem	MGSFGKNISSTLFLFIGILMIITPGFAIRTNEENHELSQHLEECHTKVTKRCAIEISNSIYTNNTPSEYCCQKHITTGKACHDDFIKLFISKVPKEKVTFVAAKGDQIWNHCAVIVALAPAASTLPILP*
Potri.004G109400.1	Chr04	9743495	9743755	-	261	1	261	0	CRP3740.trim	ECA1 gametogenesis related family	-	-	tandem	CHTKVTKHYAIEISNSIYTNNTPSEYCCQKHITTGKACHDDFIKLFISKMPKEKVTFVIAKGDQIWNHCAAIIALAPVASTLSILP*
Potri.004G109500.1	Chr04	9747892	9748257	-	366	1	366	0	CRP3740.trim	ECA1 gametogenesis related family	S	26	tandem	MGSFGKNISSTLFLFIGILIITPGFAIRTNEENPELSQHLEECHKKVTKRCAIEISNSIYTNKTPSEYCCQKHITTGKACHDDFIKLFISKVPKEKVTFVAAKGDQIWNHCAAIIALAPVA*
Potri.004G109600.1	Chr04	9751749	9752114	-	366	1	366	0	CRP3740.trim	ECA1 gametogenesis related family	S	26	tandem	MGSFGKNISSTLFLFIGILIITPGFAIRTNEENPELSQHLEECHKKVTKRCAIEISNSIYTNKTPSEYCCQKHITTGKACHDDFIKLFISKVPKEKVTFVAAKGDQIWNHCAAIIALAPVA*
Potri.004G109900.1	Chr04	9808660	9809099	-	440	1	440	0	CRP3740.trim	ECA1 gametogenesis related family	S	27	WGD	MGSFGKNISSTLFLFIGILMIITPGFAIRTNEENPELSQHLEECHTKVTKRCAIEISNSIYTNNTPSEYCCQKHVTTGKACHDDFIKLFISKVPKEKVTFVAAKGDQIWNHCAAIIALAPAASTLPILP*
Potri.004G110000.1	Chr04	9818054	9818493	-	440	1	440	0	CRP3740.trim	ECA1 gametogenesis related family	S	27	tandem	MGSFGKNISSTLFLFIGILMIITPGFAIRTNEENPELSQHLEECHTKVTKRCAIEISDSIYTDNTPSEYCCQKHITTGKACHDDFIKLFISKVPKEKVTFVAAKGDQIWNHCAAIEALAPAALTFPILP*
Potri.004G110100.1	Chr04	9821678	9824883	-	3206	2	216	2774	CRP3740.trim	ECA1 gametogenesis related family	S	27	tandem	MGSFGKNISSTLILFIGILMIITPGFAIRTNEENPELSQHLEECHTKVTKRCAIEIFDSIYTDNTCRTLAGPKLSNNNTPSEYCCQKHITTGKACHDDFIKLFISKVPKEKVTFVAAKGDQIWNHCAAIEALAPAALTFPILP*
Potri.004G110300.1	Chr04	9869441	9869827	-	387	1	387	0	CRP3740.trim	ECA1 gametogenesis related family	S	-	dispersed	MGSFGKSISSALFFYIGILIITPGFAIRTYEENPELSQHLEPCHAKVTKRCAIEISNSIYNNNTPLEYCCQKHITTGKACHDDFIKLFMSRLPKEKVTFVVAKGDQIWNHYAAIAALASIASTLSILP*
Potri.004G110500.1	Chr04	9885422	9885808	-	387	2	171	45	CRP3740.trim	ECA1 gametogenesis related family	S	26	tandem	MGSFGKNISSTLFLFIGILIITPGFAKCHTKVTKHYAIEISNSIYTNNTPSEYCCQKHITTGKACHDDFIKLFISKMPKEKVTFVIAKDDQIWNHCAAIIALAPIASTLSILP*
Potri.004G110600.1	Chr04	9889841	9890206	-	366	1	366	0	CRP3740.trim	ECA1 gametogenesis related family	S	26	tandem	MGSCGKNISSTLFLFIGILIITPGFAIRTNEENPELSQHLEECHKKVTKRCAIEISNSIYTNKTPSEYCCQKHITTGKACHDDFIKLFISKVPKEKVTFVAAKGDQIWNHCASIIALAPVA*
Potri.004G110800.1	Chr04	9960758	9961123	-	366	1	366	0	CRP3740.trim	ECA1 gametogenesis related family	S	26	tandem	MGSFGKNISSTLFLFIGILIITPGFAIRTNEENPELSQHLEECHKKVTKRCAIEISNSIYTNKTPSEYCCQKHVTTGKACHDDFIKLFISKVPKEKVTFVAAKGDQIWNHCAAIIALAPVA*
Potri.004G110900.1	Chr04	9963141	9963509	-	369	1	369	0	CRP3740.trim	ECA1 gametogenesis related family	S	26	tandem	MGSFGKNISSTLFLFIGILIITPGFAIRTNEEENPELSQHLEDCHKKVTKRCAIEISNSIYTNKTPSEYCCQKHITTGKACHDDFIKLFISKVPKEKVTFVAAKGDQIWNHCAAIIALAPVA*
Potri.004G114300.1	Chr04	10353075	10355072	-	1998	2	947	104	CRP3330.trim	Pollen Ole e I	S	20	WGD	MPWFFIIFLLGFTFNNPSEASHGKKLPSAVVVGTVYCDTCFQEYFSRNSHFISGAHVAVECKDEKSRPSFREEAKTDEHGEFKVHLPFSVSKHVKKIKRCSVELLSSSEPYCAVASTATSSSLRLKSRKEGTHIFSAGFFTFKPEKEPFLCNQKPSIENPREFSSKEASLPSFDNPTFPPPLQDPKTPVLPPLPPLPILPPLPQLPPLPPLPGLPFLPPIPANTENTKTTESLKSTTLPDEKAVHHPNQFGFPTPPLFPPNPFQPPPILPPIIQPPPLFPPILPPNPLQPPPVPSLPLPPVPSLPLPPVPSLPLPPVPSLPLPPIPGLTPSPPPPFSLIPPLPLLPPLPPLIPGIPPASSSSQKTSP*
Potri.004G114400.1	Chr04	10359499	10361362	-	1864	2	880	104	CRP3330.trim	Pollen Ole e I	S	20	tandem	MPWFFIIFLLGFTFNNPSEASHGKKLPSAVVVGTVYCDTCFQEYFSRNSHFISGAHVAVECKDEKSRPSFREEAKTDEHGEFKVHLPFSVSKHVKKIKRCSVELLSSSEPYCAVASTATSSSLRLKSRKEGTHIFSAGFFTFKPEKEPFLCNQKPSIENPREFSSKEASPPSFDNPTFPPPLQDPKTPVLPPLPPLPILPPLPQLPPLPPLPGLPFLPPIPANTENTKTTESLKSTTLPDEKAVHHPNQFGFPTPPLFPPNPFQPPPILPPIIQPPPLFPPILPPNPLQPPPIQSLPLTPIPSLPLPPIPSLPLPPIPSLPLPPIPSLPLPPPPFPLIPPPPFSLIPPLPLLPPLIPGIPPASSS*
Potri.004G115100.1	Chr04	10468426	10468791	-	366	1	366	0	CRP3740.trim	ECA1 gametogenesis related family	S	26	tandem	MGSLGKNISLGLFLFIGILVITPGFAIRTHEEDPELSRHLEECHAKVTKRCAIEISNSIYNNNTPSEYCCQKHITTGKACHDDFIKLFVSKVPKDKVAFVVAKGDQIWNQCAATVALAPVA*
Potri.004G115200.1	Chr04	10470904	10471269	-	366	1	366	0	CRP3740.trim	ECA1 gametogenesis related family	S	26	tandem	MGSLGKNISLGLFLFIGILVITPGFAIRTHEEDPELSRHLEECHAKVTKRCAIEISNSIYNNNTPSEYCCQKHITTGKACHDDFIKLFVSKVPKDKVAFVVAKGDQIWNQCAATVALAPVA*
Potri.004G115300.1	Chr04	10473381	10473746	-	366	1	366	0	CRP3740.trim	ECA1 gametogenesis related family	S	26	tandem	MGSLGKNISLGLFLFIGILVITPGFAIRTHEEDPELSRHLEECHAKVTKRCAIEISNSIYNNNTPSEYCCQKHITTGKACHDDFIKLFVSKVPKDKVAFVVAKGDQIWNQCAATVALAPVA*
Potri.004G138100.1	Chr04	15995082	15995462	-	381	2	118.5	144	CRP0000.trim	DEFL	S	27	WGD	MEKKCFGLFFLLLLVLASQEMVVPAEARVCLSQSHHYKGPCLRGHNCAMVCKTEGFAGGECKGFISRCFCAKLC*
Potri.004G168600.1	Chr04	18770863	18773562	+	2700	2	1246.5	207	CRP3300.trim	Pollen Ole e I	S	27	WGD	MRILPVFRGAVLCFYVSLLFAATFCYAGDKTVEVVGTGECADCAESNIKTVHAFSGLRVTIDCKPENGEFKTRGFGELDEEGKFKVSLPSEVVKDGKLKEECYAQLHSASAAPCPSHDGLESSKIVLKSKTDEKHTFGLAGKLKFSPVTCTSAFLWPHFKYPPLPKLPPLPKWKLPPLKDFHHPYLFPPKVFPPFPPKVFPPLPPKVFPPKVFPPKPFPPPLPVYKKPLPPPVPIYKPEPKPPVFKPPPVPIYKKPLPPPVPIYKPEPKPPVFKPPPVPIYKPKPPVFKPPPIPIYKKPLPPPVPIYKPEPKPPVFKPPPVPIYKKPLPPPVPIYKPEPKPPVFKPPPVPIYKPKPPVFKPPPVPIYKKPLPPPVPIYKPEPKPPVFKPPPVPIYKPKP…
Potri.004G169200.1	Chr04	18801248	18802713	+	1466	3	416.3	108.5	CRP3380.trim	Pollen Ole e I	S	24	proximal	MDWSHKLLFCVFLIFAAAIGGTQADATVTGTVFCDQCKDGQVSLFDYPIYGIKVTMTCADASGQITMSREETTNWFGNYVMTFDGSPDLSNCYAQVSSSGQGSNACGAAAGPAQKLRLTFRMFDMEFYAVDSLLTEPSASMSFCPRSVNPVPAPVTPVTPVRPPVTPTTPPPAFRLPRMPPLPPLPPMSPVPILEASACPHQSWTMPEYKCYWRAVSPDMKVAVVFGLLAARRYGTDMTLWQGLQGRGDPYRTLLREGTAALLNSYNSIEFPYNAISVVTRMNWALMGSQRSVLLTALRFMRANSGYGRVTCKFNTCK*
Potri.004G182000.1	Chr04	19853991	19855939	-	1949	3	555.3	141.5	CRP5630.trim	Chitinase	S	21	WGD	MKIWVFSVFSLLLSLFLGVSAEQCGRQAGGALCPGGQCCSQFGWCGNTDAYCSKGCQSQCGGGGGGGGGDLTSIISREKFNEMLKHRNDGGCPAKGFYTYDAFISAAKAFPGFGTTGDVATRKREIAAFFGQTSHETTGGWQTAPDGPYAWGYCYVREQNPGSYCAPSSTYPCAGGKQYYGRGPMQLSWNYNYGQCGKAIGVDLLNNPDLVATDPVISFKTAIWFWMTPQSPKPSCHNVITGRWSPSGADSAAGRVPGYGVLTNIINGGLECGMGWKSQVEDRIGFYKRYCDILGVGYGSNLDCYNQRPFGNGLLNLVDTM*
Potri.004G182100.1	Chr04	19864725	19866353	-	1629	3	423.3	179.5	CRP5670.trim	Chitinase	S	21	tandem	MRFWALTVLSLLLSLLLGVSSDTPQCGSKAGNATCPNDLCCSSGGYCGLTVAYCCAGCVSQCRNCFFTESMFEQMLPNRNNDSCPGKGFYTYNAYFVATEFYPGFGMTGDDDTRKRELAAFFAQTSQETSGRSIIGEDAPFTWGYCLVNELNPNSDYCDPKTKSSYPCVADYYGRGPLQLRWNYNYGECGNYLGQNLLDEPEKVATDPVLSFEAALWFWMNPHSTGAPSCHEVITGEWSPSEADIEAGRKPGFGMLTNIITNGGECTKDGKTRQQNRIDYYLRYCDMLKVDPGDNLYCDNQETFEDNGLLKMVGTM*
Potri.004G196000.1	Chr04	20909925	20912534	-	2610	3	377.3	739	CRP4550.trim	Lipid transfer protein	S	25	WGD	MSKLGITTIILTLALISTVPANTAAAPAPAEAPAPVSGLGPAAPAPVEAPAPVSDFGPAAYGPIPGNDCITAVANASDCLDYVTTGSNLTVPDKNCCPEIAGLIETNVICLCQLLSGDVAKQFGLSIDFGRAVNLPAVCKIANVPSASLCSVVGYPVAAPASGPSTGLPPPVPAAESPGGLAASPSAGEKGAASSIAGSAFAVFGGLAISILSTLF*
Potri.004G201100.1	Chr04	21245047	21245298	+	252	1	252	0	CRP0860.trim	DEFL	C	-	WGD	MNMCLSFFQNAGQLRWCPKQVTFPGTCGNNSRQQCLVDFLSNFGASSMPKNCVCRDSRSSQRSCTCDVVCQESYVKKPNMNGA*
Potri.004G236200.1	Chr04	24178082	24181949	-	3868	9	170	292.2	CRP3040.trim	novel	-	-	WGD	MTISDEEDEILAKFLESEVLSEVSDQDQEEEETEEAKKEEDEPKGKRVRFQETQEEEKEQNQKKKANNNNNNKGEQRRIKSGVLSKIPPELFPHILKFLSSEDLIACSLVCRFLNFAASDESLWRRLYCMRWGFLPPATKLCENAWKKLYIQRDEEDMVKLVRNCPPEFKEYYVQMNAAKRSQTPLPSQVKDDRIILDKTIADQVSTWKSRRGLTDKVVTDHACSGETCSYFKLGDVFVCEKTGNVHVCDDTCREVIMDPTNELLVCTISGHCFDRWLLPSEMEPDPDQQQGGLTDEAEPFMGSGRFARAYLLGYNCDDDKELEAALRFC*
Potri.005G019200.1	Chr05	1513354	1514271	+	918	4	122.2	143	CRP3210.trim	Novel	S	29	WGD	MAILALPKLKFLAFTLIFMARLCCYTGYAQVVPGQMVAKALLCLNNKIIYSGCDEAYRLTQSGNLNVPPEATELFCNGPCLAETRLALSCINDVISDFLFYNKATVRDINYALSAGCSSTRQRGDFNVARYINGETSSASSLPNLIGFYALALFIWWWILLL*
Potri.005G024200.1	Chr05	1801167	1809209	-	8043	5	385.8	1528.5	CRP6250.trim	novel	-	-	WGD	MSLLDQLWDDTVAGPLPESGLGKLRKMPSLGLRPNPGKESGGGGVMRSHSEEATTVDEKRVTRSIMIVRPPGYTNGSSTTPPASPAGSTPPVSPFPGKNAGVCLSKGGRFPPYTSEGKPPKKVSKGAKDLTLCRVFRKKTCCDVAQTYPALLSVRRLASTGEASQECLQLWELLECSICDPQIGVQPGPPLICASFCDRVYQACANAYFSMDANKRVIAPCGVNDFVCGQAAEWVSNGTELCHAAGYAVKLSDDAYVGAEEASCYGGRASLDSIADSWRSSRSEFPQKDENLRVLEDFQQWVQEMPFSEKISWAVGGLVLTAGLLFMRCLAHFSKYLIPSTSPSSNSLRNSMWETSNTLGYHYV*
Potri.005G025800.1	Chr05	1895792	1896612	-	821	1	821	0	CRP1760.trim	RALF	S	23	WGD	MAKRSSWFLISATILILMAMGLSSTVQGSGDHHLGWIPATRSSVCKGSIAECMAEDGEEFEMDTEINRRILATTKYVSYGALQRNNVPCSRRGASYYNCQRGAQANPYSRGCSRITRCRS*
Potri.005G051900.1	Chr05	3718691	3720554	+	1864	6	157	184.4	CRP3020.trim	MtN26	S	23	WGD	MAFSKALPFVAMLIVVLPLVAMADIDGNMTAIYGRLCQEVDCGKGTCVVNTSYPLSYMCQCQTGWKQTQYDDDDVNDKHKFLPCVIPNCTINYGSCQPAPPPAPQKEVPQNSSMFDPCYWMYCGEGTCTNNGTYRYMCSCNPGFSNLLNISYYPCYSQCTLGSDCAEIIRVANSTSDGTGTGNGTTPGGNPASTILPLKFQWIIILVISMLMALK*
Potri.005G054000.1	Chr05	3860869	3864366	+	3498	3	200	1449	CRP5800.trim	Chitinase	S	21	WGD	MGGISNTILIVLLCLMGDAFGEQYGRQAGAGGRTCANNLCCSEWGFCGTSDDHCSPSKNCQSNCRPSGGGGGGGSSGGGESASNVRATYHFYNPEQNGWDLNAVRAYCSTWDANKPLAWRRQYGWTAFCGPVGPRGQASCGRCLRVTNTGTGAQATVRIVDQCSNGGLDLDAGVFRQLDTDGRGNAQGHLIVNYQFVNC*
Potri.005G054300.1	Chr05	3871073	3871336	+	264	1	264	0	CRP5800.trim	Chitinase	M	15	WGD	MVYIFLLCLAAAATAQNCGRQAGGRTCANNLCCSQWGFCGTSDDHCSPSKNCQSNCRPGGTGSGESASIVRATCHFYNPEQNAWDLNA
Potri.005G078200.1	Chr05	5760938	5761898	-	961	2	413	135	CRP3370.trim	Pollen Ole e I	M	18	WGD	MARLLLFALCVLPSLVSAWRMGNPFHVRGRVYCDTCQCGFETKKTTYISGATVRIECKDRTDLQLRYSMEGVTDSTGAYKIKVVGDQADRICHVVLVDSPLADCKTVHPVRNRAEVILTRSNGAISDLHYANSLGFVKDEALPGCAELVKKLLESDE*
Potri.005G139100.1	Chr05	11577585	11578435	+	851	2	304.5	242	CRP1910.trim	RALF	-	-	WGD	MSHASPQLQLATETVHGSFPLHPSKLHYHIIATTFYTRVIYSKPRNRADVIAYAFAASSTSKCLCFLTMAASTLQYHFAFFIFFLVIASFSPRIQAQVDETSLKAMRDALEWPMSMYYDESSGLNDGLVGFDDGVVDDEESSRRSLFWRRTHYYISYGALSANRIPCPARSGRSYYSHNCFASRAPVNPYSRGCSRIARCRR*
Potri.005G156400.1	Chr05	15516984	15518166	-	1183	1	775	0	CRP2420.trim	Thionin	C	-	WGD	MVDPWWSLLGAAIPAIIAGQALRMKKRRADEQRLKSARGREKSSDEIFVCERVCTSKRMLKKVGALSKDPTIDTCVTVCGVSELDACADACARTVCVNQHQVPNWNDICLRRCQSECLRLSRSFETS*
Potri.005G167500.1	Chr05	17686455	17687663	-	1209	3	235.3	251.5	CRP4570.trim	Lipid transfer protein	S	20	WGD	MKRSLFIGCILATLALLANSAHHESSPRKSPAPSPSADCTDVAFDMLDCITYLSDGSEAAKPTASCCAGFEAVLSLDAECLCFALKHSADFGVALNLTRAAALSSKCGVSAPPLSKCGISVPATGAPANPPSSVPEPAPPTESPPYPVIEPATNNQPSAPAPAPSNSDDNGVSAAAPVIIEVPAQAPAKGMAYSISAPFSVLISCAVASTPLFLWV*
Potri.005G167900.1	Chr05	17796988	17798271	+	1284	2	420	444	CRP3370.trim	Pollen Ole e I	S	19	WGD	MARVLLLLALCVLPALVRAARPARNPFVVQGSVYCDTCLAGFETSKTTNIAGAKVRLECKDRKTQDLVYSKEGTTDSTGKYTITVDEDHEDQICDCMLVSSPRKDCRSPSAGRDRARVILTNDNGLVSTTRYANAMGFMAAQPMSGCTELLRLYQEYED*
Potri.005G169000.1	Chr05	18188761	18189964	+	1204	3	234	251	CRP4570.trim	Lipid transfer protein	S	20	WGD	MKRSLFIGCILATLALLANSAHHESSPRKSPAPSPSADCTDVAFDMLDCITYLSDGSEAAKPTASCCAGFEAVLSLDAECLCFALKHSADFGVALNLTRAAALSSKCGVSAPPLSKCGISVPATGAPANPPSSVPEPAPPTESPPYPVIEPATNNQPSAPAPAPSNSDDNGVSAAAPVIIEVPAQAPAKGMAYSISAPFSVLISCAVASTPLFLWV*
Potri.005G199200.1	Chr05	21490372	21493623	-	3252	3	860.7	335	CRP3980.trim	Lipid transfer protein	C	-	WGD	MEYSDGFVSKEHRELARSASESADPLSVSLLQISIHTKSANSPNSPRSPNRTGSSRGSPSKGGPGKCERHSHSPKDGRPKKGGSGGKGTWGGLLDVDDSHSLDPKDPNFDSSEECDHTTVRKSTTDFLEFKKNVTVIVEEYFATDDIVSTANELRELEMSGYHYYFVKKLVSMAMDRDDKEKEMAAVLLSALYADIIDPQQVYRGFCKLVESADDLIVDIPETVDVLALFIARAVVDDMLPPAFLKKQMASLPEDSKGVAVLKRAEKGYLSAPHHAEIIERRWGGGMKKTVEDVKAKIDNLLQEYAVSGDRKEACRCIKDLKVPFFHHEIVKRSLIMAMERKQAEGRLLDLLKEASEEGLINSSQTSKGFGRMIDSVDDLSLDIPNARRILQSLISKAA…
Potri.005G200900.1	Chr05	21651682	21653559	-	1878	3	461.3	247	CRP3380.trim	Pollen Ole e I	S	26	WGD	MEKQKSNQAPMLMWVLVAGLLSHNLAFPVLATTFEDQKNYYSPPDPHSRSPPSGSHTPSHGTTPSHGSGGSSGGTPSHSTPSTPSGGSHNPTPSTPSGGGHNIPTPSTPSGGNCGTPPSVPTPSIPSNPPRGGTYPTPPTTGGSPPTPVTVSPPTTPSIIPGTPFTPTPPFIPDPNSPFSCNYWRTHPALIWGVLGWWGTMGNAFGVGSLPGFGTSMTVQQALSNTRTDGYGTLYREGTASLLNSMVSNRFPFTTRQVRENFISALASNKAAGAQGHLFKLANEGRLKPRA*
Potri.005G211800.1	Chr05	22562767	22563782	-	1016	3	266.3	108.5	CRP4630.trim	Lipid transfer protein	S	24	WGD	MAVRRMEVMLTISFIATLWAGAMAQSSCTNVIISMSPCLNYITGNSSTPSSSCCTQLANVVKSQPQCLCEVVNGGASSLGVNVNQTQALALPSACNVQTPSISRCNASSPTDSPAGTPNSPSAGTGSKTVPSTDNGTSDANSTKLTMSLLFFLLFITSQASTLGTI*
Potri.005G211900.1	Chr05	22566957	22568160	-	1204	3	284.7	175	CRP4630.trim	Lipid transfer protein	S	24	tandem	MASSGIRMGLVLVLVAITCGGAMAQSSCTNTLMSLAPCLNYITGNSSSPSSSCCSQLGNVVQTSPLCLCSLLNNSGASLGININRTLALNLPGACKVQTPSINQCKAATAPTASAIPPVSSPASSPADSSNQTPEPDITPSASDIPSASGTGSGSKTIPSSTGTSDGSIVKAPLHFVLSILFVTWCGSTVTKF*
Potri.005G212000.1	Chr05	22574254	22575473	+	1220	4	211.5	124.7	CRP4690.trim	Lipid transfer protein	S	23	WGD	MEGLRVFNLIAILSTLLVISVNGQISTPCTTSMISSFTPCINFITGSTNNGSSPTGSCCSSFKSLMSTGMDCACLLITANVPLQLPINRTLAITLPRACKMSGVPMLCKASGTPLPAPGPVLLGPTLPPTAAYPLSPRASKAVALAPAPESEITLPLTPASPPEPVEAPPATAGIRPVLSPSASMPSYVSPPSSLLIFLAIMVFKFY*
Potri.005G212200.1	Chr05	22578494	22578733	+	240	1	240	0	CRP2510.trim	Thionin	-	-	WGD	MHLSEASPVDDQYVTCFNDCEDKCKSEGNGYSFCEMKCDTDCLAKQALGRLHEYLMQKTNKKKLKRRPHTAALLSRSKT*
Potri.005G239000.1	Chr05	24568559	24569894	-	1336	4	189.2	193	CRP2700.trim	Snakin	-	-	WGD	IFLAFFLRPDALSSRKSDQNESCTLIERLTFITGAVLYKKKVTLKSCLKAMAIFKTLAAVLLVGIVFSLAVSDMVIKSLVESDPAPQIDCASACAVRCQLSSRPNLCHRACGTCCARCNCVPPGTSGNYDVCPCYGNMTTHHGQHKCP*
Potri.005G239100.1	Chr05	24571982	24573134	-	1153	3	264.7	179.5	CRP2700.trim	Snakin	S	24	dispersed	MAMITKFLIALLFFSLLVLHLAEADHDTVVNSNLAASSPPTKIDCGSACEARCQLSSRPRLCKRACGTCCSRCSCVPPGTAGNYDACPCYASLTTHGGRRKCP*
Potri.006G005600.1	Chr06	375820	378324	+	2505	2	479.5	1546	CRP3390.trim	Pollen Ole e I	S	-	WGD	MSYFSGCNNLVTMMNFIISTIFIIFTITLQASTAKAENPLQEFSSTEELVQWAGYGEEKLSTVLVTGTVLCEACLHGENQLHAWPISGALVNVECHTSTKRSKKSSAQAITDEYGDFLIDLPSHLHGIPHLERICSVKVLRLPQNSVCRPAHARKQKALKLSSVGNGIRNYSAGEIKFLQVTSKPLQACNERGSSDKQIAW*
Potri.006G008300.1	Chr06	562192	563379	+	1188	1	1053	0	CRP4820.trim	Lipid transfer protein	S	24	WGD	MAKFAVANLLILLLNLGALLTSLACPTCPYTPHPKPPKRPPIKPPKPPVTPPIKPPKPPIKPPKPPVTPPIKPPKPPIKPPKPPVTPPIKPPKPPVTPPVIPIPPTLPPPKPPVTPPVIPTPPILPPPEPPVIPTPPIVKPPPTPPKQETCPIDTLKLGACVDVLGGLVHIGIGSSAKDECCPLLEGLVDLDAAVCLCTVIKAKLLNINLILPIALELLVDCGKNPPEGFKCPS*
Potri.006G008500.1	Chr06	570741	572104	+	1364	1	1233	0	CRP4820.trim	Lipid transfer protein	S	24	tandem	MAKFAVANLVILLLSLGALLTSIACPSCPSPPHPKPPVKPPKVKPPPIVKPPKPPVTPKPPVVKPPKPEKPCPPPPVIPTPPIVKPPPTPPKQETCPIDTLKLGACVDVLGGLIHIGIGSSAKDECCPLLEGLVDLDAAVCLCTVIKAKLLNINLILPIALELLVDCGKTPPEGFKCPS*
Potri.006G008600.1	Chr06	587389	588339	+	951	1	838	0	CRP4820.trim	Lipid transfer protein	S	24	tandem	MAKFALANLLILLVNSGTLLTSLAYPDCTYPLPPSKPPNYPPKLPPVHIPPPPPPPPPLRPPVTPPIKPPPPRRPPVTPPIKPPPPSLPPLNPPVIPKPPIVKPPPPETPCPPHPSLLELCPPPPPKQETCPINTLKLGACVDVLGGLVHIRTGSSAKDECCPVLEGLVDFDVASCLCTVIKAKLLNINLIIPIALEVLADCGKTPPPGFKCPA*
Potri.006G039700.1	Chr06	2820045	2825623	+	5579	12	178.8	312.2	CRP1855.trim	RALF	-	-	WGD	MEMESNSMVDVPLKKDIKVSSSDNEKVDEHGVSGVLLNGDGEVETPKIGMVFASQEEVRDYYNRYAQRVGFGIMRRSSRCDDDGRLTYIVLSCSQCGKDRGIPKSRFQWKQTSKTNCKAKINLVLNPQGQFHICNVVLDHNHELTPGQLHPNICKKSKPFRTRKGREGKEQAGMMLHPDFRSIFGEPLGSETASPDSVMQRPSFSNHLLNGDKHLLCSYTGLPKGEIISNRLKRRSPALEGSQNSQDSLRHALAKRAVALVKSGMVIGLGTGRTLTLVIEEIGKLIQEGKLKGIVAVGTNYQSRITARQYGMTTVDLNDVNDIDIAFDVVDEVDINKNLLKCRGANHTVQKVIDSMAKVCILLVEHTKVVHRLGNNIPVAVEVLPIAVSPVLRRLIALG…
Potri.006G044400.1	Chr06	3162131	3163068	-	938	4	157.2	103	CRP2700.trim	Snakin	S	25	WGD	MSRKPSINVILSLVLLLLLIVENYANITEAPTPQPQPNTNSNRPPYGTTQGSLNPQECGPRCTGRCSKTAFKKPCMFFCQKCCAKCLCVPAGTYGNKQSCPCYNNWKTKRGGPKCP*
Potri.006G061900.1	Chr06	4545896	4546488	+	593	1	593	0	CRP3600.trim	ECA1 gametogenesis related family	C	-	proximal	MRMPTAPFSSPSNSQRSPVSTSPQPHQPRIHMCHQILVNKCRNVMKLYQASLGVHATCELVSSLSNPKIEISADCCSVVKVVEENCLAQAWVPYINLILPLNLQQHCKKG*
Potri.006G062100.1	Chr06	4555317	4555965	+	649	1	649	0	CRP3600.trim	ECA1 gametogenesis related family	S	24	proximal	MSTQTIAILLAFLCMGTLIPSGLAQKIPTLPCFLPLTTIPGCSKEIFVAISAGTGRIAIGPACCKVINELTDVCWARLFPSIPATGKFLRGICSRSGISPAPAPAPN*
Potri.006G065500.1	Chr06	4818606	4820102	+	1497	1	942	0	CRP4820.trim	Lipid transfer protein	S	20	WGD	MDSTKISAFLFLCMIFISSAAPTLDCGSCGKHPKNKHPKTPKAPITLPPLPVPPIVKPPVTLPPLPVPPIVKPPVTLPPVTLPPVTVPPITVPPVTTKPPKGKPCPPPPSPKDTCPIDTLKLGACVDLLGGLVHIGLGDPVVNQCCPVLTGLVELEAAVCLCTTLKIKALNLNIYVPLALQLLVTCGKTPPPGYTCSL*
Potri.006G092500.1	Chr06	7059073	7059297	-	225	1	225	0	CRP4730.trim	Lipid transfer protein	C	-	WGD	MKLAPCAAAAQNGKAAASDSCCIQVKGTGQTSSCLCAAMLSDTVKASGIMPEIAITIPKRRITRVEVSQLVPTS*
Potri.006G108100.1	Chr06	8428753	8429723	+	971	2	320	331	CRP3860.trim	Lipid transfer protein	S	25	WGD	MASAKLVCALLLCIVLSAPMLNVDALSCGVVAGDLAQCLTYLKKGGRVPPACCKGVVALKSAAKTTQDRQDACNCMKQTASKVGGVNAGFAAALPRLCKVNIAYKISTSTNCTSIK*
Potri.006G113700.1	Chr06	8857144	8858424	+	1281	2	597	87	CRP5320.trim	Novel MEG related family	S	-	WGD	MYVQRASILACPSCIITEMNYSMKLAVLVIFLFIPGQLIISPVQPSPVNTSLTAGEFRPMEPAEYRLIGRKGDDHDDDLWRRRLAPFQLCLLCKCCAGAATTNCATMPCCFGIDCQLPNKPYGVCAFVPKTCNCTSCATV*
Potri.006G119100.1	Chr06	9415876	9416575	+	700	2	261	178	CRP3430.trim	Pollen Ole e I	S	23	WGD	MAAPILTLIAASLLVGCTTLAMAWEETYGVINVAGKVMCQDCTKGYNDWINGDRPIKGSKVCLTCTDDRGRVIHYDSDVTDERGEFDMIVSKYINGKQLKEKKCSVRLVSSPDPSCNILTDFAGGKSGVKLKRPTSVYRDTVKYMLTPFYFTSPMCEEPDTTDQYDDTQGNNY*
Potri.006G195500.1	Chr06	21146765	21147525	+	761	2	268	225	CRP0580.trim	DEFL	-	-	WGD	MLKDEDILCTLLSSLLLVSGYSLPSLPTKKKLSLQDQAEARTMRISYAFFSLLLLLVSAEFSHARAIHGASAARIPEHTCHKLLSMNRCDLQKCNQECSQEPLGVGECRNANCSCTYYCKQPPM*
Potri.006G195700.1	Chr06	21173376	21175083	+	1708	3	495.3	111	CRP4660.trim	Lipid transfer protein	S	-	WGD	MAKTMCSEVVHAMVSSIVVLMMFNFVFSDLAADKRECNEQLASLSACLPFVGGDTKVPTPTCCSGLRQEISKTEKCLCILVKDRNEPDLGFKINATLALSLPSICHAPANVSACPEMLHLAPNSTDAQVFEDFAASNKSNAVVAGVQTSSSNTMKERKWLEVSMVAVIIEVSMVAVITSALTIAG*
Potri.006G256100.1	Chr06	26068735	26069411	-	677	1	677	0	CRP4820.trim	Lipid transfer protein	S	24	WGD	MASKKFIATILIFSLLFLSTFSSACDPCHPKPKPKPSPPTAPTCPKDTLKLGVCADLLGPVNVVAGTPPYSKCCSLLEGLADMEAASCLCTAIKANVLGTNLNVPVALSAIVSACGKSIPPGFQC*
Potri.007G044700.1	Chr07	3941145	3941956	+	812	1	812	0	CRP1910.trim	RALF	S	29	WGD	MGNSTLQHYFTLLIVLFTIFLAFSPRIQAQVDETSLKAMGDALEWPMSMYFDESSELDGGLVDLDDGEETSRRSLLWTRTHYYISYGALSANRIPCPARSGRSYYSHNCFKSRIPVNPYSRGCSRITRCRR*
Potri.007G051300.1	Chr07	5014100	5015000	-	901	2	390	121	CRP2700.trim	Snakin	S	25	WGD	MKLSFAALLLLSVVLLSSFLRFTMAVPNHVASPPPPSPAIPSFCDPKCKARCAKAGYYQRCYDYCIICCKDCKCVPSGTYGNKSECPCYRDKLNSKGTSKCP*
Potri.007G051400.1	Chr07	5029280	5029709	-	430	2	154.5	121	CRP2700.trim	Snakin	S	25	tandem	MKLSFAALLLLSVVLLSSFLRFTMAVPNHVASPPPPSPAIPSFCDPKCKARCAKAGYYQRCYDYCIICCKDCKCVPSGTYGNKSECPCYRDKLNSKGTSKCP*
Potri.007G089600.1	Chr07	11601878	11602489	+	612	2	238.5	135	CRP3370.trim	Pollen Ole e I	S	19	WGD	MARLLLFALCVLSSVLVSAWSMGNPFYVRGRVYCDTCQCGFETKKTTYVPDARVRIECRDRTDLQLRYSVEGVTDSTGTYKIKVEGDQADRLCHVVLVDSPLADCKTVDTARNGAEVILTRSNGAISDLHYANSLGFVKDKALPGCAELVKQLLESDE*
Potri.007G090100.1	Chr07	11640548	11641156	+	609	2	238.5	132	CRP3370.trim	Pollen Ole e I	S	17	dispersed	MARLLLFALCVLSSVLASAWSMGNPFYVRGRVYCDTCQCGFETKKTTYVPDARVRIECRDRTDLQLRYSVEGVTDSTGTYKIKVEGDQADRLCHVVLVDSPLADCKTVDTARNGAEVILTRSNGAISDLHYANSLGFVKDKALPGCAELVKQLLESDE*
Potri.007G111500.1	Chr07	13441750	13442687	-	938	1	938	0	CRP6150.trim	Kunitz type trypsin inhibitor	S	21	WGD	MLRLIGSLSFIWLLMATSTMAQTWPAVLDADGQPLRSGVEYYVLPAVTDVAGGLTLVNLNNGSICPLFVGQEPLAPVVSPGTSVIFTPRVADTVVRETRDFTVAFTGVTICAQSTAWMVGEQNPETRRRYILAETDPNPSSNAWHFNIVKNDQGLYNFQWCPNCLTEVCPRPLCGDAGIVVENERRLLVLDGPAFPFIFRRLE*
Potri.007G111600.1	Chr07	13444793	13445651	-	859	1	859	0	CRP6150.trim	Kunitz type trypsin inhibitor	S	21	WGD	MLGLIKGLSFICLLMAVSCLAQGPPVLDTDGNPVTRGVEYYVDPAVTDVAGGLTLVTRNGSCPSYVGQVPIGSGNVQGLPVIFTPRDSGETVITENTQFTVAFSAASICVSDTTWGIGEEDPETTRRLIVIGDEPAIFSISRNQAPGPYTFGYCPECNTPPPCGRPRCGIAGILEQNGTRFLTIDGPAFPFSFRRA*
Potri.007G111700.1	Chr07	13447563	13448352	-	790	1	790	0	CRP6150.trim	Kunitz type trypsin inhibitor	S	21	tandem	MLRLIGSLSFLWLLMAISTMAQSPPVLDAGGEPLRSGVEYLADPAVADVAGSLTLVARNGSCPFYVGQESARSGRLGIPVIFTPRNPQETIITESTEVTVTFSGVSTCVRNTAWTIGGEDSQTRRRFVVTGAEPSYFQINSRNQLGGSYTFQGCPQCVDEPDCGRATCGTAGILIQNGTRFLVLDGPEFTFMFVRAN*
Potri.007G111800.1	Chr07	13450066	13450893	-	828	1	828	0	CRP6150.trim	Kunitz type trypsin inhibitor	S	22	WGD	MLRILIGSLSFIWLLMATSTMAQTWPPVLDANGQPLRSGVEYYVLPAVTDVAGGLILVNLNNGSICPLFVGQEPLAPVVSRGTSVIFTPRVADTVIRETRDFTVAFTGVTICAQSTAWRVGERNPETRRRYILAETDPIPSSNAWHFNIVKNDQGLYNFQWCPNCLTRVCPKPLCGDAGIVVENERRLLVLDGSAFPFIFRRV*
Potri.007G121300.1	Chr07	13996657	13997165	-	509	1	509	0	CRP4000.trim	Lipid transfer protein	C	-	proximal	SLRVSVADPLKYPPSGPNPGPPHLASLNSLRVSEADPLKYPPSGPNPGPPHLAFLDSLRVSAAANPLKYPPSGPNPGPPHLASLNSLRVSEADPLKYPPSGPNPGPPHLASLDSLRVLAATNLLKYPPSGPNPGPPHLASLNSLRVSEVDSLKYPPSEPNPGPPHALH*
Potri.007G138400.1	Chr07	14998848	14999195	-	348	1	348	0	CRP4140.trim	Lipid transfer protein	S	18	WGD	MARIVGFLILAISAQAMAKFDVDPHQCQVIFDNFPYCMDFLIGSNDWPSSQCCQRVYDFNALAEHGMGPRAICECIEIIIRTIPMKLRADRISDLPVRCNTHLSFPISEYMDCSR*
Potri.007G138500.1	Chr07	15002557	15003632	-	1076	3	288	106	CRP4140.trim	Lipid transfer protein	-	-	WGD	MSSTKVLVAPSSEAPIILLEKWPCSIKAESMVRIVGFLILVVSGQAMAQLNFDSCKIISDKLSHCLDFLAGSYCKPSNQCCQSIYDLNAIARVVMGPRFICHCIENVARVLPTRIIPDRIGDLTVKCNTHNSFAISEYMDCNREPIQIDPPHD*
Potri.008G061800.1	Chr08	3715997	3716768	-	772	2	342	88	CRP4730.trim	Lipid transfer protein	S	27	WGD	MATPMKYICLFMFLAILSIAGLNQVDGAGECGKNTTPDMEAFKMAPCASAAQDENSSVSSQCCARVKKIGQNPACLCAVMLSNTAKSSGIKPEIAMTIPKRCNIADRPVGYKCGAYTLP*
Potri.008G072000.1	Chr08	4444543	4445382	-	840	1	840	0	CRP3460.trim	Pollen Ole e I	S	25	WGD	MASNQLTIVICSLLLLPLAFLSTAAHDETTPTKPVEKKVDVVVEGMVYCQSCKYSGSWSLTEAEPIPSAKVSVICKNFKKQVTYYKAYETNAYGYFYAQLDDFKMSNNILDHPLHGCHVKLISSSLANCSLLSNVNYGLYGAPLRFENKVLRGSHYEAVIYAAGPLAFRPAQCTPETHV*
Potri.008G108400.1	Chr08	6896568	6898050	+	1483	4	254.5	155	CRP3210.trim	Novel	S	30	proximal	MAQYAITFRLWVLSAVLVGVSIFCCNLGKADEGEDVPQTGTGIIGGVPQTGTGTIGGVPQTGTGTGTIGGVPQTGTGTGIVDADPAEIVAKALLCFSDKYLYSSCEVAYRLTQTGKLNVPPEYADSYCGGPCLVETHLVLSCIENIMKHFVFYNKATIEDIRDTIKAGCGYGPERGNFDVSEHLQFEENNAFKTANQILLGVGFMFGGHALLL*
Potri.008G141000.1	Chr08	9433574	9435021	-	1448	2	416.5	615	CRP4750.trim	Lipid transfer protein	M	-	WGD	MYVAIRVKLPSSRIETMSSNMRAWVVVMLACLVASNVFICDVNAAGECGKTPIRSAAASLSPCLSAAGNVRAAVPPTCCSKVGSLIKTAPKCLCAVLLSPLAKQAGIKPGIAITIPKRCNIGNRPAGKKCGRYTLP*
Potri.008G155100.1	Chr08	10486941	10489500	-	2560	3	698.7	232	CRP4630.trim	Lipid transfer protein	S	24	WGD	MAHTAMSMDLAMVLVTMLCARAMAQSDCTSVLISMSPCLNYITGNSSTPSSQCCTQLASVVRSSPQCLCQVLNGGGSSLGINVNQTQAIALPGACNVQTPPISSCNGASPAASPAGTSEAPSSPSGTGSKTVPSTQTDGTSGASSIEFSIPLLLLLLFAASYGSAFTKVF*
Potri.008G155200.1	Chr08	10490879	10492277	+	1399	3	311.7	232	CRP4690.trim	Lipid transfer protein	-	-	tandem	MHHNFLHSSPTSIDPRYKNTHSHMERFVPFPRTVPFLAVALAVFVFPVYGQINAACTASVLATFAPCMTFLTSSTANGSSPTAGCCGSLKNLTSDGMDCLCLVVTGSVPFGVPINRTLAISLPRACNMPGVPVQCEATGAPIPAPAAVVPEPTPSALPPASGTTPLLTPPSSTGDSGAPASTTGSHPVLTPPSASVPSDSLSPSLLLFALGFVLFKYYY*
Potri.008G155300.1	Chr08	10493224	10494925	+	1702	3	388.7	268	CRP4430.trim	Lipid transfer protein	C	-	tandem	MSWWPSLPVSAPPDRVTDTAASQCCDALSKAFNSSDGNCFFGFPLNESRVIALPSVCSLSSPVSLDLLCSGSPALPPFTAQQLQILQVLMIFH*
Potri.008G155600.1	Chr08	10506961	10507309	+	349	2	109.5	130	CRP2510.trim	Thionin	S	18	WGD	MTNKVAALLVLCLVLVAAVELPKAAADAYGSCFNTCEQECRIGGQGQTFCEMKCDTDCFNKDVGAKLHFTAP*
Potri.008G156800.1	Chr08	10621287	10624241	+	2955	6	178.3	377	CRP3020.trim	MtN26	S	22	WGD	MAYASTSIAWIAILFLSQPLIASSDLLSPLLSPIFDDVCKKVECGKGTCKPSDNSTWFYECECDPGWTQTRFDQDDHLQFLPCVVPNCTVNFSCTAAPSPVQEKASRDNQSIFDPCFWADCGGGSCNKTSQLTYSCACAEGYSNLLNVSTFPCYKDCAIGMDCSNLGIMMSNKSAAPTPVMAGNSMNQASSILQEKFLWLMALMMLLPVIE*
Potri.008G208200.1	Chr08	15807206	15807978	-	773	1	773	0	CRP1760.trim	RALF	S	17	WGD	MTTSKFYIFLLLSAVLAVRVSLSSSTAVDFLPLESSSECRGSIAECLMDEEFGMDTESNRRILATSRYVSYGALRRNTVPCSRRGASYYNCRPGAQANPYSRGCSRITRCRN*
Potri.008G220900.1	Chr08	18638039	18638476	+	438	1	438	0	CRP3080.trim	Stig1	S	28	WGD	MLCYDANVKYLWSFILFLLVVAPDEVVAADRFGSPEPDTPTHLNFFRSALRGRQRVLSCADDPRVCVDRGKNPWGGSTCCFRKFCKDTLRDSDNCGACGQTCAYGFVCCDGKCVDIRNDPRHCGSCFQECPGQGRCSFAMCDYSG*
Potri.008G226700.1	Chr08	19458243	19458680	-	438	1	438	0	CRP3080.trim	Stig1	S	28	WGD	MLCYDANVKYLWPFILFLLVVAPGEVVAADRFGSPEPDTPTHLNFFRSALRGRQRVLSCADDPRVCVDRGKNPWGGSTCCFRKFCKDTLRDSDNCGACGQTCAYGFVCCDGKCVDIRNDPRHCGSCFQECPGQGRCSFAMCDYSG*
Potri.009G009700.1	Chr09	1770020	1770948	+	929	2	324	281	CRP1600.trim	Ripening related protein family	-	-	proximal	MLFFIPVSITKPLKLTIEKPITKKQNKHKNNTFFLKTLPFLQLICINGKCNDDPHVGTHTCTGERPSPPSNIDCKPSGTLRCEGKSFPRFTCSPPVTSFTKASLTLNDFSEGEEVGAPSECDENFHEKTERVVALSTGWYAGGSRCGKMIKITARNGRSVLAKVVDECDSKNGCDSEHAGLPPCRNNIVDGSDAVWEALQLNKDLGVVDVTWSLA*
Potri.009G012500.1	Chr09	2149070	2150218	-	1149	2	516	117	CRP2850.trim	Root cap/LEA	S	24	tandem	MDIKRKSCILAAFFLVYVSRKAYSVQGANSKAKKSPFDAAITHYSMLSPSPSGNERAFCQARGACRSKTLVCPDQCKVRKPVKNKKQKGCFINCSSKCEVTCKFRRPNCNGYGSLCYDPRFVGGDGVMFYFHGAKGGNFAIVSDDNLQINAHFIGTRPKGRTRDFTWVQALSIMFDTHTLVIAAKRVSKWDDNFDALTVKWNGQTVDNIPTDGDAEWRANGEEREVVVERTDDTNTVRVQVANLVELNIKVRPIGKEENRAHNYQLPENDAFAHLETQFKFFNLTDLVEGVLGKTYRAGYVSPVKIGVPMPMMGGEDKYQTPSLYSPLCNVCRFQPQSGTATI*
Potri.009G012600.1	Chr09	2153314	2154575	-	1262	2	580.5	101	CRP2850.trim	Root cap/LEA	S	21	tandem	MAKMKSYILLAVFVVLIATQGMVVQGSSNGNGNENNGNNNGNGNNGNTNGNGNHGNSNGNNNDGNDNGNGNNGNGNGNDNGNEDHDDLTPLGSGQERAQCKAKGHCKNKIVVCPAQCPEKKPKKNKKHKACFVDCSSKCEVTCKYRKPNCNGYGSLCYDPRFVGGDGVMFYFHGAKGGNFAIVSDDNLQINAHFIGSRPQGRTRDFTWVQALSVMFDSHNLIIAANKVSHWDDNVDSLNVRWDGEAINIPTDGEAEWRSDSEERQVVVERTDDTNAMKVTVAGLLEMDIKVRPIGKHENKVHNYQLPDNDAFAHLETQFRFKNLTDLVEGVLGKTYRPDYVSPVKTGVPMPMMGGEDKYQTPSLLSPFCRLCRFQGASAGNGMATI*
Potri.009G019300.1	Chr09	3106271	3107177	-	907	2	401	105	CRP3410.trim	Pollen Ole e I	S	24	proximal	MAFHPLTIVLLLALALSGIQLSTCQVLKGKVSCLDCGGHYDYSEIKVGVKCDKVRKLATTTTQSDGSFEVKLPPGTSTAATPLICLAKLLGGPSQLYVSRQNMVSKIVQTHDSNSYTISTPLAFSSTCSAGGGKCGVSNQFGSSKTVDLPLPREWGLAPSSYYVPFIPIIGIP*
Potri.009G025200.1	Chr09	3644075	3645235	+	1161	2	523.5	114	CRP4060.trim	Lipid transfer protein	S	26	WGD	MNSSSVVVAAMAALMMFLLLAPTSDAAISCSDVIKDLRPCVNYLTSGTGKPPSACCAGASALQSAASSTADKKAACECIKSASKSLNPNPQLAQALPANCGINLPYTISPSVDCSKIS*
Potri.009G048800.1	Chr09	5396543	5396830	-	288	1	288	0	CRP4240.trim	Lipid transfer protein	M	-	tandem	STVPSLKSRCSRFVRIPGPKVPPSYACCQAVKEITVGDLPCLCKLLTPAVQKVISMEKAVCVARTCGLPVPPGTVCGSKSIYYCLEYFTVLINFT*
Potri.009G048900.1	Chr09	5398974	5399457	-	484	2	183	118	CRP4240.trim	Lipid transfer protein	S	31	tandem	MATTTTHRHVLALAMLLIVGIHILGNQKVAASCQETLPPLISKCTQFVRIAGPKVPPSDACCQAVKQVPLGDLPCLCKLVTPAVEKVISMEKAVYVARTCGLPIPSGLTVCGSYTIPPKFV*
Potri.009G049000.1	Chr09	5403303	5403859	-	557	2	217.5	122	CRP4240.trim	Lipid transfer protein	S	31	tandem	MATTNTHRHGLALAMLLIVGIHILGNQKVAASCNETVTSLVSKCSQFVRIPGPRVLPSDACCQAAKQVTVGDLPCVCKLVTPATQKVFSMDKAVFVARTCGLTIPPGTVCGSYTVPPNFV*
Potri.009G049300.1	Chr09	5434385	5434824	+	440	2	178.5	83	CRP4240.trim	Lipid transfer protein	S	19	dispersed	MASTKTHALVLAWLVVVGARFLGDHKVSAQCGGSFVDIEAQCSQFVHKTGPKTPPSLGCCQVVKTLNVNCVCRFVTPQVEAMISMEKVVYVARTCGVTVRAGTQCGKFKFLAMPIFQG*
Potri.009G077000.1	Chr09	7446378	7446812	-	435	1	435	0	CRP3610.trim	ECA1 gametogenesis related family	S	19	proximal	MAFNLMLFLLVAFSACCSSLDCNKATATATARPLASASNLTVRLKLDEESSSCWDSLIQLQACTGEIILFFLNGETQLGHSCCQALHTIGEHCWPNMIDTLGFTTEEGQILEGYCDKATDSKDPYAPSVTNVVPKQPLLP*
Potri.009G092600.1	Chr09	8437317	8438127	+	811	2	323	165	CRP2700.trim	Snakin	S	26	WGD	MKKLFFATLLLCSLLFSSSFLEPVMAKSSFCAKKCETRCANAGIQDRCLKYCGICCEQCKCVPSGTYGNKHECPCYRDKRNSKGKPKCP*
Potri.009G097400.1	Chr09	8734079	8737104	+	3026	3	783	338.5	CRP2840.trim	Root cap/LEA	-	-	WGD	MGCDASGMASAPGYARCMIKRYRHCYNLEQTCPSFCHNGCIVECVSCMPMCVGDSSPILDYSISLPNPLTLLPLEFPKSHTRSLLNVHPSESDGKGPPKSEGSNEKPSPPEQSGDDGGESEGSNEKPSPPEHSGDDGGESEGSNKKPSPPEDSNHDDGSNKKPSPPEDSNHDESEGSNKKPSPPEDNGHDKSEGSHKTPPPPNSDHPPSQTPPIYVTPPSTPSSSPSSHSPPTTTPSSPPWSTPPTITPTSPSPPSQSTPSPTPPPTTPSSPSPTPPTTTPSSPSPPSSSTPSPTPPTTTPTSPSPPSQSTPSPTPPTTTPSSPSPTPPTSPSPPSQSTPSPTPPTTTPSSPSPPSSSTPSPTPPTTTPTSPSPPSQSTPSPTPPTTTPSSPSPTPPTT…
Potri.009G104800.1	Chr09	9161993	9162367	-	375	1	375	0	CRP3700.trim	ECA1 gametogenesis related family	S	23	WGD	MAKLIIFNVVLALLIVVAPMVLAEVELSPSAEPGLYSYVEQCVAVTGARCGEEILYGSFMGKPVTLECCQKLLLMGKACDDALMRVVLEFPEYKGHEEEALAGSNKLWEKCALAVQAASPSPSD*
Potri.009G112500.1	Chr09	9594032	9594787	+	756	1	756	0	CRP4220.trim	Lipid transfer protein	S	28	WGD	MEARTKNFVVVALVMAFALVSNPIAAKGQVTLCGMTKEGFASCKPSVQTGVNPLPPSYSCCSALEKADLSCLCFFKKNYPKMLTDNNIDPNLAMQLPAKCNMAGSFSCK*
Potri.009G129900.1	Chr09	10589694	10592757	-	3064	2	1043	978	CRP3300.trim	Pollen Ole e I	S	21	WGD	MRILPVFRGALLCFYVSLVFAAAFCYADDSTAEVVGIGECADCAQSNIKTVHAFSGLKVTIDCKPENGEFKTRGVGELDEEGKFKVSLQNDVVKDGKLKEECYAQLHSASAAPCPAHNGLESSKIVFKSKTDEKHTFGLAGKLKFSPVTCTSAFLWPHPPITKPLPLPTWKLPPSKNFHHPYLFPPKVFPPLPQKIFPPLPPKVFPPIHKNQSSSHLQCQFTSQNQNHQSSSHLQCQFTSQNQNHQSSSLYHLLFPSTSLYHLPFQFISHCLQSQRSLHFIRSHALFLSFLLTPRFLQSTSTTPNSENGLPCHHILPFIRLFCSILTRCKYD*
Potri.009G141700.1	Chr09	11279515	11280961	-	1447	3	375.7	160	CRP5630.trim	Chitinase	S	21	WGD	MKMWVFTVFSLLLSLLLGGSAEQCGSQAGGALCPGGLCCSQFGWCGSTNDYCGNGCQSQCGGASGGDLGSIISSEKFDEMLKHRNDGGCPGKGFYTYSAFISAANAFPGFGTTGDADTRKREIAAFLGQTSHETTGGWQTAPDGPYAWGYCFVKEQNPGSYCSPSSTYPCADGKQYYGRGPVQLSWNYNYGQCGKAIGVDLLNNPDLVATDPVISFKTAIWFWMTAQSPKPSCHSVITGNWSPSGADSAAGRVPGYGVLTNIINGGLECGMGRKQQVEDRIGFYQRYCDLLGVGYGNNLDCYNQKSFANGLLDMVDSM*
Potri.009G141800.1	Chr09	11283176	11284670	-	1495	3	383.7	172	CRP5630.trim	Chitinase	S	22	tandem	MSVWAFFAFFSLFLSLSVRGSAEQCGRQAGDALCPGGLCCSFYGWCGTTVDYCGDGCQSQCDGGDGCDGGGGGGGDGDDGYLSDIIPKSTFDALLKFRNDPRCHAVGFYTYDAFISAAKEFPDFGNTGDDLMRKREIAAFLGQTSHETTEGWPDAPCGPYAWGYCYLKEINCQPYCDPSSNYQCVAGKQYCGRGPIQLSWNYNYGLCGDDLKLPLLQEPELVETDPVISFKTALWFWMKPQSPKPSCHAVITGNWTPSAADVEAGRVPGYGVITNIINGGIECRQGGPNAANEDRIGFYKKYCDKLGTTYGPNLDCYQQEPWNWTLGIEGHHVI*
Potri.009G142000.1	Chr09	11289351	11291106	-	1756	3	468.7	175	CRP5670.trim	Chitinase	S	21	dispersed	MSVWAFAFFSLFLSLSVRGSAEQCGQQAGDALCPGGLCCSSYGWCGTTADYCGDGCQSQCDGGGGGGGGGGGGGGGGGGGGDGYLSDIIPESMFDDMLKYRNDPQCPAVGFYTYNAFISAAKEFPDFGNTGDDLMRKREIAAFLGQTSHETNGWWPAAQGDPYDWGYCHIREINCQDYCEPSSKYQCVAGKQYCGRGPIQLSWNYNYGLCGDDLNLPLLQEPELVETDPFIAFKTALWFWMTPQSPKPSCHAVITESWTPSAADSEAGRVPGYGVITNIINGGIECGQGGPNNANENRIGFYKTYCDSLGTTYGSNLDCYQQRPFGYGLLGLKDTM*
Potri.009G142100.1	Chr09	11299806	11301869	-	2064	4	293	297.3	CRP5630.trim	Chitinase	S	21	tandem	MKIWAFTDFSLSLSLLLGGSAEQCGRKAGGALCPGGLCCSQFGWCGSTNDYCGSGCQSQCDGGDGGDGYLSDIIPESTFEAFLKYRNDPQCHAVGFYTYDAFISAAKEFPDFGYTGDDLIRKREIAAFLGQTSHETTGGWPTAPGGPYAWGYCYRRETNCLDCCASSSKYQCVAGKQYCGRGPIQLSWNYNYGLCGDDLNLQLLQEPELVETDPVISFKTAIWFWMTPQPPKPSCHAVITGNWTPNAADVEAGRVPGYGVITNIINGGIECGQGGPNDANENRIGFYKTYCDSLGTTYGSNLDCYQQEPWNWTLGIEGHHAI*
Potri.009G142200.1	Chr09	11305918	11307294	-	1377	3	357.3	152.5	CRP5630.trim	Chitinase	-	-	tandem	MPWQGILHLQCPGKGFYTYNAFISAGDANTRKREIAAFLGQTSHETTGGWQTAPDGAYAWGYCFVKEQNPGTYCSPSSTYPCAGGKQYYGRGPVQLSWNYNYGQCGKAIGVDLLNNPDLVATDPVISFKTAIWFWMTAQSPKPSCHSIITGNWSPSGADSAAGRVPGYGVLTNIINGGLECGMGWKQQVEDRIGFYKRYCDLLGVGYGNNLDCYNQKSFANGLLDLVDSM*
Potri.009G142300.1	Chr09	11309370	11310698	-	1329	3	331.7	167	CRP5670.trim	Chitinase	-	-	tandem	SAEQCGQQAGGALCPGGLCCSSYGWCGTTDVYCGDGCQSQCDGGGGGGGGGGGGGGDGYLSDIIPESMFDDMLKYRNDPQCHAVGFYTYDAFISAAKEFPDFGNTGDDLMRKREIAAFLGQTSHETTGGWPTAPDGPYAWGYCYLREINCQDYCEPSSTYQCVAGKQYCGRGPIQLSWNYNYGLCGDDLNLQLLQEPELVETDPVISFKTALWFWMTPQSPKPSCHAVITESWTPSEADSEAGRVPGYGVITNIINGGIECGKGGPNDANEDRIGFYKTYCDSLGTTYGSNLDCYQQEPFGNGLLGLKDTM*
Potri.009G145700.1	Chr09	11529548	11531184	-	1637	2	702	233	CRP2840.trim	Root cap/LEA	-	19	proximal	MARLSICLLVIFLAIVAEAATQKPKKAKKCRDKKNYPVCFKTKNLYCPPQCPRDCYVDCATCTPVCSKPSKSPPFLPPPPHSLSPPPTRSTPPSLSPPPTTSTPPLSPPPTTSTPPLSPPPTTSTPPPTISTPPPPPATSTPPLSPPPTDFTPPPSSTPPPATTTPPAQNPPPPPDSSESAPKRARCKNRNYATCYGQEYTCPSACPNQYCDRPGAVCQDPRFIGGDGITFYFHGKKDRDFCIVSDSNLHINAHFIGRRNEKLTRDFTWVQSLGILFGTHKLFIGAQKTATWDDSVDRLSLALDGEPIYLPDGEGMKWKAEISPSVTITRSSDANAVVIEAEDNFKIKAAVVPITQKDSRIHSYGIASENCFAHLDLSFKFYKLSGDVNGVLGQTYGSN…
Potri.009G153500.1	Chr09	12001754	12002182	-	429	1	429	0	CRP3600.trim	ECA1 gametogenesis related family	M	-	WGD	MASSTLPSHLAGPRLSSPKMVQATMTCSIVFTLAFGFMVVASGVAAAPATPFFGRNPVEIQECLATIKAHADICLHEVASLVLTFQKNLVGPKCCSALAVIDDKCKPKGFSFDPFLPPLWIRKRCASLLSAPSPEPVVPSST*
Potri.009G153700.1	Chr09	12012801	12013232	-	432	1	432	0	CRP3600.trim	ECA1 gametogenesis related family	M	-	dispersed	MASSTLPSHLAGPRLSSPKMVQATMTCSIVFTLALGFMVVASGLAAAPATPFFGRSPVEIQDCLATIKAHADICLHEVASLVLTFQKNLVGPKCCSVLAVIDDKCKPKGFSFDPFLPPLWIRKRCASLLSAPSPEPVVPSSTS*
Potri.009G158100.1	Chr09	12249046	12251461	-	2416	4	235.5	491.3	CRP4550.trim	Lipid transfer protein	C	-	WGD	MSVAISIHNLYTELSFTKSKPPPQDRNIATLARVCIENKEREMSKLAITTIFLTLTIFSTVPAKTSGATAPVAAPAPVSGDLAPAAPGPTAVNECLTPLLNMSDCLGYVTQGSNLTVPDKNCCPELAGLIDSNIICLCQLLGGDIAEQFGISLDKGRALKLPATCKIDAPSATLCSAVGYPVQAPASGPSTGSTPQGPSPSTGDNKESVASSIAGSAYAIFGGLASSFLLTLF*
Potri.009G162300.1	Chr09	12467037	12468170	+	1134	2	512.5	109	CRP0860.trim	DEFL	S	23	WGD	MKLIVFLLISWVALLSLFTPTQGQIKWCPKTARFPGGCGNNGSQQCLVDFLSNYGASSMPKNCVCKNAGSQRLCSCDVVCQ*
Potri.010G007500.1	Chr10	793438	797915	-	4478	2	303	3872	CRP6010.trim	Kunitz type trypsin inhibitor	S	27	WGD	MKITKVLGLSFLLFDFIGTSFPEAVNAKDAAAVLDVFGHEVQAGARYLIVAPSTDNTTTLAVTINGQVLCNSDVILSTLNESLPITFSPVIQSTDSVIREGTHLNVNFAGPIAMCAMAGVTPMWKIRFSTTLKGYIVTTVVDRLNRFKITKYEGDNSFYQLSFCPMSEPFCECSCVPVGVNGDKNLVPSAGPLLVMFEPDE*
Potri.010G007700.1	Chr10	834358	835212	-	855	1	855	0	CRP6010.trim	Kunitz type trypsin inhibitor	S	27	tandem	MKITEVLGLSFLLFAFIGTSFPEAVHAKDAAAVLDVFGHEVQAGARYLIVAPSTDNTTTLAVTINGQVLCNSDVILSTLNESLPITFSPVMQSTDSVIREGTHLNVNFAGPIAMCAMAGVTPMWKIRFSTTLKGYIVTTGGVDRLNRFKITKYEGDNSFYQLSFCPMSEPFCECSCVPVGVNGDKNLVPGAGPLLVMFEPDE*
Potri.010G007800.1	Chr10	884114	884951	+	838	1	838	0	CRP6010.trim	Kunitz type trypsin inhibitor	S	27	tandem	MKITNVLGLSFLFFAFIGTSFPEAVHAKDAAAVLDVFGHEVQAGARYLIVAPSTDNTTTLAVTINGQVLCNSDVILSTLNESLPITFSPVIQSTDSVIREGTHLNVNFAGPSAMCLMGGVTPMWKIGFSTTLKGYIVTTGGVDRLNRFKITKYEGDNSFYQLSFCPMSEPFCECSCVPVGVNGDKNLVPGAGPLLVMFEPDE*
Potri.010G007900.1	Chr10	891155	892216	+	1062	1	1062	0	CRP6010.trim	Kunitz type trypsin inhibitor	S	27	tandem	MEITKFLGFSFLLFAFAATSFPEAVHAKDAAAVLDVFGHEVQAGARYLIVAPSTDNTTTLAVTATSKIICNSDVILSTLNESLPITFSPAIKSNDGVIREGSYLNVNFDAPSCRMGGVTTMWMIESEGLIVTTGGVDRLNRFKITKYEGDNSFYQLSFCPMSEPFCECSCVPVGVNSDKHLAPNVGPLLVMFEPDAY*
Potri.010G012400.1	Chr10	1634768	1636712	-	1945	2	427	1091	CRP3495.trim	Pollen Ole e I	S	24	proximal	MAFKSFLFVSLVGAAILAAPVAEAQLGLIGGLLGLIRIQGTLFCTANGNMGANGTATPVFPNALVQLQCGGNVVSTSTTNGSGIFSILLDPLNYILSSLLTNCNLKVDTPLTSCNSSLPALGGLLSSLQFIGNTPLGALLSVANIIPAGFRFLPSN*
Potri.010G082500.1	Chr10	10871240	10873477	-	2238	5	234.2	266.8	CRP3020.trim	MtN26	S	22	WGD	MAYASTCATWVAILFLLQPLIARSGFLSPLLSPVFDDVCKKVECGKGTCKPSDNSTWFFECECDPGWKQTSSDHDDHLKFLPCIVPDCTLNSSCMAAPSPVQEKARKDNESIFDSCSWTDCGGGSCNKTSTFTYSCACAEGYNNLLNASAFPCYKDCAIGMDCRNLGISVSNKSASVDNSRNQGEAVNRSQYLAAYVLNILCNFSKDYAMPCLA*
Potri.010G084700.1	Chr10	11037167	11037783	-	617	1	617	0	CRP2510.trim	Thionin	S	26	WGD	MAYKVAALLVLCLVLVAAVELPKAAADQFGSCFNTCEQQCKAGGQGQTFCEMKCDTDCFDEEVAGKLHIKFP*
Potri.010G085000.1	Chr10	11046161	11047384	-	1224	3	199	313.5	CRP4430.trim	Lipid transfer protein	S	20	WGD	MTIIIFPAVLISMLLLLSAAEPSPASPPGCSDELVAFSPCLGYVSAPPNRVTDTATSRCCDAFSKAFNSSDGNCFCYLIKQPLIFGFPLDESRVIALPSACSLSSPVSLDSLCSGSPALPPLRGRTASMPGPDDHHPLAPSLPPESVDGSPASPVSPLAPASHSSAEKHNSNGWFLPGVLTSIVIFNLYCCNHRMLTA*
Potri.010G085100.1	Chr10	11048423	11049137	-	715	2	295.5	124	CRP4690.trim	Lipid transfer protein	S	28	WGD	MSSQELVPFRFIWGLAFVLVILTPAVKCQIQGCSIQGIDLGLCFNQTSSSLSINSTCCEVLNKVIRIGYNCLCLLAASYLPPLSTSIILPLPNCFIFVPPLTLCQVPAPKPILFPPNIPDVLVSPPPSEMQVQLNSTREDNSTVVATQPLSSTENVFPKLILSRENGTSNGRGKTDTILLKLLVSSFASYGCMLLA*
Potri.010G085200.1	Chr10	11049922	11051306	-	1385	4	230	155	CRP4690.trim	Lipid transfer protein	S	27	tandem	MERFVPISRMIPFLAVALAVMILPVYGQINTACTASVLATFTPCMNFLTNSTAANGTSPTAGCCGALKNLTSNGMDCFCLIVTGSVPFSIPINRTLAISLPRACNMPGVPVQCKATGSPIPAPGPVTLGPTLSPGVSPSASPEAPVVPEPTPSTLPPVSDTTPLLTPPSSTGDTGAPTSTTGSRPVLTPPSASAPSHSLSPSLLLFAVGFVLFKCY*
Potri.010G085300.1	Chr10	11053725	11054825	+	1101	3	167	300	CRP4630.trim	Lipid transfer protein	S	25	WGD	MASRGINMGLVMVLIVAVLSAKAMAQSGCTNVLISMAPCLSYVTGSSSTPSSSCCSQLASVVLSQPQCLCAALNGGGASLGLNINETLALALPGACKVQTPPVSKCNDINGPVMSPADSPDGLPGGSKTVPATGGSPGNGLIINKTLQLVLFVVFMASSASTFSSY*
Potri.010G085400.1	Chr10	11057490	11059095	+	1606	3	346.7	283	CRP4630.trim	Lipid transfer protein	S	24	tandem	MAHTAMSMGLTMVLVTMLWAGAMAQSDCTNVLISMSPCLNYITGNSSTPSSQCCTQLASVVRSSPQCLCQVLNGGGSSLGIEVNKTQAIALPGACNVQTPPISSCNGASPAASPAGTPEASSTPSGTASKTVPSTQTDGTSGGSSLDFSISLLFFLLFAASYGSTFTVIF*
Potri.010G100600.1	Chr10	12200539	12202205	+	1667	2	412	843	CRP4750.trim	Lipid transfer protein	S	28	WGD	MSYNMRAWVVTVLVVLVASNAFISDVNAAGECGKTPIRSAAASLSPCLGAAGNARAAVPPACCSKVTALIKTAPKCLCAVLLSPLAKQAGIKPGIAITIPKRCSIKNRQAGKKCGKYTLP*
Potri.010G141600.1	Chr10	15313783	15315916	-	2134	3	508.7	304	CRP5660.trim	Chitinase	S	23	WGD	MEAKWCFLVTMALLVMLVVVVNGDESSQVKTVVKIVKGKKVCDKGWECKGLSAYCCNQTISDFFQTYQFENLFSKRNTPVAHASGFWDYHSFITAAAEYQPHGFGTSGGKLTGQKEVAAFLGHVGSKTSCGYGVATGGPLAWGLCYNKEMSPSKTYCDDYYKYTYPCTPGVSYHGRGALPLYWNYNYGKTGEALKTDLLNHPEYLENNATLAFQAAIWKWMTPEKKHLPSAHDVFVGKWKPTKNDTLAKRVPGFGTTMNVLYGDQVCGKGDDESMNNIVSHYLYYLDLMGVGREEAGSHDVLSCAEQLPFNQASASASSS*
Potri.010G185400.1	Chr10	18217208	18218043	+	836	1	836	0	CRP3460.trim	Pollen Ole e I	S	25	WGD	MASNQLTIVICSLLLLPLVFPSTAAYNETAPTKPIEKKVDVVVEGMVYCQSCKYSGSWSLTGAKPIPSAKVSVICKNSNKQVTFYKAFETDAYGYFYANLDGFKMSNIVLDHPLHGCHAKLVSSPLPNCSLLSNINYGLYGAPLRFKNKVLRGTHYEVVIYAAGPLAFRPAQCTPESHV*
Potri.010G196300.1	Chr10	18966272	18967159	+	888	2	377.5	133	CRP4730.trim	Lipid transfer protein	S	27	WGD	MATPMKNICFVMFLATLSIALFNQVDGAGECGKTTTPDKEAFKLAPCASAAQDENASVSSQCCAKVKKIEQNPACLCAVMLSNTAKSSGIDPEIAMTIPKRCNIADRPVGYKCGAYTLP*
Potri.010G228100.1	Chr10	21083225	21083674	+	450	1	450	0	CRP3080.trim	Stig1	S	22	proximal	MKFLHIFFVLIIITSHVLDIASFPLEEDQVHYNIDNEVIESFSPRQNRGVSRFLARHKKPKNRKLTCNKFPRICHAKGSPGPHCCKKKCVNVLADRLNCGLCGKKCKYNEICCNGKCVNPSFNRRHCGACNNSCGGNGNLCVLGLCNYA*
Potri.010G251100.1	Chr10	22325826	22326185	-	360	1	360	0	CRP1850.trim	RALF	S	26	proximal	MAASKDFVTIILWLCMLFLLVISTSGARALLTEETAAGAVKSHHPSPFVGYPAMVEGDGSILCDPKKDPQCEPKEANPWHRGCNPFDGCRG*
Potri.011G009000.1	Chr11	688910	689371	-	462	1	462	0	CRP3080.trim	Stig1	S	22	WGD	MKFLKLLFLLAMLISFSAITLSATPTEEVSFPDFDFEDKENSDHHQTESQEPTSSLRGTNRVLAQTRAFMTCDKNPRVCRVQGSPGPDCCKKMCVNQMTDWFNCGKCGKKCRYTEICCKGKCVNPMYNKNHCGGCNNKCKKGSACQYGMCSYA*
Potri.011G009100.1	Chr11	693929	694393	-	465	1	465	0	CRP3080.trim	Stig1	S	22	tandem	MKFLKLLFLLAMLISFSAITLSATPTEEVSFPDHFDFEDKENSGHLQTESQETTSSLRGTNRFLAQTRAFMTCDKNPRVCQVQGSPGPDCCKKMCVNQMTDWFNCGKCGKKCRYTEICCEGQCVNPMYSKNHCGGCNNECKKGSVCQYGMCSYA*
Potri.011G021900.1	Chr11	1852821	1853530	-	710	2	305	100	CRP4070.trim	Lipid transfer protein	S	21	WGD	MEKKIVVAVIAFWLTLSFGSGSTSVANDICTEAMTRLRNCLPFLTTTAPSPSLSCCEAVGWVSQHATTTQDRRDLCKCLKSASLAYKVDPTRAKELPDVCKVSVPVPILPQIDCDKIQ*
Potri.011G022100.1	Chr11	1860483	1860995	-	513	2	180	153	CRP4070.trim	Lipid transfer protein	S	21	WGD	MGLYSVFWAVILLASANSVHSSDACTGLPGLLNCAPFLLGSVSSPDAKCCKSLKWLSQHAINRKDKRELCKCLKVEDLKHKGVILDRAKSLPRLCKVQLPAPLIPDNIDCDKIKAADEE*
Potri.011G022200.1	Chr11	1869485	1870289	-	805	2	326.5	152	CRP4070.trim	Lipid transfer protein	S	21	tandem	MGLYSVFWAVILLVSANSVHGSDACTGLPGLLNCAPFLLGSVSSPDAKCCKSLKWLSQHAINREDKRELCKCLKIEDLKHKGVILDRAKALPRLCKVQLPVPLIPDNKDCDKIKAADEE*
Potri.011G045000.1	Chr11	3811915	3813079	+	1165	1	1036	0	CRP2860.trim	novel	S	23	WGD	MKTLTIFFLLALLLVSCSLFTETRPDPKTSTEGKPINQNNKASGNDGGVFGSGSGIPGFDYGWGNVGGGYGGGFGGPKGGSSKGGVIKPSVVCKEKGPCYKKKLTCPAKCFTSYSRSGKGYGGGGGGGGCTIDCKKKCVAYC*
Potri.011G053600.1	Chr11	4652081	4653992	+	1912	2	490.5	931	CRP3480.trim	Pollen Ole e I	S	23	WGD	MGFVIAKAILTLLLSMLCFTVFSEKVEPADQPLHHGSHHHYPTAAPVSEPPSHAPSLAPAPHLHHHHHHHGHSPAPAPVNTPAHAPVHPPKPHSPPSVPAHPPMHPHPHPHPRSYHFPRKLVAVQGVVYCKSCNYSGVDTFLGAKPVPGATVKLQCNNTKYPLEVKATTDKNGYFLAKAPGTITNYGFHKCKVWLVSAPNTACSKITDIHGGLAGAILRPEKKPFVDEKKRGYALFSVGPFAFESKCPR*
Potri.011G080800.1	Chr11	8073442	8073921	+	480	1	480	0	CRP3080.trim	Stig1	S	-	proximal	MQLVKIIFVIAITTAFSIALTMKSVVEVEEKQPYEHSIDTSTTLSQGLIMHDEKKLMPSKRLSRFLTEEKNPRAADHCYKDNEICHIQQGKNHKCCSNKCMDLNTDKHNCGSCKRKCKYTEDCCRGECVLLSLDKRHCGRCNNRCQDGEFCVYGMCNYP*
Potri.011G111300.1	Chr11	13605890	13606908	+	1019	2	395.5	228	CRP3370.trim	Pollen Ole e I	S	26	WGD	MAKCFTVAAFVATALCFSSVLISAYAADYLDVEGKVYCDTCRVEFQTKISDAIPGAKVKLVCNNRENGTLTYTVEGTTDSSGTYRLPVVGDHEEDICEVRLVESPRADCNEPFKSVDSARILLTKNVGVVDNLRYANALGYMKKVAQPECAKVLEEMGFLPVEA*
Potri.011G118600.1	Chr11	14399818	14400273	+	456	1	456	0	CRP3080.trim	Stig1	S	21	WGD	MASSLLKLATILSLVVSILLALHTQITLSVDVEDEDEEYVLDTPPVNFRSRSRFLATVIKKGTRCNAERYNKCNGVSANKGTGLLYCCKKHCRNVLGDENNCGQCGKKCKLGESCCNGRCTNIIYNASNCGKCNNKCSPGVKCQYGTCGYA*
Potri.011G127700.1	Chr11	15251729	15252253	+	525	2	142.5	240	CRP2850.trim	Root cap/LEA	-	-	dispersed	CYVDCNSPHCAAQCRHRKANREAPGSACYDPRFIGGDGIVFFFHGKSKEHFSLVSDFDLQINSRLIGHRPASRDWDFTWIQTLGILFNSQTFSL*
Potri.011G127900.1	Chr11	15255203	15256329	+	1127	2	507	113	CRP2850.trim	Root cap/LEA	S	25	WGD	MKVSSSNYGLLMILLLACGAAQIYADYRTCITGPCARKKMACPAECPKANPTDPKVRKVCRLNCNSPVCQTECKRIKPNCDAPGAACLDPRFIGGDGIVFYFHGKSNEHFSLVSDLNLQINARFIGLRPAGRTRDFTWIQALGILFDSHSFSLEATEASTWNGEVDHLKFSHNGEDLIIPEGQLSTWQSPDSDIKVQRTSSKNSVLVTLPEVAEISINVVPVTKEDDRIHNYQIPSDDCFAHLEVQFQFFGLSSKVEGVIGRTYQPDFKNPAKPGVAMPVVGGEEMFRTTSLLSADCGACVFSPAGVLDQKDTLLMDFGKLDCTGGSSSGHGIVCRK*
Potri.011G134400.1	Chr11	15867617	15868304	-	688	1	659	0	CRP5020.trim	2S albumin seed storage protein	S	23	tandem	MARFLTIAVLASLLLALIANASSYRTTITTVEFDDQSSRSRSGGCQEKIRRVDLSSCEQYVSQISRPRLALRGIHHRQGDQEQVQQCCQQIRNVDRQCQCDALRSVIEEQTQHQRRPEQEERQEVQRRAAEIQSQCSLPDCQSQSIWF*
Potri.011G134500.1	Chr11	15873014	15873662	-	649	1	620	0	CRP5020.trim	2S albumin seed storage protein	S	23	tandem	MARFLTIAVLASLLLALIANASSYRTTITTVEFDDQSSRSRSGGCQEKIRRVDLSSCEQYVSQISRPRLALRGIHHRQGDQEQVQQCCQQIRNVDRQCQCDALRSVIEEQTQHQRRPEQEERQEVQRRAAEIQSQCSLPDCQSQSIWF*
Potri.011G134600.1	Chr11	15877531	15878356	-	826	1	826	0	CRP5020.trim	2S albumin seed storage protein	S	20	tandem	MAKLIIFAAILTAFLLLVDASIHSTTVIIDEENPSRSEEDCRDELIRAQDLKHCQEYIMQEASSRDGLDINRSEEERLDRCCDQLRQMRSTCRCYGLRKAVKSAPKQRGVGRMDFDEAASVASSLPGDCGIELDSCEFGSPYRM*
Potri.011G137100.1	Chr11	16048868	16051032	+	2165	2	434	1297	CRP3420.trim	Pollen Ole e I	S	25	WGD	MDSQLRKLVAGLFLLSAIFVSGVKAWTGEIHGRVVCDVCGDSSIGPEDHVLEGAEVAVLCITKSGEVLNYQAFTNDKGIYTVAETMSESDRWDACLARPISSFHEHCTQLGETSTGVKFSYNRPSGFSHRVKPFVYSPANVPTYCI*
Potri.011G157400.1	Chr11	17497141	17498011	-	871	3	138.3	228	CRP4080.trim	Lipid transfer protein	S	-	WGD	MMFFDSVFSVMKVLPGSSTPLNFILQHNQNVLDQFLSKIPGACNIKVGFPVSKSVNCDACDSLRFLTVDRSRAVTEECLGE*
Potri.011G165700.1	Chr11	18219541	18225252	+	5712	4	777.5	867.3	CRP4200.trim	Lipid transfer protein	S	-	WGD	MAESAVSLVIDKLAPLLAQGVQLLKGVYNEVVDIKDDLEAIRAFLKDANSKAEKEGVSESVKVWVKQASEVAYQIEDVIDEYNMLHVAQHRDRLVFAGFLTKVSSLVRKLPLQHKIASEIHDVRRTLQRIKDRSEGFRFASSEQGGSNNIVLHDPRSGSLFIEDSELVGIESTKDELISLLVSGECQRTVIAVVGMGGVGKTTLAKKVYDSYVVKQHFQYHAWITVSQSYDRVELLRSTLKKLYEAKKEPFPEAIVTMDDLSLIDELRKYLQQERYLVVFDDVWEIRFWGDVEHALVDNNKGSKILATTRNEDVANFCRRSSLVHVYQMKSLPQREAWELFCKKAFKFDFEGNCPKDLEELSQDIVRRCGGLPLAIVAVGGLLATKERVIPEWQKLVNS…
Potri.012G004900.1	Chr12	411317	413569	-	2253	1	1801	0	CRP3040.trim	novel	S	-	WGD	MDVFGKSILSAPANVVYLSTILGLDGPIPVHKCDCKCQNEHVFANMYRCSLTGLTHICDKNCNQRILYDNHSSLCRASGRIFPLSPAEDQAVRGVRRKLDADNSNAPTDSCSFKRRRNAQFHPSPFERSFSAASPICSQVGDGMDMS*
Potri.012G054300.1	Chr12	5504366	5505126	+	761	1	761	0	CRP4920.trim	Lipid transfer protein	S	21	WGD	MRTSCMVVCTLLVLLLAKEHAKVDAVTCSPAQLSSCVSAITSSTPPTNLCCSKIKEQKPCLCQYLKNPKLQKFINTPNARKVASTCGTPFPKC*
Potri.012G076700.1	Chr12	10207178	10208272	+	1095	4	190.5	111	CRP2700.trim	Snakin	S	21	WGD	MAVRSLLAMMVLLFCLAEVSSDLKIDTEIPQVFQLVVRGGNRRLMQDIDCGGLCKQRCSLHSRPNLCNRACGTCCVRCKCVPPGTSGNREVCGTCYTDMTTHGNKTKCP*
Potri.012G080500.1	Chr12	10688929	10689588	-	660	2	183	294	CRP4630.trim	Lipid transfer protein	M	-	WGD	MLWARPMARLDCTNVLVTMSQCYTQLANVVGSSPQCLCQVLNDSGSSLRINQHSLPNARPLQEPTESNDPKPPKWTKSEAIPHPINSLMISPFPSDLVGGGCDGGDVKVVKVVYSATRLRR*
Potri.012G091900.1	Chr12	11899545	11904474	+	4930	3	1007	954.5	CRP3980.trim	Lipid transfer protein	C	-	WGD	MATGEGFLTGEQRKMLKIASQNAENLSSSPKGLSSSPKSPSQLFSEHHLKVPAAGKATNAGIAVRHVRRSHSGKLVRVKKDGAGGKGTWGKLLDTDGESHIDRSDPNYDSGEEPYQLVGATISDPIDDYKKAVVSIIEEYFSTGDVEVAASDLRELGSSEYHLYFIKRLVSMAMDRHDKEKEMASVLLSALYADVISPSQIRDGFVILLESADDLAVDILDAVDILALFIARAVVDDILPPAFLTRAKKTLPESSKGFQVLQTAEKSYLSAPHHAELVERKWGGSTHITVEEVKKKIADLLREYVESGDAVEACRCIRELGVSFFHHEVVKRALVLAMEIRTAEPLILKLLKEASEEGLISSSQMAKGFARLTESLDDLALDIPSAKSLFQSLIPKAIA…
Potri.012G102100.1	Chr12	12688203	12688672	+	470	1	422	0	CRP0730.trim	DEFL	S	29	proximal	MEGRVKLASVFVVLVVLGFLVLGPKSVESAFSIQLNPCTLSQCIADCKKALQEKFLSATCTTGSQGKFCICLG*
Potri.012G117500.1	Chr12	13821221	13822964	-	1744	2	632.5	479	CRP5780.trim	Hevein	-	-	WGD	MMADQGGKSLIREYKKGNWTVSETMVLIEAKRMDDERRMKRSDSAEGRSKPTELRWKWVEDYCWKQECLRSQNQCNDKWDNLMRDYKKVRDYERKIAETGERNGGSYWKLEKNERKERNLPSNMLPQIYEELVEVVERRGGQQRMLTAAGGSGSNPNTSYVVERPITDVQPSVLPPLLQHQVSAAPTPALPLPPPCPPPSQQPQAQPPPPIQFPEPFPTLVLIGLVPHFHVLEMCDSSDSDTSEYSNSPAKRRRRGGGGGEGTSGGTASASTSHEVGTAISKSASIIAEAIQACDEREERRHRDLLSLHERRLKIEESKTEINRQGISGLVDAINKLANSILALASHKNQSSGPK*
Potri.012G137400.1	Chr12	15263548	15264499	+	952	1	565	0	CRP4380.trim	Lipid transfer protein	S	29	WGD	MASLKSLSSPAALLLLLIALAVQTQLAHSQICTSQLNSLNVCAPFVVPGAPNTNPSTDCCNALGAVQHDCLCSTLQIAARLPSQCNLPPITCGN*
Potri.012G139700.1	Chr12	15398444	15399190	+	747	2	283.5	180	CRP4050.trim	Lipid transfer protein	S	23	WGD	MEVQKRMTGVLLLLLLSWAVTVAADVDCTTVTGFLTACSTFITYGTPDPLPGSPCCDSMMSLKLIAESGNDRRSICLCLMGLITTYNPNATAIATLPGFCGLSLGFILDPNTDCSSVP*
Potri.012G145400.1	Chr12	15734116	15735388	+	1273	2	552	169	CRP2850.trim	Root cap/LEA	S	23	proximal	MTTITSVLSLLFFLYFLIAKSHADNIGAATPPPPPLSPVSPPDGSVEFPESVYCNQFNSKCFGQIISCPSQCPTFKPYDPKNKGCFADCNSKKCEAICRTRRPNCNGIGAACYDPRFVGGDGVMFYFHGKTNEHFSLVSDSNLQINARFIGRRPSGRSRDNTWIQALGLMFDFHSFTLAANKVAQWDDQVDQLLFTYDGTPFNIPQGHLSTWTSPDLNNIVVERTTKYNSVTVTLRNVVEISVKIVPITKEDDRIHKYEIPSDDCFAHLEVQFKFFNLSEKVEGVLGQTYRPDFENPVKRGVPMPIMGGENKYKTSSLVSADCNLCIFSPSSKPQYAAKLLALNTDSTLDCTSNTGNGHGSVVFCRR*
Potri.013G010100.1	Chr13	639085	639308	+	224	2	75	74	CRP3210.trim	Novel	-	-	WGD	MVERSLSMREDLMRHIVLLTQSGNLNAPPEATDDLFCNGPCLAETRHEC*
Potri.013G014800.1	Chr13	938134	941446	-	3313	4	361.5	622.3	CRP6250.trim	novel	S	24	WGD	MKRKYCGALIFLLLFHLQIHFSSGKNARVCVSKGGRFPPYSSEGKPPKKVGKGARDLTLCRLFHKKTCCDVAQTYPASLSVRRLASTGEASQECLQLWELLECSICDPQIGVQPGPPLICASFCDRVYQACASAYFSMDANKRVIAPCGVNDFVCGQAAEWVSNGTELCHAAGFAVKLSDANVGVEEVSCYGGRASLDSISDSWRSPQSEFTQKVENLGVVEDFQQWVQEMQFSEKVSWAVGGLVLTAGLLFMSKRKSHGQRQKLAAIQRAAIAARRLDGRMSQNSPDSLVNRKGIRR*
Potri.013G017400.1	Chr13	1135684	1136628	-	945	1	945	0	CRP1760.trim	RALF	S	28	WGD	MARLSSFFLISATVLILMVMGWPSTVQGNGDHHHHHLGWIPTTATTRSSICDKGSLAECMAEEDGEEFGMDTEINRRILATSRYVSYGALQKNNVPCSRRGASYYNCKNGAQANPYSRGCSRITRCRG*
Potri.013G032700.1	Chr13	2166258	2167222	-	965	2	301.5	362	CRP0680.trim	DEFL	S	16	WGD	MVKLSTLCFLFVLFLASDEKLVLMVGARDCHKVWTCKGQNRCWEDCKNRYSGTGLCDLYTAPPVPKQCFCAYKC*
Potri.013G039300.1	Chr13	2710822	2712339	+	1518	6	159.5	112.2	CRP3020.trim	MtN26	S	23	WGD	MAFSKALPFVTMLLVVLPMVAMADIDGNLTAFYDRLCKEVDCGKGTCVGDKSYPLSYKCECQAGWKQTQYDDDDVDDEHKFLPCVIPNCTLKYGTCQPAPPPVPQKEAPHNSSFFDPCYWMYCGEGQCTNNGTYRHTCTCNPGFVNLLNISYYPCYGACTLGSDCADIIRIANSTSTGSGTGTGGNPASTILPAKFQWMIILLVSMLMALK*
Potri.013G041600.1	Chr13	2927792	2929045	+	1254	2	555	144	CRP5800.trim	Chitinase	S	21	WGD	MRRVYDTFLIVLLCLIAGATGEQCGKQAGGQTCPNNLCCSQYGWCGDTDDYCSPSKNCQSNCKGGGGESASNVRATYHLYNPQDHGWDLNAVSAYCSTWDASKPYSWRSKYGWTAFCGPAGPRGQASCGKCLRVTNTRTGAQTTARIVDQCSNGGLDLDVNVFRTIDTDGDGYAKGHLIVNYQFVGCGDSINSPKPLLSIIDDQ*
Potri.013G041700.1	Chr13	2932139	2933333	+	1195	2	480	235	CRP5800.trim	Chitinase	S	20	tandem	MKRLSLFMVFLLCLAATAIAQNCGRQAGGQTCANNLCCSQWGYCGTSDDHCNPSKNCQSNCRSSGSGGGTGGGGESASNVRATYHYYNPDQNGWDLNAVSAYCSTWDANKPLAWRRKYGWTAFCGPVGPRGQASCGKCLRVTNTGTGAQVTVRIVDQCSNGGLDLDAGVFRQIDTDGRGNAQGHLIVNYQFVNCGD*
Potri.013G041900.1	Chr13	2944605	2945794	+	1190	2	428.5	333	CRP5800.trim	Chitinase	S	20	dispersed	MQRLSLFVVFLLCLVATAIAQNCGRQAGGQTCANNLCCSQWGFCGTSDDHCNPSKNCQSNCSPGTGAGESASNVRATYHYYNPDQNGWDLNAVSAYCSTWDANKPLEWRRKYGWTAFCGPVGPSGQASCGRCLRVTNTGTGAQATVRIVDQCSNGGLDLDAGVFQQIDTDGRGNAQGHLIVNYQFVDCGD*
Potri.013G070900.1	Chr13	5919721	5922989	+	3269	2	601.5	2066	CRP2830.trim	Root cap/LEA	-	-	proximal	MGGGKDKSDKESTDKGLFSNLAGYAGGHYPPSAPYPPHGYPQQGYPPAGYPPPGGYPPSGYPPPGGYPPAGYPPPGGYPPPGGYPPPGGYPPPGAYPPAGYPGPSASHYSATITGHGPGMGTMLAGGAAAAAVAYGAHQMSHGGSHGYGHGGYHGYGHGKFKHGYGHGKFKHGKFGKRWKHGGFGKHKGKFFKRWK*
Potri.013G113300.1	Chr13	12672717	12673219	+	503	2	70.5	362	CRP2700.trim	Snakin	M	-	WGD	MCPPKPLRCKGWASARKNVCHRACRTCCMKCRRVPPGTYGNKPKCP*
Potri.013G113400.1	Chr13	12673726	12675596	-	1871	3	232.7	586.5	CRP2700.trim	Snakin	S	28	tandem	MVSAKTTFILAILCLALMHELQIRTVEAGKINCKSKCEYRCSKASRHKMCIRACNTCCQRCNCVPPGTSGNEDTCPCYANMTTHGGRHKCP*
Potri.013G113600.1	Chr13	12690046	12690426	-	381	2	129	123	CRP0220.trim	DEFL	S	21	proximal	MASKKVIIPFVLIAVLLLCQDYKNNIVAAQSQCCTEHPELGKCQPGVDDKSPNGKCWQYCMNNCDENKGGFCKLNNKKHHCHCYC*
Potri.013G125000.1	Chr13	13809825	13810975	-	1151	2	511	129	CRP5600.trim	Chitinase	S	23	WGD	MASSTRKSQLVIVLLGILIAGSAVPSHVVAQNCGCAADECCSRWGYCGTGNDYCGTGCQEGQCFPAAPTNDVSVPDIVTPEFFGGILDQADSSCAGKNFYSRDAFLEALNSYSRFGRIGSVDDSRREIAAFFAHVTHETGHFCYIEEINGPSRDYCDEGNTQYPCNPDKGYYGRGPIQLSWNFNYGPAGESIGFDGLNSPETVANDPVISFKTALWYWTNSVQPVISQGFGATIRAINGALECDGANPATVQARVGYYTDYCNQLGVAPGDNLTC*
Potri.013G125100.1	Chr13	13820678	13821744	-	1067	2	474	119	CRP5600.trim	Chitinase	S	25	WGD	MRSNLLTIILAIILAGAVPEKGVEAQSCGCAANLCCSQYGYCGTGNAYCGQGCKQGPCSASPSTPSGGGASVADIVTPSFFDGIISQAGAGCAGKNFYTRNTFLDALNSYSQFGQLGSDDASKPEIAAFFAHVTHETGHFCYIEEINGSSRDYCDGKNKEYPCVPGKKYHGRGPLQISWNFNYGPAGKSNDFDGLNNPDIVAKDPVVAFKTALWFWMNNIRPVLNQGFGATIRAINGALECNGGNPRTVQTRIGYYRDYCNQLGVAPGNNLSC*
Potri.013G128800.1	Chr13	14096644	14097342	-	699	1	699	0	CRP4820.trim	Lipid transfer protein	S	25	WGD	MASRALASTALFLALNILFFTLVSSSDCQGKPEGPKHQPSPSTTPKVKPPKSKSTCPRDTLKLRACANVLNLAKVLIGEKEKATCCSLIDGLVDLEAAVCLCTRVKADLLGLIKLDIPVAVEILLNECNRKVAEKFKCPSY*
Potri.013G131500.1	Chr13	14280739	14281518	+	780	2	345.5	89	CRP4680.trim	Lipid transfer protein	S	25	WGD	MDKLLSCFLGISSLMLFVLLQDGYAQDTSCLNQLVPCLSYLNGTKDVPDTCCDPLKTVIKSNPKCLCNLASNQGSNQAGINVTEAQELPGRCGLHVNPLSCLTGSNNSPNSKNSVDNSASIFLLPSWSLIVATTLTFTSQFL*
Potri.013G158300.1	Chr13	16066967	16067796	+	830	4	133.5	98.7	CRP3210.trim	Novel	S	25	proximal	MENYRVRFLWFCLGILLLLLNCVQANNWPQPLKNVNLSPFWQWRSAYECMSNESARCSANYKIKLSGAVVVSQSEVVEYCKQGGCVEHVYYVLKCIHYVKRDFWFANKATVLDLNRTISQACATESGFNTTIFTSSGMKTLQKVYMSLLSSLLALAFIAIFNMGYPFFPGSIILGRM*
Potri.014G020100.1	Chr14	1815675	1816439	+	765	2	329.5	106	CRP2700.trim	Snakin	S	25	WGD	MKPVFAAIFLLCLVFSSSLFEVTMAASGFCDSKCSVRCSKAGIKDRCLKYCGICCEKCKCVPSGTYGNKHECPCYRDMKNSKGKPKCP*
Potri.014G026900.1	Chr14	2275110	2275475	-	366	1	366	0	CRP1910.trim	RALF	S	21	WGD	MKVSALSLIAASLTFLIVVKAQVDLKDFIQLTSEDLEWPSALSVYDELSDTEDEEYGGGSHRRSLHGRAKHYYVSYGALSANRVPCPARSGRSYYTHYCFRSRGQANPYTRGCSCITHCRR*
Potri.014G046500.1	Chr14	3643120	3644008	-	889	2	385.5	118	CRP3990.trim	Lipid transfer protein	S	24	proximal	MKGAIISMLVAVAMVQFMVKPGEAITCGDVNSDLSACVSYLTGKGGDFPPPQCCAGVNKLKESAVSIADKQAACECVKAAAARLPDMKDEAASSLPAKCKVQVDVPISKNFNCADIH*
Potri.014G059800.1	Chr14	4621309	4622182	+	874	1	874	0	CRP4820.trim	Lipid transfer protein	S	28	WGD	MKEMAFKGSKAAAIFVLLNVIFFTCVSSHNVPACPPKAPPSPKKPAKCPKDTLKFGVCGNWLGLVHEALGTPPSEECCTLIKGLADLEAALCLCTAIKANVLGVVKLKVPVAVSLLLSACGKKVPEGFKCA*
Potri.014G081800.1	Chr14	6515786	6516352	+	567	1	567	0	CRP1600.trim	Ripening related protein family	S	26	WGD	MKAFSMKNSVFLLAILVLTYTLHIEAQQCHPSGRIRGTNPPPDQCNQENDSDCCKNGKYYTTYKCSPPASSSTKATLTLNSFQKGGDGGAPSECDNQYHSDDTPVVALSTGWYSNGNRCLNYINIHGNGKSVKAMVVDECDSTMGCDSDHDYQPPCPNNIVDASKAVWKALGVPESDWGEMDIYWSDA*
Potri.014G081900.1	Chr14	6518206	6518775	+	570	1	570	0	CRP1600.trim	Ripening related protein family	S	26	tandem	MKVFSMKNSVLLLIVLLLTYSLDIEAQQCRPSGQIRGRKPPPNQCNQENDSDCCKDGKYYTTYKCSPQVTSHTKAFLTLNSFEAGGDGGGPSECDKQYHSDDTPVAALSTGWFNHKSRCHNNITITANGRSVAAMVVDECDSTMGCDEVHDYQPPCDNNIVDASKAVWKALGVPEDNWGWLEITWTDHA*
Potri.014G082000.1	Chr14	6519439	6520008	+	570	1	570	0	CRP1600.trim	Ripening related protein family	S	21	tandem	MKNFSLALYIIMLLVLFVTNSFWEIEAKACKPSGKIRGKKPPPKKCNKENDSVCCAEGELYSTFNCSPPVTHHTKAYLTLNSFEKNGDGGGPSECDKKFHSDDIPIVALSTGWFHKKGRCFNNITISGNGRKVKAMVVDECDSMRGCDEAHDYQPPCDNNIVDASKAVWVALGVPSDDWGGLDITWSDA*
Potri.014G082700.1	Chr14	6545571	6546256	-	686	1	686	0	CRP1600.trim	Ripening related protein family	S	26	WGD	MKNQVCSTALLFCFLFLVTFCLTIQAQTCKPSGSIEGRKPPPNQCNQENDSDCCADGKFYPIFKCSPRVTSSTKATLTLNSFQKGGDGGAPSECDNQYHSDDTPVVALSTGWYNNGNRCLNSINIHGNGKSVKAMVVDECDSTMGCDSDHDYQPPCANNIVDASKAVWKALGVPESDWGEMDIYWSDA*
Potri.014G098000.1	Chr14	7655899	7656796	-	898	2	390.5	117	CRP4170.trim	Lipid transfer protein	S	28	WGD	MLKAAAMSTHLFALLAVILLLLSRPTMPSPDDKVSCATIVSKLTSCINYISDKSKDPSKTCCAGVKEISGFVKSKSDRKDACECLKNTLSKIKYDPSRIPTLPKNCGVSLVLPPISSSTDCSTAFGY*
Potri.014G108600.1	Chr14	8521979	8523270	-	1292	1	947	0	CRP5940.trim	Kazal-type serine protease inhibitor	S	26	WGD	MSKLSLISTLCIAIFLSSLCFQIARSEPDAAILIQEVTNKDGKGEACAGLKAPASCPINCFRADPVCGFDGVTYWCGCADAMCSGTRVAKLGACEVGSGGSASLPGQALLLIHIVWLILIGFSLLFGFF*
Potri.014G108700.1	Chr14	8524770	8525453	-	684	1	684	0	CRP5940.trim	Kazal-type serine protease inhibitor	S	27	tandem	MATSIRVAQLCIVMVLVLGLCLTMVQAQRGSVNLCPGSTSRGTCTGPINCFRADPVCGANGVTYGCGCPEAACARVRVVKLGAC*
Potri.014G108800.1	Chr14	8528093	8528690	-	598	1	598	0	CRP5940.trim	Kazal-type serine protease inhibitor	S	26	tandem	MATSKILAPLCLMVLVFGLCLSMVESQSYGVCEGFDPEAPRCAVRCSVPDYVCGTDGVTYTCGCKDAFCNGVDVVKKGKC*
Potri.014G108900.1	Chr14	8533731	8533982	-	252	1	252	0	CRP5940.trim	Kazal-type serine protease inhibitor	S	26	tandem	MATSKIVAPLCLMVLVFCLSLSMVKSQSYGVCAGAARPDPETIPCTINCLVADPVCGTDGVTYTCGCYDAFCHGVEVVKKGEC*
Potri.014G109000.1	Chr14	8536531	8537134	-	604	1	604	0	CRP5940.trim	Kazal-type serine protease inhibitor	S	26	tandem	MATSKIVAPLCLMVLVFGLCLPKAQSQDVCAGVERPDPETIPCTINCFVPDPVCGTDGVTYSCGCLDAFCHGVDVVKEGEC*
Potri.014G111800.1	Chr14	8742839	8743931	-	1093	2	502	89	CRP5650.trim	Chitinase	S	27	WGD	MASSAHTFLSFVFYTIFLSFGSYKAEARRFNDISSLVSKGLFDSIFLHKDNNACPAKGFYTYNSFIQASRCFPQFGRTGSSITRKREVAAFLAQISHETTGGWATAPDGPFAWGLCFKEEVSPQSNYCDSSNTQWPCSPGKSYKGRGPIQLSWNYNYGPAGKALGFDGLNNPDIVSNNSLIAFKTALWFWMTEQNPKPSCHNVMIGKYKPTAADVIANRTAGYGLVTNIINGGLECGIPNDGRVNDRIGYFQRYATLFNVSTGSNLDCEDQKSF*
Potri.014G126200.1	Chr14	9708038	9709298	+	1261	2	559.5	142	CRP3500.trim	Pollen Ole e I	S	23	WGD	MALTHSSSATFLLLLSLSVIASAGGYGYDQKPDTPKPNYTYNPKPQPDTSKPKYSYDPKPQPDVVKPDLHKPYYDSNPKPTLPKPKFTEPKPDNGYDSKPYLGQPTIPKQDTAKPNYGYNPKPEVPKPKLTMPKPNHGNDPKPKLIVPKPDTAKPNYGYNPKPEVPKPNYEYVPKPNLLKPKMTVPKPDHGYDPKEKVYEQPKSTTPKPEIITPHDGYAQKPNLPEPKLYIPKPGNDKLDYDYEYSPIGIEGFVLCKQGSNYTPIEGAVIRIACTAVDQYGYKKVPFSCLTEATNAKGYYFKTLPALKLTECKAYLESSPLKTCNVPTDMNYGITGAPLSAYHILHDKKIKLYSMRTFFYTSTTPTSTPAGY*
Potri.014G126300.1	Chr14	9713714	9714547	+	834	2	346.5	141	CRP3500.trim	Pollen Ole e I	-	-	tandem	MPKPNHVNDPKPKLIVPKPDTAKPNYGYNPKPEVPKPNYEYVPKPKMTVPKPDHGYVDPKEKVYDQPKPTTPKPEIITPHDGYAQKPKLYIPKPSKDTLDYEYSPIGIEGFVLCKQGSNYTPIEGAVIRIACTAVDQYGYKKVPFSCLTEATNAKGYYFKTLPALKLTECKAYLESSPLKACNVPTDMNYGITGAPLSAYHILHDKKIKLYSMRTFFYTSTTPTSTPAGY*
Potri.014G126500.1	Chr14	9718971	9720212	+	1242	2	550.5	141	CRP3500.trim	Pollen Ole e I	S	23	dispersed	MALTHSSSATFLLLLSLSVIASAGGYGYDQKPDTTKPNYTYNPKPQPDTSKPKYSYDPKPQPDVVKPDLHKPYYDSNPKPTLPKPKFTEPKPDNGYDSKPYLGQPTIPKPDTAKPNYGYNPKPEVPKPKLTMPKPNYGNDPKPKLIVPKPDTAKPNYGYNPKPDVPKPNYEHVPKPKMTVPKPDHGYVDPKEKVYEQPKSTTPKPEIITPHDGYAQKPNLPEPKLYIPKPSNDKLDYEYSPLGIEGFVLCKQGSNYTPIEGAVIRIACTAVDQYGYKKVPFSCLTEATNAKGYYFKTLPALKLTECKAYLESSPLKTCNVPTDMNYGITGAPLSAYHILHDKKIKLYSMRTFFYTSTTPTSTPAGY*
Potri.014G131800.1	Chr14	10031024	10031692	-	669	1	669	0	CRP1760.trim	RALF	S	26	WGD	MANSYRYLFLVLLLSALIISSSTVDASEDHNLNWVPTRARGCQGTVAECMGNDEFEMDSEINRRILATSNYISYDALGKNNVPCSQRGASYYNCKTGAEANPYSRGCSAITRCRS*
Potri.014G139100.1	Chr14	10630351	10630916	+	566	1	566	0	CRP3800.trim	Lipid transfer protein	S	24	WGD	MGTVKILAIALSAAFLLLDPMTKAVPDPPQRSLCMPQYSLVNHACSVILGYSLPNHPLTSDDGHGHGHGHGHGNGHGHSHGRRRHRHRQRHGGSHNGSSSEDNCCKWLKELDEECVCDVLYRLPPFLSKPTHTYTVYVAEACNVTYSCDMHL*
Potri.014G139200.1	Chr14	10633908	10634354	+	447	1	447	0	CRP3800.trim	Lipid transfer protein	S	24	tandem	MENLKVFVFTFFAVLLLLVFDVNGQLPQPQRPLCVSQLALVNYACGTLLPAPPATSLPSATAALPADDDNNHGHRHGHGHRHRNGHRRGGRHGHNHGGMLEQNCCRWLSDVDPECVCELLVRLPPFLSKPHHEYTVKINDSCSVSYSC*
Potri.014G146600.1	Chr14	11199873	11202451	-	2579	3	614.3	368	CRP5660.trim	Chitinase	S	23	proximal	MMKISIWIILALALVNLALVVNGDDSEKTIVKTVKGKKLCKRGWECLDWSEYCCNETISDIFQPYQFENLFSNRNSPVAHAVGFWDYRSFILASTSFQHLGFCTTGGKATQMKELAAFLAHVGCKTSCGYGVATGGPLAWGLCYNKEMSPSQTYCDDFYKYTYPCTPGAEYYGRGAIPIFWNYNYGAAGEALKEDLLSHPEYIEQNATLAFKAAMWRWYTPIKKSQPSAHEAFLGKWKPTKNDTLAKRVPGFGTTMNVLYGDQVCGQGDIDAMNNFISHYLYYLDLLGLNREDAGPHEYLTCAEQVAFNPSTSSPSASS*
Potri.014G149900.1	Chr14	11496745	11497691	+	947	1	947	0	CRP4220.trim	Lipid transfer protein	S	26	WGD	MEKVQKLLCVALLLAVLAIASNIANAQSTICKMPVAGLMSCKPSVTPPNPTAPSADCCSALSHADINCLCSYKNSNLLPSLGIDPKLAMQLPGKCKLPHPANC*
Potri.015G000900.1	Chr15	42652	45307	-	2656	1	1084	0	CRP3040.trim	novel	-	-	WGD	MEVFGKSTMSAPANVVYLSTILGLDGPIPVHKCDCKCQNEHVFGNMYRCRLTGLTHICDKNCNQRILYDNHSSLCRASRQIFPLSPAEEQAVRGVRRKLDAENSSAPTDSCSFKRRRDAQFHPSPFERSFSAVSPICSQVGDGMDMS*
Potri.015G001800.1	Chr15	119245	120097	+	853	1	853	0	CRP5940.trim	Kazal-type serine protease inhibitor	S	38	WGD	MIYPKKKMMMMMMIPSTLLIHFLLIASIALFSAPTVRSDANPIRLPTLDHNNNNDDDDDACGEWSRRSPVSSCPVKCFRPDPVCGVDGVTYWCGCDDARCAGTKVTKKGFCEVGNNGAAAQALLLVHIVWLIVLGFSILFGLF*
Potri.015G036200.1	Chr15	3181702	3182092	+	391	1	391	0	CRP4670.trim	Lipid transfer protein	S	26	WGD	MDSKTTLSFFLIFSSCVFLGFSGGEALEMSCIQNLLPCKPYLPGTEPPPPVCCLPLKDMVAHQAQCLCSALANPDLLKDFNVTMDGALKLAKTCGASVDMSVCKNGNH*
Potri.015G044500.1	Chr15	4411154	4411923	+	770	1	770	0	CRP4920.trim	Lipid transfer protein	S	25	WGD	MKTSYMVAYTLLVLLLAQEHVKVSAVTCSPAQLSSCVSAITSSTPPSKLCCSKIKEQKPCLCQYLKNPNLQKFINTPNARKVASTCGTPFPKC*
Potri.015G053700.1	Chr15	7056393	7057832	+	1440	3	360.7	179	CRP4670.trim	Lipid transfer protein	S	30	dispersed	MASLYSEPPTIAITSLVLLLLISLPPTILSQNPPIPTDPTVTDCTPRLLPLAPCAPFVQGIAQTPVQPCCDNLNQLYQEQPGCICLLLEDTNLSSFPINRTLALELPALCNVQINIAACSGTPQVLSSPPASQVYPGAPSNSSVGRHTDYSFAASPVVEGEPRSSIMGIGFHRSTGVKLEAEGSLMLLVTLAVVSLSKSISLGLG*
Potri.015G054000.1	Chr15	7099046	7100485	+	1440	3	360.7	179	CRP4670.trim	Lipid transfer protein	S	30	dispersed	MASLYSEPPTIAITSLVLLLLISLPPTILSQNPPIPTDPTVTDCTPRLLPLAPCAPFVQGIAQTPVQPCCDNLNQLYQEQPGCICLLLEDTNLSSFPINRTLALELPALCNVQINIAACSGTPQVLSSPPASQVYPGAPSNSSVGRHTDYSFAASPVVEGEPRSSIMGIGFHRSTGVKLEAEGSLMLLVTLAVVSLSKSISLGLG*
Potri.015G071500.1	Chr15	9609662	9611128	+	1467	4	275.5	121.7	CRP2700.trim	Snakin	S	21	WGD	MAVRSLLALMVFVFCLAEVSSDLKIDTGILHVGQLVVRGGNRRLMQDIDCGGLCKQRCSLHSRPNVCTRACGTCCVRCKCVPPGTSGNREVCGTCYTDMTTHGNKTKCP*
Potri.015G088300.1	Chr15	11085425	11090222	+	4798	3	984.7	922	CRP3980.trim	Lipid transfer protein	-	-	WGD	MATSEGFLTDEQREMLKTASQNADNLLSSSPKGLFPSPLFSDHHLKVPAAGKSGTAGIAVRHVRRSHSGKHVRVKKDGGGGKGTWGKLLDTDVESHIDRNDPNYDSGEEPYQLVGATISDPLDDYKKAVVSIIEEYFSTGDVEVAASDLRELGSSNYHLYFIKRLVSMAMDRHDKEKEMASVLLSALYADVISPSQIRDGFVILLESADDLAVDILDAVDILALFVARAVVDDILPPAFLTRAKKALPESSKGFQVLQTTEKNYLSAPHHAELVERRWGGSTHITVEEVKKKITDLLREYVESGDAVEACRCIRELGVSFFHHEVVKRALVLAMEIRTAEPLILKLLKEASEEGLISSSQMAKGFARLEESLDDLALDIPSAKSLFQSLVPKAISEGWL…
Potri.015G114500.1	Chr15	12990162	12990825	+	664	1	664	0	CRP2490.trim	Thionin	S	16	dispersed	MRKVLVAVLIVSMVASHFENVASDASDCMDACTTGCVQSNTRLTSRCDIKCGIRCGPDSEVEDHTG*
Potri.015G115500.1	Chr15	13097822	13098707	+	886	1	886	0	CRP2490.trim	Thionin	S	17	dispersed	MMRKILVAVLIVSMVASHFENVASDASDCDDACTTGCVQSNTRLLRRCDIKCGIRCGPDSEVEDHTG*
Potri.015G116800.1	Chr15	13218892	13219366	+	475	1	475	0	CRP2490.trim	Thionin	S	17	dispersed	MMRKILVAVLIVSMVASHFENVASDASDCNDACTTGCVQSNTRLMRRCEIKCGIRCGPDSEVEDHTG*
Potri.015G117000.1	Chr15	13224072	13224889	+	818	1	818	0	CRP2490.trim	Thionin	-	-	dispersed	MRGGGSQSKHREREREREREREREIELRTMMRKVLVAVLIVSMVASHFENVASDASDCMDACTTGCVQSNTRLTSRCDIKCGIRCGPDSEVEDHTG*
Potri.015G139100.1	Chr15	14741017	14741301	+	285	1	285	0	CRP4380.trim	Lipid transfer protein	S	29	WGD	MAALKSLSSPVAVLLLLTALAVQTQLAHSQQCTSQLNNLNVCAPFVVPGAANTNPNAECCNALEAVQHDCLCSTLQISSRLPSQCNLPPLTCGN*
Potri.015G139200.1	Chr15	14742798	14742968	+	171	1	171	0	CRP4380.trim	Lipid transfer protein	S	30	WGD	MAALKSLAPQAALLLLLVALAVLQAQLAQSQQCVSQLNRLNVCAPFVTPGASYEHQS
Potri.015G142100.1	Chr15	14884158	14884817	+	660	2	157.5	345	CRP4050.trim	Lipid transfer protein	S	23	WGD	MEVQKIMTGVLLLLLLSWAVAVAADVDCTTLAGFLTACSTFITYGTPDPLPGSPCCDSMMSLNVIAESGNNRSVPRVEVKEIMKLVQGDADGRLNKKLVFKYSH*
Potri.016G006200.1	Chr16	297525	299927	+	2403	2	446.5	1510	CRP3390.trim	Pollen Ole e I	S	-	WGD	MSYFSGCNNLTMITNFISTVFIIFIITFQASMAKAENPLQEFSNREELVQLAGYGEEKLSTVLVTGTILCEACLNGGTQLLHAWPVSGALVYVECHTGGKWSKTTSSQAMTDEYGDFLIDLPSHLHGIPNLERTCSVKVLRLPQNSVCRPAHARKQKALELSSVGNGIRNYSAGEIKFLQVTSKPLQACTQRGSSDKQIAY*
Potri.016G015500.1	Chr16	840589	842654	-	2066	1	1940	0	CRP4820.trim	Lipid transfer protein	S	24	WGD	MAKFALANLLILLVNLGTLLTSLACPYCPYPAPPSKPPQYPPKIPPVHPPPKVKPPPKYPPKIPPVHPPPKVKPPPKYPPKIPPVHPPPKVKPPSKYPPKIPPVHPPPKVKPPPKCPPKIPPVHPPPTVKPPHDPKPPKPHPPKPPVVPKPPIVHPPFKPKPPIVHPPYTPKPPIVHPPFKPKPPIVHPPFKPKPPIVHPPFIPKPPYVPKPPVLPPTPPALPPPKPPVIPPIKPPTPPALPPPTLPPPKPPVTPPIKPPTPPTLPPPKPPVTPPIMPPTPPTLPPPKPPVTPPIMPPTPPTPPTLPPPKPPVTPPIMPPAPPTLPPPKPPVTPPIKPPTPPIVNPPPPETPCPPPPPPPPKQETCSIDTLKLGACVDVLGGLVHIGIGSSAKDACCPV…
Potri.016G061300.1	Chr16	4275375	4276324	+	950	2	365.5	219	CRP0580.trim	DEFL	S	17	WGD	MRISYALFSLLLLLVSAKFSQPRAIIHEVNAVRIPEHTCHKLLDMNSCDSQKCNQECSKEPLGVGECRNTFCSCTYYCKQPPM*
Potri.016G061500.1	Chr16	4289920	4303269	-	13350	26	128.8	400	CRP1760.trim	RALF	S	25	WGD	MHIPPALPFLLLLLLLLCQHGSVFSANSPYVSYGALRRNNVPCSRRGATYYACADQNFNCSADGGLPCDEVYALRAVISALGLPVPQISRSYCSEKSFYYNSISTTCDCDNTTTICHITTIATYGISVSGHVHEWLSKLIYLKEIDFSQNQLRGSIPNLVNLTRLTSLILGQNHLSGPIPPTLGKLKALEMLDLQKNFLNGAIPPSLGNLMNLATLSLSNNMLSGQIPKELGTLLNLTSLRLEDNQLSGYLPPELGKLSKLEELYLNSNSLSGGLPGSFANLRSLVLFRVAGNKLSGRIPPFIAKWTNLTDLYLMGNDFEGELPPEIFNMPGLQSLWISDLNNTGFSFPKFANMTNINYLIMRNCSLRGQIPKYIGDNWTSLMYLDLSFNNLTGGIPRS…
Potri.016G061600.1	Chr16	4310269	4311084	-	816	2	251.5	313	CRP0500.trim	DEFL	S	25	dispersed	MASFTSLFCAVFLVFSALMVHHAAAQEMCHNLIPGNGNCDASTCQMQCSSLNQGTGACTQTFTNRFNCICNWECS*
Potri.016G104300.1	Chr16	10353074	10353978	-	905	2	394.5	116	CRP4730.trim	Lipid transfer protein	S	25	WGD	MEAPLKFIGLLGLLVLLSVAGGADAAGECGKSSPDNEAMKLAPCAEAAQDEKAAVSDSCCLQVKRMGQKPSCLCAVMLSDTAKASGVKIETAITIPKRCNIANRPVGYKCGGYTLP*
Potri.016G130300.1	Chr16	13287567	13287972	+	406	2	127.5	151	CRP0220.trim	DEFL	S	28	proximal	MASKKVIIPFVLIAVLLLCQDYKNNVAAQSQCCTEHPELGKCQPGVDDKSPNGKCWQYCMNNCDENKGGFCKLNNNMHHCHCYC*
Potri.016G135400.1	Chr16	13871619	13872561	+	943	2	393	157	CRP3860.trim	Lipid transfer protein	S	25	WGD	MASAKSVCVLLLCMVLSAPMLNVEALSCSVVASNLAQCLTYLRNGGAVPPACCKGVGTLNNAAKTTQDRRDACNCIKTTAAQLGGVNSNYAAALPGLCHVNIPYKISTSTNCASIK*
Potri.016G135500.1	Chr16	13890545	13891464	+	920	2	387.5	145	CRP3860.trim	Lipid transfer protein	S	25	tandem	MANAKLICALLLCILVTAPMLNIEASIPCHTVKVDLATCLGYFRKGGSVPNSCCKGVQNVNNAARTTKDRRDTCNCLKTTAKQYHIVNFRFAADLPRICRVKIPYRISASIDCSSEVTARAAINFPVST*
Potri.016G135700.1	Chr16	13908471	13909450	+	980	2	419	142	CRP3860.trim	Lipid transfer protein	S	19	tandem	MANAKLICALLLCILVTAPMLNIEASIRCHTVKGNLETCLGYFTKVETVPPPGCCRGVQNVNNAARTTKERRDTCSCLKTVAKQYHVNLTFAADLPRICKVKIPYPISASIDCSRIK*
Potri.016G135800.1	Chr16	13915635	13916479	+	845	2	365.5	114	CRP3860.trim	Lipid transfer protein	S	26	WGD	MAGPRALHLVCLVVCIMVMTASTTKAAISCNQVINTLTPCISYVVGNGALTGNCCNAIRGLNSAARTTPDRQSVCTCLKNTASQFSYNSRNVALAAGLPGKCGVKLPYKIDPSTDCKSVK*
Potri.016G136000.1	Chr16	13922459	13923572	-	1114	1	1004	0	CRP3860.trim	Lipid transfer protein	S	26	WGD	MAGPRALHLVCLVVCIMVMTASTTKAAISCNQVINTLTPCISYVVGNGALTDNCCNGIRGLNSAARTTPDRQSVCTCLKNTASQFSYNSRNVALAAGLPGKCGVKLPYKIDPSTDCKRYD*
Potri.016G143400.1	Chr16	14408940	14409727	+	788	2	344.5	99	CRP5320.trim	Novel MEG related family	-	-	WGD	MHVCIHEQLLHASSLACQPTYIIEMNYSTKLAVLVLAILLLIIGPAVEASPVNTSLSSTAGEFRPMEAAEYRVIGRKGDDDLWRRRLAPFQLCLLCKCCAGAATTTCATMSCCFGIDCRLPNKPYGVCAFVPKTCNCTSCATV*
Potri.017G013200.1	Chr17	1105887	1106566	+	680	2	300.5	79	CRP4140.trim	Lipid transfer protein	S	22	WGD	MLRFAGCCLLVLLASGLDIAYSESKCEPVFEYFPYCLDFLTGYYNKPSKRCCDHIYKLNRLAKRGLGAQLICWCIEYMVRGTEPQIRADRISELPTKCQTHLSFPISEWKDCNTIV*
Potri.017G059500.1	Chr17	5472025	5473339	-	1315	1	862	0	CRP1870.trim	RALF	S	29	WGD	MSKLKFLPNTPPFHLSLLFFLTLFSVCNADSVLGLSSMKTSEVDATTVSRGCSNKIGECFEETEMESEISRRVLLMQKRYISYGTLKRDMVPCNKPGASYYDCNARQAHPYSRGCEVITRCARSINDINN*
Potri.017G059800.1	Chr17	5535793	5537194	-	1402	2	458	486	CRP1920.trim	RALF	S	21	WGD	MEPKSFQYFCFLLVIFSLIIAQLSDRVSSKTNECNGSIAECSEEYEFLMPSDISKRFLEEKRKYISPGALKPNRPVCNGGASGQSYSSSCLPPPSNPPSRGCSKYYHCRRKEEEEEDDPSVTLYS*
Potri.017G059900.1	Chr17	5538257	5538926	-	670	2	181.5	307	CRP1920.trim	RALF	M	33	WGD	MQHHRISIKPRSSCNTSLLIILALSSQFRVAAMQASSENVQCSGSMVELSGQMAEGGLSMESETSRRTVRAIKFITPGALRPDAPFCAKVTRGEPYSSNCLPPPSNSYNRGCNNYNRCRS*
Potri.017G068400.1	Chr17	7622107	7623355	+	1249	2	575	99	CRP3350.trim	Pollen Ole e I	S	21	WGD	MNQLIIFFLSSLFINSLSSKAEPPKKISAHITVMGIVYCDICSNNSFSRHSYFLPGAEVRMDCKFEASWPKTREQISFSVNRTTNRHGMYKLEIPSVDGIACAQAAIDSSCEASLMWSSSKACNVPGYKSSTKEIAIKVKQQNICIYSLNALNFRPSKTDAGLCGN*
Potri.017G083000.1	Chr17	9992148	9993493	+	1346	4	190.2	195	CRP2700.trim	Snakin	S	24	WGD	MAKFVAVFLLALIAISMLQTLVVASHGRGGHHNNNKNKYGPGSLKSFQCPSQCTRRCSKTQYHKPCMFFCQKCCKKCLCVPPGYYGNKAVCPCYNNWKTKEGGPKCP*
Potri.017G095500.1	Chr17	11254173	11254975	-	803	1	461	0	CRP1985.trim	RALF	S	-	proximal	MKSLSLSALTLSSSSLTTMLLNTKCCGASISLPEMDGDVPLYSIADSNLDLEFMMDSEINRILVAPRRVGGGALNPHKPAFVTLNVPQCSSHLKQFSLLDH*
Potri.017G095700.1	Chr17	11272390	11273440	+	1051	2	443.5	164	CRP1940.trim	RALF	-	-	dispersed	MAQTNNEETIELARTIIQPVCQLGYRQKEMRPNVSIEFLWWLSLTILLVSVITSTSTAAFLESNSSPIFNATIGEGNEEEFSMESEVHQRLLAYPGNHINYKTLERQQVCNAQMYGSCVKPINRDSRPCTYYNRCKRGS*
Potri.017G096300.1	Chr17	11372146	11373004	+	859	2	347.5	164	CRP1940.trim	RALF	-	-	WGD	MAQTNNEETIELARTIIQPVCQLGYRQKEMRPNVSIEFLWWLSLTILLVSVITSTSTAAFLESNSSPIFNATIGEGNEEEFSMESEVHQRLLAYPGNHINYKTLERQQVCNAQMYGSCVKPINRDSRPCTYYNRCKRGS*
Potri.017G096500.1	Chr17	11431083	11432078	+	996	1	996	0	CRP1920.trim	RALF	S	29	dispersed	MRPNVSIEFLWWLSLTILLVSVITSTSTAAFLESNLSPIFNATIGEGNEEEFSMESEVHQRLLASQGNYIKYRSLERQPVCNAQIYGNCAKPANGNSRPCTYYNRCKHSS*
Potri.017G097400.1	Chr17	11513323	11515426	-	2104	2	590.5	923	CRP1985.trim	RALF	-	-	WGD	MLLNTESCGASISLPEMDGDVPLYSIADSNLDLEFMMDSEINRILVAPRAGEGGALNPHKPVFGGGRGKYELTNPALQHSSSYHLQHRRSLPPYPIYTELAARFYHRLALKELAKHKRDTMKSLSLSLLLMMMLLNTKSCGAGISLPEMDGDVPLYSIADSNIDLEFMMDSEINRILGGSRAAGQTGGATNPYKQVFGGGRGNRYNVPGPDGKLMCRDLHKRDC*
Potri.017G097900.1	Chr17	11547722	11548417	-	696	2	319.5	57	CRP1985.trim	RALF	M	-	WGD	MSFFIYELTNPALPHSSSYHLQHRRSLPPYPIHTEDTMKSLSLSSLTLSLLLMMMLLNTKSCGASILLPEMDGDVPLYSIADSNLDLEFMMDSEINRILTGSRVGTTGGTQNPYAALYGCGRGKRYCVPKGRFNKDCLSVYKRTC*
Potri.017G098000.1	Chr17	11549125	11549980	-	856	1	630	0	CRP1985.trim	RALF	S	27	WGD	MKSLSLSALTLSSLLLTMMLLNTKSCGASISLPEMDGDVPLYSIADSNLDLEFMMDSEINRILGSRNAGVDPLIRQKPVFGCGRGNRYCVPKGPDNTRKCGSQYKRDC*
Potri.017G098100.1	Chr17	11567440	11568217	+	778	1	729	0	CRP1920.trim	RALF	S	29	WGD	MRPNVSIEFLWWLSLTILLVSVITSTSTAAFLESNSSPIFNATIGEGNEEEFSMESEVHQRLLASQGNYISYRSLERQPICNAQIYGDCAKPINPNTRPCTYYNRCKRGS*
Potri.017G098300.1	Chr17	11587364	11587962	+	599	2	239.5	120	CRP1920.trim	RALF	-	-	WGD	MRPNLPFLKANSSPIFNATIGEGNEEEFSMESEVHQRLLASQGNYINYRSLERQPICNAQIYGNCAKPINGYSRPCTCYNRCKHGS*
Potri.017G100600.1	Chr17	11778925	11780594	+	1670	2	789	92	CRP3330.trim	Pollen Ole e I	S	19	WGD	MPWFFIIFLLSCTFNNLSAEASHGKKLPSAVVVGTVFCDTCFQEAFSRNSHFISGASVAVECKDEESRPGFREEVKTDEHGEFKVHLPFSVSKHVKKIKRCSVKLLSSSEPFCAVASSATSSSLHLKSRKQGTHIFSSGFFTFKPEKQPILCNQKPSTENSREFSSRKASLPSIDNPTFPPPLQDPTTPYLPPLNQNYLPPLPVLPKLPPLPQLPPLPPLPGLPLLPPIPGNTKKTKTSESFESTTLPDQKAVHHPNQFSFPTPPLFPPNTFQLPPLFPPNPIQPPPSPLFPFPPIPGLTPPPPPPLFPPNPIQPPPSPLFPFPPIPGLTPPPPPPPLFPPNPIQPPPSPLFPFPPIPGLTPPPHPPPPPPPFSLIPPLPLLPPLPPLPHLPPLIPGIP…
Potri.017G111000.1	Chr17	12662083	12662970	+	888	2	245.5	397	CRP1980.trim	RALF	S	24	tandem	MKAFLIACFLLATIVFSPLSTCTARELAERDVSRGALNPHKPVYGCGRGNRYCVPKTPRGCPNPYKRNCGRH*
Potri.017G111100.1	Chr17	12672255	12673098	+	844	2	283.5	277	CRP1980.trim	RALF	S	32	tandem	MLVAYISKMKAFLIVCFLLATIVFSPLSTCTARELAERDVGTRNPNKPVFSCGRGNRYCVPGPSPKRKCTSPYRRGCGRH*
Potri.017G118700.1	Chr17	13300324	13300829	-	506	1	506	0	CRP4920.trim	Lipid transfer protein	S	26	WGD	MKMASFFMIVMVVATMLLAEAQVSQAQTCNPGQLSPCLGAIMSSTPPSTTCCSKLKEQKPCLCGYLKDPSLKQFVSSPGARKVASDCGVPYPSC*
Potri.017G124200.1	Chr17	13635455	13636699	-	1245	3	256.7	237.5	CRP2700.trim	Snakin	S	24	proximal	MASLSRNSLLVVLSLCLLITFSNVAEIHGAKLRPSECKPRCNYNYRCSATSHKKPCMFFCLKCCATCLCVPGNKETCPCYNNWKTKEGRPKCP*
Potri.017G145800.1	Chr17	15341008	15342424	+	1417	2	409.5	598	CRP3500.trim	Pollen Ole e I	S	23	proximal	MALTHFFCAASILLLSLLVIASAADYGYEPKPDIVKPETSYVPAPKPKPTYDTPNSGNDQPKASYPGYGYGPYGPKSDLPKPKPDFKYNPKPNVDLPKVTVPKIPNHGYHYIPMPHHLPKPKLSHGKPGYEPESLLPICVEGLILCKSGSNYIPVEGAKVRILCTGVDQNGYEATHFSCLTDAADAHGYYFKTLFPFGGLGHNLKLKECKAYLENSPLETCKIPTDVNNGINGALLSSYHVLSNKNIKLYSMRTFFYTSETTSTSTTPPGGY*
Potri.017G153100.1	Chr17	15943652	15944300	+	649	2	295.5	58	CRP1600.trim	Ripening related protein family	S	21	proximal	MDKIFVLVCVFFLRSIISSHAISSCNGPCNTFNDCDGQLICIKAKCNDDPDGNCPLSGERSCKEPSFPAKYKCSPPVTSTTKAKLTLNDFSEGGEGGAPSECDERYHAKTERVVALSTGWYDGGSRCGRMIKITASNGKSVTAKVVDECDTLHGCDREHGFLPPCENNIVDGSDAVWEALGLNKDLGIVPVTWSMA*
Potri.017G153200.1	Chr17	15945243	15946364	-	1122	1	1122	0	CRP6020.trim	Kunitz type trypsin inhibitor	S	24	WGD	MNYPMLLLCLLLLAFACTKQSIAAAEPVLDIDGEKLVAGTKYYILPVFRGRGGGITMASNKTSCPLAVVQDRLEVSKGLPLTFTPAADDKKGVILVSTDLNIKFLAKTTCPQSTVWKIIKSSNSKVQWFVSTGGVEGNPGFNTVTNWFQIEKADDDYKLVFCPTKVCNCGVLCRDIGIYIEDNGTRTLSLSDALQPFKVQFKKALKKNS*
Potri.017G153300.1	Chr17	15960587	15961207	-	621	1	621	0	CRP6020.trim	Kunitz type trypsin inhibitor	S	16	tandem	MRAAILALSFLLFALAANQLPRVAATAAPEPVLDVTGKILRTGTSYYILPVIRGRGGGLKMASTVRRTCPLDVVQDRYEASNGLPLKFTPVNTKKGVVRVHTDLNIRFSAASICHQSTAWKLDNYDEWTKQWFVTTDGVEGNPGPETTNNWFKIEKFEDKYKLVFCPTVCQHCKVMCKDIGIYVDAKGVRRLALTNVPLKVMFKKA*
Potri.017G153400.1	Chr17	15964890	15965513	-	624	1	624	0	CRP6020.trim	Kunitz type trypsin inhibitor	S	16	tandem	MRAAILALSFLLFALAANQYLPRVAATAAPEPVLDVTGKILRIGTSYYILPVIRGRGGGLKMASTVRRTCPLDVVQDRYEASNGLPLKFTPVNTKKGVVRVHTDLNIRFSAASICHQSTAWKLDNYDEWTKQWFVTTDGVEGNPGPETTNNWFKIEKFEDKYKLVFCPTVCQHCKVMCKDIGIYVDAKGVRRLALTNVPLKVMFKKA*
Potri.017G153500.1	Chr17	15972886	15973506	-	621	1	621	0	CRP6020.trim	Kunitz type trypsin inhibitor	S	16	tandem	MRAAILALSFLLFALAANQLPRVAATAAPEPVLDVTGKILRTGTSYYILPVIRGRGGGLKMASTVRRTCPLDVVQDRYEASNGLPLKFTPVNTKKGVVRVHTDLNIRFSAASICHQSTAWKLDNYDEWTKQWFVTTDGVEGNPGPETTNNWFKIEKFEDKYKLVFCPTVCQHCKVMCKDIGIYVDAKGVRRLALTNVPLKVMFKKA*
Potri.017G153600.1	Chr17	15977023	15977837	-	815	1	815	0	CRP6020.trim	Kunitz type trypsin inhibitor	S	16	tandem	MRAAILALSFLLFALAANQLPRVAATAAPEPVLDVTGKILRTGTSYYILPVIRGRGGGLKMASTVRRTCPLDVVQDRYEASNGLPLKFTPVNTKKGVVRVHTDLNIRFSAASICHQSTAWKLDNYDEWTKQWFVTTDGVEGNPGPETTNNWFKIEKFEDKYKLVFCPTVCQHCKVMCKDIGIYVDAKGVRRLALTNVPLKVMFKKA*
Potri.018G007500.1	Chr18	538092	538340	+	249	1	249	0	CRP1855.trim	RALF	S	27	WGD	MSPSNKLMALGLCMLMACTLFAGNAEATRDINYGAIVKGDHEPFCGPTHPCVKTPANGYHRGCETINKCRGGRNDNI*
Potri.018G007600.1	Chr18	544535	544762	+	228	1	228	0	CRP1855.trim	RALF	S	27	tandem	MSPSNKLMALGLCMLMACTLFAGNAEATRSINYGAIVKGDHEPFCGPKHPCVKTPANRYSRGCETFYRCHGWWDR*
Potri.018G007800.1	Chr18	554339	554566	+	228	1	228	0	CRP1860.trim	RALF	S	27	dispersed	MSPSNKLMALGLCMLMACTLFAGNAEATRSINYGAIVKGDHEPFCGPKHPCVKTPANGYHRGCETFYRCHGWWDR*
Potri.018G018000.1	Chr18	1385806	1386231	+	426	1	426	0	CRP3740.trim	ECA1 gametogenesis related family	S	29	proximal	MAAANNLFIFMATLFAVGVMLNSPTHTNAFWNPSKYPEPVPGYFKVLDRCEKPLATKFPSCSNATLAAIFKKKRIPNKCCPEVTKFSNFCYHALGLFVATTPNFVLTVPEFFERTQKVYDHCLRVVPSPSKPRRSRKRRTQ*
Potri.018G025900.1	Chr18	2065664	2069015	+	3352	1	889	0	CRP4820.trim	Lipid transfer protein	S	24	WGD	MASEKLTATILILSLLFFSTFSSACGPCQPKTPPTEPTCPRDTLKLGACADILGLVNVVVGSPPYSKCCPLLEGLADLEVALCLCTAIKASVLGINLNVPVALSVLVSACGKSIPPGFKCE*
Potri.018G033100.1	Chr18	2572640	2572967	+	328	2	121.5	85	CRP0920.trim	DEFL	S	28	WGD	MEKASLKPVLLLILVVFTSSVVVRSVEAAKCVRDIDCSFQCPSGRGVCVDKTHECFCLPREETHVEMESTTACAHDGGCN*
Potri.018G045400.1	Chr18	4161704	4162129	+	426	1	426	0	CRP3740.trim	ECA1 gametogenesis related family	S	29	proximal	MAGGSNLFIFVATLFAVGVMLNSPKHTNAFWNPSKYPEPVPGYFKVLDRCEKPLATKFPSCSNATLAAIFKNKRIPNKCCPEVTKFSKICYHALGLFVATTPNFVLTVPEFFERTEKVYDHCLRVVPSPSKPRRSRKRRTQ*
Potri.018G126000.1	Chr18	14854721	14856804	+	2084	1	1322	0	CRP4820.trim	Lipid transfer protein	S	20	WGD	MDSTKISALLFICMIFISSATSILGCHSCGNPKNKHPKTPKGSITLPPIVKPPVTLPPIVKPPVTLPPLPVPPIVKPPVTLPPLPVPPIVKPPVTLPPLPVPPIVKPPVTLPPLPVPPIVKPPVTLPPLPVPPIVKPPVTLPPLPVPPIVKPPVTLPPLPIPPVLPVPPVTLPPLPIPPVLPVPPVTLPPLPIPPVLPVPPVTVPPVITNPPKGKPCPPPPSSKDTCPIDTLKLGNCVDLLGGLVHVGLGDPVVNQCCPVLKGLVELEAAVCLCTTLKIKALNLNIYVPLALQLLVTCGKTPPPGYTCSL*
Potri.018G133200.1	Chr18	15376576	15377100	-	525	2	178.5	168	CRP0670.trim	DEFL	S	24	proximal	MAKFFHYVLFIFATVATMELSAEAAVCTRQIGACAPSCSDICASKYPNGGKGACQGDSCVCFYECGTEKRCNVGLGRCSAQCNDACCAAKCAQQGSLSEGFCDRLGYNFLCQCSYDCS*
Potri.019G006900.1	Chr19	827285	833444	+	6160	2	394.5	5371	CRP6150.trim	Kunitz type trypsin inhibitor	S	21	WGD	MLRLIGSLSFIWLLMAISTAAQPWPPVLDADGQPLRSGVEYYVLPGVTDVGGGLTLVDRNGSCPLYVGQEPLAPMVSRGIPVFFTPRVEDTIIRESSDFTVEFSGASTCGQSTAWMVGEENPETTTRYVVTGMEPRPSSTLWYFNIENNGQGVYALRWCPNCLTTNCPRPACESAGVIDENGKRLLVLDGSAFPFIFRRA*
Potri.019G010900.1	Chr19	1333686	1334391	-	706	1	706	0	CRP6150.trim	Kunitz type trypsin inhibitor	S	23	WGD	MLRLIRSLSFICQLMAISSMAQGPPVLDTDGNPLTRGVEYYVDPAITDVAGGLTLVARNGSCPSYVGQVPIGPGSVEDLPVIFTPSNPGDTIITETTEFTVAFSASSTCVQNTTWGIGEEDPETRKRFIVIGGEPTVFDIDSDQAVGPYTIGWCPACLNPPLCGRPRCGLAGILEQNGTRFLTLDGPAFPFRFRRA*
Potri.019G011000.1	Chr19	1336150	1336941	+	792	1	792	0	CRP6150.trim	Kunitz type trypsin inhibitor	S	21	WGD	MLRLIGSLSFIWLLMVISTAAQPLPPVLDADGQPLRSGVEYYVLPGVTDVGGGLTLVDRNGSCPLYVGQEPLAPMVSRGIPVFFTPRVGDTIIRESRDFTVEFSGASTCGQSTAWMVGEENPETTTRYVVTGMEPRPSSTLWYFNIENNGQGVYALRWCPNCLTTNCPRPACESAGVIDENGKRLLVLDGSAFPFIFRRA*
Potri.019G053100.1	Chr19	8096545	8097614	-	1070	2	439.5	191	CRP5310.trim	Novel MEG related family	S	26	proximal	MSAYGVSLPLMLLLLLLASVIDYNEASTSTGQVNGSATTSNEMVPLMEPLKVTDIRMMMNETRRRLNGFQICAMCTCCGGAKGVCLPSPCCYAINCNIPNRPFGFCSFTPKTCNCLRCHL*
Potri.019G080600.1	Chr19	11422035	11422677	-	643	2	225	193	CRP5550.trim	Proteinase inhibitor II	S	25	proximal	MGGARLAASAVVLLVLGVVLLGASGGNLIAKACPLYCLDVDYMTCESSGDKKLNSACNCCLAPKNCTLHLADGRMVQC*
Potri.019G083900.1	Chr19	11678588	11680344	+	1757	4	264	233.7	CRP2700.trim	Snakin	S	15	WGD	MKLLLIFISILLIQAFVGNSFLSNAANSPANMDEESDVVAIDKKHYPKRINCGYLCARRCRASSRKNVCHRACKTCCNRCRCVPPGTYGNKSACPCYASLRTHGNKPKCP*
Potri.019G088200.1	Chr19	11976416	11977254	-	839	1	839	0	CRP6035.trim	Kunitz type trypsin inhibitor	S	27	WGD	MKNILLLPLSFLLLASTLTLLPEAVRASGNPVLDVKGLGLLPGVPYYMISSEWPIVGGVVSLGNDINGTCPLDVILLENFCVTGTPVTFSIASGDQELFITDSTDLYISFDSTSNCTNETMVWMHESSNSSSTELLTIGGVEGDINTLFRIVNVGGSFVSNYKLLAYKLSSYDLALTTSDVGAVFDFTTGIRYLALTEPPLIVGFQVAYDYHGLKAVV*
Potri.019G088300.1	Chr19	11986583	11986856	-	274	1	274	0	CRP6140.trim	Kunitz type trypsin inhibitor	-	-	tandem	MILFPEAVQASGDEIRDIDGDELFGGQQYHVVSSLGAGGGASPGNIIHSSSPRPLCSFATKPF*
Potri.019G088400.1	Chr19	12004000	12004480	-	481	2	222	37	CRP6035.trim	Kunitz type trypsin inhibitor	-	-	WGD	MTLFPEAVQASGDVIRDIDGDELFGGQKYYAATLYTAPAPGRDVVLLRNPSDRGTPVTASTKCETGTAITDSTSVFISFNTTSTCAESTEWRFEENGGFMTIGEGKTKTEFRIINKGWRFGNGYKLLAMFFSDFGFGTGYIGVDYSG*
Potri.019G093700.1	Chr19	12372304	12374020	-	1717	2	455.5	806	CRP5600.trim	Chitinase	S	29	WGD	MAPSTRKCQLVIVLLGILIAGALPSYIVAQNCGCAANECCSRWGFCGTGNEYCGTGCQEGPCFAPAPTNDVSVPDIVTPEFFGGILDQANSSCVGKSFYSRDVFLEALGSYSRFGRIGSVDDSRREIAAFFAHVTHETGHFCSIEEINGPSRDYCDEDNTQYPCNPDKGYYGRGPIQLSWNYNYGPAGESIGFDGLNSPEVVANDPLISFKTALWYWMNFVQPVISQGFGETIRAINGALECDGGNSATVQARVRYYTNYCNQLGVAPGDNLTC*
Potri.019G093800.1	Chr19	12380082	12381434	-	1353	2	581.5	190	CRP5600.trim	Chitinase	S	29	WGD	MFSLNMGNNLLSIILAMMLAVTMPQLLMSQNCGCAPNLCCSQFGFCGTGDAYCGQGCREGPCTPSTPSNNDVTVADVVTPEFFNGIINQAGGDCAGKSFYTRDAFLSALNSYSQFGKIGSNDDSKREIAAFFAHVTHETGHFCYIEEINGASHDYCDETNTQYPCNPNKNYFGRGPLQLTWNYNYGAAGGANNFDGLNSPETVANDPVVSFKTALWFWMTNVRPVVTQGFGATIRAINGAVECNGGNSGAVQARIGYYTDYCNQFGVAPGDNLSC*
Potri.019G093900.1	Chr19	12389740	12390965	-	1226	2	511	204	CRP5600.trim	Chitinase	S	26	tandem	MRSNILVTIIFAIVLAGALPKNVVEAQNCGCAANLCCSQYGYCGTGNAYCGQGCKQGPCNSSPTPTTPSGSGSVADIVTPAFFNGIISQAAASCAGKNFYTRNAFLSAVNSYPQFGKLGSAEASKREIAAFFAHVTHETGHFCYIEEINGASGDYCDENNREYPCVPGKKYYGRGPLQLSWNYNYGPAGRSNNFDGLNNPDIVARDAVVSFKTALWFWMNRVRPVVSQGFGATIRAINGIECNGGNPGAVQARVRYYRDYCSQLGVSTENNLTC*
Potri.019G094000.1	Chr19	12401201	12402456	-	1256	2	526	204	CRP5600.trim	Chitinase	S	26	tandem	MRSNILLTIILAIALAGALPKNVVEAQNCGCAANLCCSQYGYCGTGNDYCGQGCKQGPCSSSPTPTTPSGSGSVADIVTPGFFNGIISQAPAGCAGKNFYTRDAFLSAVNSYPQFGKLGSVEASKREIAAFFAHVTHETGHFCYKEEINGASGQDYCDKNNREYPCVPGKKYYGRGPLQLSWNYNYGPAGRSNNFDGLNNPDIVASDAVVSFKTALWFWMNIVRPVVSQGFGATIRAINSMECNGGNPGTVQARVRYYRDYCSQLGVAPENNLTC*
Potri.019G094100.1	Chr19	12414551	12415896	-	1346	2	571	204	CRP5600.trim	Chitinase	S	26	tandem	MRSNILLTIILAIVLAGALPKNVVEAQNCGCAANLCCSQYGYCGTSNAYCGQGCKQGPCYSSPTPTTPSGSGSVADIVTPGFFNGIISQAGAGCAGKNFYTRNAFLSAVNSYPQFGKLGSAEASKREIAAFFAHVTHETGHFCYTEEINGASRDYCDENNRQYPCVPGKKYHGRGPIQLSWNYNYGPAGSSNNFDGLNNPDIVARDAVVSFKTALWFWMKSVRPVVGQGFGATIRAINGNECNGGNSGAVQARVRYYRDYCSQLGVSTENNLAC*
Potri.019G098200.1	Chr19	12832875	12833064	-	190	1	190	0	CRP3080.trim	Stig1	-	-	WGD	LVVYCCKKHCRNVLGDKNNCGICGNKCKFGESCCNGRCTNIISNVNHSGKCNGRCTNIMFCT*
Potri.019G100100.1	Chr19	12971851	12972417	-	567	1	567	0	CRP1600.trim	Ripening related protein family	S	26	WGD	MKKQVWSSVLLICLSFLFASSLCVEAQTCRPSGKIMGRKAPKGQCNEENDSLCCIKGRLYTTYKCSPPATNHTKATLTLNSFEKGGDGGAPSECDNQYHSDDTPVVALSTGWFNHKSRCLNYINIYGNGRSVKAMVVDECDSTMGCDADHDYQPPCPNNIVDASKAVWTALEVPLNQWGEMEIHWSDA*
Potri.019G100200.1	Chr19	12973127	12973590	+	464	3	116	58	CRP1600.trim	Ripening related protein family	-	-	tandem	MSTSGKVVGKKLPPEENDSDLCVPGKAFLTFNVFEESGDCPPYCDEKFHSNDTPVVALSTGWYDNASRCLKHINVTANGHSVLALVNVTQLAVWKALGVPHDQWSGLKTHGPMLN*
Potri.019G102400.1	Chr19	13144325	13144624	+	300	1	300	0	CRP1850.trim	RALF	S	22	proximal	MSKTLMVFGLAVMVGCACFAEAAGVPTVADNKTPSPVIGYGAIGRGGNHECGPKNPKACNDVPANPYYRGCEKEDHCHNGGRKLIGEEIQVNAPVHFIQ*
Potri.019G113800.1	Chr19	14232406	14232644	-	239	2	84	71	CRP3080.trim	Stig1	-	-	WGD	MTKSTRCNAERNNICNGVSANKGTGLLYCCKKHCRNVPGDKNNSGICGNKSKFGE*
Potri.019G121900.1	Chr19	15000789	15001723	+	935	1	935	0	CRP6010.trim	Kunitz type trypsin inhibitor	S	28	WGD	MKITKFVVLSFLFFSFTATSIFPHAVHAEDPEAVIDVNGNEVTPDARYFIGAASDDNTTTLAVSATSQIICNSDVILSSMSNGLPVTFSSPVGESNDGVIREDSYLNVNFDAATCRMAGVSTMWKMELRPTMRGFVVTTGGVNGLNRFKITKYEGGNNSYQLSYCPISDPMCECSCACVPLGNVVDRLAPSTIPFPVVFEPVADKSS*
Potri.019G122100.1	Chr19	15012024	15012697	+	674	1	674	0	CRP6010.trim	Kunitz type trypsin inhibitor	S	28	dispersed	MKITKFVVLSFLLFAFTATSIFPHAVHAEDPEAVIDVNGNEVTPDARYFIGAASDDNTTTLVVSATSQIICNSDVTLSSMSNGLPVTFSSPVGESNDGVIREDSYLNVNFDAATCRMAGVSTMWKMELRPTMRGFVVTTGGVNGLNRFKITKYEGGKNSYQLSYCPISDPMCECSCACVPLGNVVDRLAPSTIPFPVVFEPVADKSS*
Potri.019G124400.1	Chr19	15228052	15232968	+	4917	2	358.5	4200	CRP6010.trim	Kunitz type trypsin inhibitor	S	28	WGD	MKMTNFLVHSFLLFAFTATSIFPRAVHAEAVIDVFGDEVRTGDRYIIGAASNDFAVTSSRIICNSDVLFSPMSDGLPVIFSPVVESNDSVIHEDSNLNVDFDAATCRMAGVSTMWKIELRPTARGFVVTTGGVAGLNRFKITKYEGGNNLYQLSYCPISEPICECSCVPLGQVVNRLAPRTIPFPVVFVPSDRASKIEYKMM*
Potri.019G124500.1	Chr19	15235963	15236806	+	844	1	844	0	CRP6010.trim	Kunitz type trypsin inhibitor	S	28	WGD	MKITKFVVLSFLLFAFTATSIFPHAVHAEDPEAVIDVNGNEVTADARYFIGAASDDNTTTLAVSATSQIICNSDVILSSMSNGLPVTFSSPVGESNDGVIREDSYLNVNFDAATCRMAGVSTMWKMELRPTMRGFVVTTGGVNGLNRFKITKYEGGNNSYQLSYCPISDPMCECSCACVPLGNVVDRLAPSTIPFPVVFEPVADKSS*
Potri.019G124600.1	Chr19	15246505	15247381	+	877	1	877	0	CRP6010.trim	Kunitz type trypsin inhibitor	S	28	WGD	MKITNFLVLSFLLFAFTATSIFPRAVHAEAVIDAFGDEVRTGDRYIIGAASNDFAVTSSRIICNSDVMFSPMSHGLPVIFSPVVESNDSVIHEDSNLNVDFDAATCRMAGVSTMWKIEMRPTARGFVVTTGGVAGLNRFKITKYEGGNNLYQLSYCPISEPICKCSCVPLGKVVNRLAPSTVPFPVVFVPSDRASKIEYKMM*
Potri.019G124700.1	Chr19	15250152	15251060	+	909	1	909	0	CRP6010.trim	Kunitz type trypsin inhibitor	S	28	tandem	MKITKFVVLSFLLFAFTATSIFPHAVHAEDPEAVIDVNGNEVTPDARYFIGAASDDNTTTLAVSATSQIICNSDVTLSSMSNGLPVTFSSPVGESNDGVIREDSYLNVNFDAATCRMAGVSTMWKMELRPTMRGFVVTTGGVDGLNRFKITKYEGGKNLYQLSYCPISDPMCECSCACVPLGNVVDRLAPSTIPFPVVFEPVTDKSS*
Potri.T174500.1	scaffold_1309	3137	3527	+	391	2	129	133	CRP0220.trim	DEFL	S	21	tandem	MASKKVIIPFVLIAVLLLCQDYKNNIVAAQSQCCTEHPELGKCQPGVDDKSPNGKCWQYCMNNCDENKGGFCKLNNKKHHCHCYC*
Potri.T174600.1	scaffold_1309	9110	9502	+	393	2	129	135	CRP0220.trim	DEFL	S	21	tandem	MASKKVIIPFVLIAVLLLCQDYKNNIVAAQSQCCTEHPELGKCQPGVDDKSPNGKCWQYCMNNCDENKGGFCKLNNKKHHCHCYC*
Potri.T175200.1	scaffold_1402	916	2321	+	1406	3	364.3	156.5	CRP5630.trim	Chitinase	M	-	tandem	MPWQGILHLQCPGKGFYTYNAFISAANAFSGFGTTGDANTRKREIAAFLGQTSHETTGGWQTAPDGAYAWGYCFVKEQNPGTYCSPSSTYPCAGGKQYYGRGPVQLSWNYNYGQCGKAIGVDLLNNPDLVATDPVISFKTAIWFWMTAQSPKPSCHSVITGNWSPSGADSAAGRVPGYGVLTNIINGGLECGMGWKQQVEDRIGFYKRYCDLLGVGYGNNLDCYNQKSFANGLLDLVDSM*
Potri.T175300.1	scaffold_1402	6839	8291	+	1453	4	268.8	126	CRP5670.trim	Chitinase	S	21	tandem	MSVWAFTFLSLFLSLSVRGSAEQCGRQAGDALCPGGLCCSSHGWCGTTDDYCGIGCQSQCDGGGGGGGGGDGYLSDIIPESMFDDMLKYRNDPQCPAVGFYTYNAFISAAKEFPDFGNTGDDLMRKREIAAFLGQTSHETNGWWPAAQGDPYDWGYCHIREINCQDYCEPSSKYQCVAGKQYCGRGPIQLSWNYNYGLCGDDLNLPLLQDPELVETDPFIAFKTALWFWMTPQSPKPSCHAVITESWTPSAADSEAGRVPGYGVITNIINGGIECGQGGPNNANENRIGFYKTYCDSLGTTYDSNLDCYQQRPFGYGLLGLKDTM*
Potri.T100000.1	scaffold_143	22975	24069	+	1095	2	315.5	464	CRP1980.trim	RALF	S	26	tandem	MNSKAFLIACILLATIVFSPLSSCTARELAEQAIPSPGLNRGNVPFNCGRGKRYCVPSQPPKRCPPYKRNC*
Potri.T100100.1	scaffold_143	30838	31604	+	767	2	269	229	CRP1980.trim	RALF	S	32	tandem	MLVPYISKMKAFLIACILLATIVFSPLSTCTARELAERDVSRGALNPHKPVYGCGRGNRYCVPKTPRGCPNPYKRNCGRH*
Potri.T100200.1	scaffold_143	50770	51652	+	883	2	267	349	CRP1980.trim	RALF	S	26	tandem	MNSKAFLIACILLATIVFSPLSTCTARDLAERDASGSNNPHKPVFGCGRGKRYCVPKTPPPCRNLYKRNC*
Potri.T100300.1	scaffold_143	75688	76413	+	726	2	135	456	CRP1980.trim	RALF	S	-	tandem	MLVTYISKMKAFLIACILLATIVFSPLSTCTARELAERAIPSPGLNRGKVPFNCGRGQRYCVPSQPPTSTPCLPYKRDCGRRL*
Potri.T177200.1	scaffold_1629	1877	2296	-	420	1	420	0	CRP3740.trim	ECA1 gametogenesis related family	S	26	proximal	MARSNNISFAVLLFLGITLIASPILAIENEDESTEAEYIDNENLAASPESSTEILPGFLKNCANTISKSIGDKVFDYIFGDEKSLDYDTCSEVTGSGKECHDALVKYVAEGPTFKANYDFYLKRGDDLYNICLAVFVEY*
Potri.T124400.1	scaffold_219	21386	21802	+	417	1	417	0	CRP3740.trim	ECA1 gametogenesis related family	S	26	proximal	MARSDNVSFAVLLFLGITLIASPILAIENEDESTEAGYIDDENLAASPESSTEVLPGYLKNCANTISKSAGDKVFNYIFGDEKSLDYDTCSEVTGSGKECNDALVKYVAEGPMFKANYDFYLKRGDDLYNICLAVFVD*
Potri.T011200.1	scaffold_25	79135	80180	+	1046	2	457.5	131	CRP0000.trim	DEFL	S	27	WGD	MEKKCYGLFLLLLIALASQEMMVPAEARVCLSQSHSFKGPCVRGHNCASVCKTEGFPGGECKGFRRRCFCAKPC*
Potri.T011300.1	scaffold_25	81394	82174	+	781	2	307	167	CRP0000.trim	DEFL	S	28	dispersed	MEIKRSFGLFFLLLIVLASQEVVVPTEARVCQSQSHYFKGPCARDHNCAWVCRNEGFSGGRCKGFRRRCFCTKLC*
[truncated: 8,012 more rows]
