# Supplementary material for: Expansion and evolutionary patterns of cysteine-rich peptides in plants
Source: BMC Genomics. 2017 Aug 14;18:610. doi: 10.1186/s12864-017-3948-3 (PMC5557327; doi:10.1186/s12864-017-3948-3)
Supplement: Supplementary file 4 — Collinear gene pairs. Collinearity analysis was carried out using MCScanX and screened for E value <0.01. (XLSX 147 kb) [file 12864_2017_3948_MOESM4_ESM.xlsx]

## Sheet: tableS2
TableS2. the collinear gene pairs. The collinearity was carried out by MCScanX and screened by E-value under 0.01
Gene ID	Gene ID
FveCRP3600_LG1_02M_1	mrna31713.1-v1.0-hybrid
FveCRP3610_LG1_12M_1	mrna31713.1-v1.0-hybrid
FveCRP4900_LG1_09M_1	FveCRP4220_LG2_10M_1
FveCRP1920_LG1_12M_1	FveCRP1820_LG2_11M_1
FveCRP2700_LG1_11M_1	mrna01024.1-v1.0-hybrid
FveCRP2700_LG1_07M_1	FveCRP2700_LG2_18M_1
mrna31713.1-v1.0-hybrid	mrna17589.1-v1.0-hybrid
FveCRP5650_LG1_12M_1	mrna17204.1-v1.0-hybrid
FveCRP2700_LG1_07M_1	mrna01024.1-v1.0-hybrid
FveCRP5680_LG1_07M_1	mrna17204.1-v1.0-hybrid
FveCRP3610_LG1_12M_1	FveCRP3610_LG2_11M_2
FveCRP2700_LG1_11M_1	FveCRP2700_LG2_17M_1
mrna17204.1-v1.0-hybrid	mrna08284.1-v1.0-hybrid
FveCRP1760_LG2_01M_1	FveCRP1820_LG2_11M_1
FveCRP0670_LG2_13M_1	FveCRP2700_LG2_18M_1
FveCRP4180_LG2_07M_1	FveCRP4240_LG2_22M_1
FveCRP2700_LG2_17M_1	FveCRP2700_LG2_18M_1
mrna01024.1-v1.0-hybrid	FveCRP2700_LG2_18M_1
mrna08115.1-v1.0-hybrid	mrna11204.1-v1.0-hybrid
mrna08115.1-v1.0-hybrid	FveCRP4630_LG2_14M_1
FveCRP4180_LG2_07M_1	FveCRP4690_LG2_14M_1
FveCRP3610_LG2_01M_1	mrna02682.1-v1.0-hybrid
FveCRP3610_LG2_01M_1	FveCRP3610_LG2_11M_2
FveCRP4140_LG1_10M_1	mrna20383.1-v1.0-hybrid
FveCRP3370_LG1_18M_1	FveCRP3480_LG3_05M_1
mrna16572.1-v1.0-hybrid	FveCRP5800_LG3_01M_1
FveCRP4140_LG1_10M_1	FveCRP4190_LG3_06M_1
mrna08115.1-v1.0-hybrid	FveCRP4630_LG3_15M_1
FveCRP4430_LG2_01M_1	mrna10356.1-v1.0-hybrid
FveCRP4180_LG2_07M_1	FveCRP4190_LG3_06M_1
FveCRP0000_LG2_15M_1	mrna28101.1-v1.0-hybrid
mrna11204.1-v1.0-hybrid	mrna10356.1-v1.0-hybrid
mrna11204.1-v1.0-hybrid	mrna24757.1-v1.0-hybrid
FveCRP4220_LG2_10M_1	mrna20409.1-v1.0-hybrid
FveCRP4630_LG2_14M_1	mrna20383.1-v1.0-hybrid
FveCRP4180_LG2_07M_1	FveCRP3860_LG3_20M_1
FveCRP4690_LG2_14M_1	mrna10356.1-v1.0-hybrid
mrna19481.1-v1.0-hybrid	FveCRP3080_LG3_13M_1
FveCRP3370_LG3_05M_1	FveCRP3370_LG3_23M_1
FveCRP4190_LG3_06M_1	FveCRP4630_LG3_15M_1
FveCRP4630_LG3_15M_1	mrna24757.1-v1.0-hybrid
FveCRP4630_LG3_15M_1	mrna14389.1-v1.0-hybrid
mrna29812.1-v1.0-hybrid	FveCRP4660_LG3_28M_1
FveCRP4060_LG3_00M_1	FveCRP3860_LG3_20M_1
FveCRP3370_LG3_05M_1	FveCRP3420_LG3_12M_1
FveCRP4630_LG3_15M_1	mrna20421.1-v1.0-hybrid
mrna20383.1-v1.0-hybrid	mrna24757.1-v1.0-hybrid
FveCRP3610_LG1_12M_1	FveCRP3610_LG4_24M_1
FveCRP1920_LG1_12M_1	mrna06566.1-v1.0-hybrid
FveCRP5650_LG1_12M_1	FveCRP5660_LG4_11M_1
FveCRP3600_LG1_02M_1	FveCRP3610_LG4_24M_1
FveCRP5650_LG1_12M_1	FveCRP5600_LG4_07M_1
mrna31713.1-v1.0-hybrid	FveCRP3610_LG4_24M_1
FveCRP0650_LG1_18M_1	FveCRP2980_LG4_23M_1
FveCRP5680_LG1_07M_1	FveCRP5660_LG4_11M_1
mrna16364.1-v1.0-hybrid	mrna00870.1-v1.0-hybrid
FveCRP3210_LG1_13M_1	FveCRP3210_LG4_22M_1
FveCRP3610_LG2_01M_1	mrna16896.1-v1.0-hybrid
mrna10567.1-v1.0-hybrid	FveCRP1760_LG4_19M_1
FveCRP4630_LG2_14M_1	FveCRP4140_LG4_19M_1
FveCRP4630_LG2_14M_1	FveCRP4750_LG4_14M_1
FveCRP1820_LG2_11M_1	mrna06566.1-v1.0-hybrid
FveCRP1820_LG2_11M_2	FveCRP1920_LG4_17M_1
FveCRP1900_LG2_01M_1	FveCRP0240_LG4_17M_1
FveCRP0000_LG2_15M_1	mrna00870.1-v1.0-hybrid
mrna02717.1-v1.0-hybrid	mrna05162.1-v1.0-hybrid
FveCRP2700_LG2_17M_1	mrna00710.1-v1.0-hybrid
FveCRP3610_LG2_11M_2	FveCRP3610_LG4_24M_1
FveCRP2700_LG2_18M_1	mrna00710.1-v1.0-hybrid
mrna17204.1-v1.0-hybrid	FveCRP5660_LG4_11M_1
FveCRP3500_LG2_16M_1	mrna06838.1-v1.0-hybrid
FveCRP4220_LG2_02M_1	FveCRP4220_LG4_11M_1
mrna11204.1-v1.0-hybrid	FveCRP4140_LG4_19M_1
FveCRP1820_LG2_11M_1	FveCRP1920_LG4_17M_1
FveCRP1820_LG2_11M_2	mrna06566.1-v1.0-hybrid
mrna23511.1-v1.0-hybrid	mrna04818.1-v1.0-hybrid
FveCRP1100_LG3_22M_1	mrna04508.1-v1.0-hybrid
FveCRP4630_LG3_15M_1	FveCRP4220_LG4_11M_1
mrna03440.1-v1.0-hybrid	FveCRP3080_LG4_06M_1
mrna02376.1-v1.0-hybrid	FveCRP1920_LG4_17M_1
mrna19481.1-v1.0-hybrid	FveCRP3080_LG4_06M_1
FveCRP1920_LG4_17M_1	FveCRP1760_LG4_19M_1
FveCRP4220_LG4_11M_1	FveCRP4750_LG4_14M_1
FveCRP2700_LG4_10M_1	mrna00710.1-v1.0-hybrid
mrna16364.1-v1.0-hybrid	FveCRP0000_LG5_23M_1
FveCRP1920_LG1_12M_1	FveCRP1820_LG5_23M_1
FveCRP4820_LG1_02M_1	FveCRP4820_LG5_09M_1
FveCRP3610_LG1_12M_1	FveCRP3610_LG5_01M_1
FveCRP4900_LG1_09M_1	FveCRP4670_LG5_00M_1
FveCRP3370_LG1_18M_1	mrna22087.1-v1.0-hybrid
FveCRP2700_LG1_07M_1	FveCRP2360_LG5_07M_1
FveCRP4140_LG1_10M_1	mrna32092.1-v1.0-hybrid
FveCRP2700_LG2_18M_1	FveCRP2360_LG5_07M_1
FveCRP4220_LG2_10M_1	mrna24350.1-v1.0-hybrid
FveCRP4220_LG2_10M_1	FveCRP4580_LG5_15M_1
FveCRP3610_LG2_01M_1	FveCRP3610_LG5_01M_1
FveCRP1760_LG2_01M_1	FveCRP1820_LG5_23M_1
mrna17204.1-v1.0-hybrid	mrna29267.1-v1.0-hybrid
mrna08115.1-v1.0-hybrid	mrna32092.1-v1.0-hybrid
FveCRP4220_LG2_10M_1	FveCRP4350_LG5_25M_1
FveCRP4220_LG2_10M_2	FveCRP4920_LG5_10M_1
FveCRP1820_LG2_11M_2	FveCRP1820_LG5_19M_1
FveCRP4630_LG2_14M_1	mrna24350.1-v1.0-hybrid
mrna02682.1-v1.0-hybrid	FveCRP3610_LG5_01M_1
FveCRP2850_LG3_11M_2	FveCRP2360_LG5_07M_1
mrna28101.1-v1.0-hybrid	FveCRP0000_LG5_23M_1
FveCRP1760_LG3_05M_2	FveCRP1820_LG5_23M_1
mrna24757.1-v1.0-hybrid	FveCRP4670_LG5_09M_1
mrna20421.1-v1.0-hybrid	FveCRP4580_LG5_15M_1
mrna24757.1-v1.0-hybrid	FveCRP4670_LG5_00M_1
FveCRP3370_LG3_05M_1	mrna22087.1-v1.0-hybrid
FveCRP4630_LG3_15M_1	FveCRP4670_LG5_00M_1
FveCRP4190_LG3_06M_1	FveCRP4580_LG5_15M_1
FveCRP5660_LG4_11M_1	mrna29267.1-v1.0-hybrid
mrna00896.1-v1.0-hybrid	FveCRP0000_LG5_23M_1
mrna06566.1-v1.0-hybrid	FveCRP1820_LG5_19M_1
FveCRP4750_LG4_14M_1	FveCRP4580_LG5_26M_1
FveCRP2700_LG4_10M_1	FveCRP2360_LG5_07M_1
FveCRP4220_LG4_11M_1	FveCRP4580_LG5_15M_1
mrna00870.1-v1.0-hybrid	FveCRP0000_LG5_23M_1
FveCRP2350_LG5_01M_2	mrna25667.1-v1.0-hybrid
FveCRP4670_LG5_00M_1	mrna24350.1-v1.0-hybrid
FveCRP4580_LG5_15M_1	FveCRP4580_LG5_26M_1
FveCRP1820_LG5_06M_1	FveCRP1820_LG5_23M_1
mrna24350.1-v1.0-hybrid	FveCRP4670_LG5_09M_1
FveCRP4670_LG5_00M_1	FveCRP4670_LG5_09M_1
FveCRP3610_LG1_12M_1	FveCRP3600_LG6_28M_1
mrna14523.1-v1.0-hybrid	mrna05972.1-v1.0-hybrid
FveCRP4140_LG1_10M_1	mrna15798.1-v1.0-hybrid
FveCRP4140_LG1_10M_1	mrna17741.1-v1.0-hybrid
FveCRP4140_LG1_10M_1	mrna18147.1-v1.0-hybrid
mrna31713.1-v1.0-hybrid	FveCRP3600_LG6_28M_1
FveCRP4180_LG2_07M_1	FveCRP4240_LG6_11M_1
mrna08115.1-v1.0-hybrid	mrna18147.1-v1.0-hybrid
FveCRP4630_LG2_14M_1	mrna18147.1-v1.0-hybrid
mrna08115.1-v1.0-hybrid	mrna15798.1-v1.0-hybrid
mrna11204.1-v1.0-hybrid	mrna15798.1-v1.0-hybrid
FveCRP4430_LG2_01M_1	mrna18039.1-v1.0-hybrid
mrna08115.1-v1.0-hybrid	mrna18039.1-v1.0-hybrid
FveCRP2700_LG2_18M_1	FveCRP2700_LG6_33M_1
FveCRP4240_LG2_22M_1	FveCRP4240_LG6_11M_1
FveCRP4220_LG2_10M_1	FveCRP4240_LG6_11M_1
FveCRP4630_LG2_14M_1	FveCRP3860_LG6_07M_1
FveCRP4690_LG2_14M_1	FveCRP3860_LG6_07M_4
FveCRP1760_LG2_01M_1	mrna22211.1-v1.0-hybrid
mrna11204.1-v1.0-hybrid	mrna18039.1-v1.0-hybrid
FveCRP4630_LG2_14M_1	mrna17741.1-v1.0-hybrid
mrna10567.1-v1.0-hybrid	mrna00145.1-v1.0-hybrid
FveCRP3500_LG2_16M_1	FveCRP3430_LG6_09M_1
mrna10567.1-v1.0-hybrid	mrna22211.1-v1.0-hybrid
mrna01024.1-v1.0-hybrid	FveCRP2700_LG6_33M_1
mrna11204.1-v1.0-hybrid	mrna18147.1-v1.0-hybrid
FveCRP4630_LG2_14M_1	FveCRP4680_LG6_38M_1
FveCRP4630_LG3_15M_1	mrna15798.1-v1.0-hybrid
mrna10356.1-v1.0-hybrid	mrna15798.1-v1.0-hybrid
FveCRP4630_LG3_15M_1	FveCRP3860_LG6_07M_1
mrna10356.1-v1.0-hybrid	mrna18147.1-v1.0-hybrid
FveCRP4630_LG3_15M_1	mrna18039.1-v1.0-hybrid
mrna24757.1-v1.0-hybrid	mrna18147.1-v1.0-hybrid
mrna24757.1-v1.0-hybrid	FveCRP3860_LG6_07M_1
mrna20383.1-v1.0-hybrid	mrna18039.1-v1.0-hybrid
FveCRP3370_LG3_23M_1	FveCRP3430_LG6_09M_1
FveCRP3370_LG3_23M_1	FveCRP3650_LG6_32M_2
mrna24757.1-v1.0-hybrid	FveCRP4680_LG6_38M_1
FveCRP4060_LG3_00M_1	FveCRP4680_LG6_38M_1
mrna24757.1-v1.0-hybrid	mrna17741.1-v1.0-hybrid
mrna29812.1-v1.0-hybrid	mrna18147.1-v1.0-hybrid
mrna14389.1-v1.0-hybrid	FveCRP3860_LG6_07M_3
FveCRP4190_LG3_06M_1	mrna17741.1-v1.0-hybrid
FveCRP4630_LG3_15M_1	mrna17741.1-v1.0-hybrid
mrna20409.1-v1.0-hybrid	FveCRP4140_LG6_20M_2
FveCRP3480_LG3_05M_1	FveCRP3430_LG6_09M_1
mrna29812.1-v1.0-hybrid	mrna18039.1-v1.0-hybrid
FveCRP3390_LG3_01M_1	FveCRP3650_LG6_32M_1
FveCRP3860_LG3_20M_1	FveCRP3860_LG6_07M_1
FveCRP4670_LG3_08M_1	FveCRP3860_LG6_07M_2
FveCRP0605_LG3_03M_1	FveCRP2860_LG6_17M_1
mrna02376.1-v1.0-hybrid	FveCRP1820_LG6_31M_1
FveCRP1920_LG4_17M_1	mrna00145.1-v1.0-hybrid
FveCRP4140_LG4_19M_1	mrna18147.1-v1.0-hybrid
FveCRP3610_LG4_24M_1	FveCRP3600_LG6_28M_1
FveCRP3440_LG4_12M_1	FveCRP3430_LG6_09M_1
FveCRP3020_LG4_01M_1	FveCRP3020_LG6_24M_1
FveCRP1870_LG4_17M_1	mrna00145.1-v1.0-hybrid
FveCRP1920_LG4_17M_1	FveCRP1820_LG6_31M_1
FveCRP4750_LG4_14M_1	mrna18729.1-v1.0-hybrid
FveCRP1760_LG4_19M_1	mrna00145.1-v1.0-hybrid
FveCRP4220_LG4_11M_1	FveCRP4240_LG6_11M_1
FveCRP1760_LG4_19M_1	mrna22211.1-v1.0-hybrid
FveCRP2700_LG4_10M_1	FveCRP2700_LG6_33M_1
FveCRP0240_LG4_17M_1	FveCRP0110_LG6_08M_1
mrna06566.1-v1.0-hybrid	mrna22211.1-v1.0-hybrid
FveCRP4920_LG5_10M_1	FveCRP4240_LG6_11M_1
FveCRP1820_LG5_23M_1	mrna00145.1-v1.0-hybrid
FveCRP0000_LG5_23M_1	FveCRP0110_LG6_08M_1
FveCRP4580_LG5_15M_1	FveCRP3860_LG6_07M_1
FveCRP4670_LG5_00M_1	FveCRP4680_LG6_38M_1
FveCRP1950_LG5_11M_1	mrna22211.1-v1.0-hybrid
FveCRP4580_LG5_15M_1	mrna17741.1-v1.0-hybrid
FveCRP2360_LG5_07M_1	FveCRP2700_LG6_33M_1
FveCRP1820_LG5_19M_1	mrna00145.1-v1.0-hybrid
mrna22087.1-v1.0-hybrid	FveCRP3430_LG6_09M_1
mrna18147.1-v1.0-hybrid	mrna17741.1-v1.0-hybrid
mrna18147.1-v1.0-hybrid	mrna15798.1-v1.0-hybrid
FveCRP3650_LG6_32M_1	FveCRP3350_LG6_37M_1
mrna18039.1-v1.0-hybrid	mrna15798.1-v1.0-hybrid
mrna18147.1-v1.0-hybrid	mrna18039.1-v1.0-hybrid
FveCRP3860_LG6_07M_1	mrna17741.1-v1.0-hybrid
FveCRP4140_LG1_10M_1	FveCRP4170_LG7_01M_1
FveCRP3610_LG1_12M_1	FveCRP3600_LG7_07M_1
FveCRP4170_LG1_14M_1	FveCRP3990_LG7_10M_1
FveCRP4180_LG2_07M_1	FveCRP4060_LG7_09M_1
FveCRP4220_LG2_10M_1	mrna26962.1-v1.0-hybrid
mrna08650.1-v1.0-hybrid	mrna12421.1-v1.0-hybrid
FveCRP4220_LG2_10M_1	FveCRP4250_LG7_18M_1
FveCRP4180_LG2_07M_1	FveCRP3990_LG7_10M_1
FveCRP4180_LG2_07M_1	FveCRP4820_LG7_10M_2
FveCRP4220_LG2_02M_1	mrna26777.1-v1.0-hybrid
FveCRP4220_LG2_10M_1	mrna26777.1-v1.0-hybrid
FveCRP4630_LG2_14M_1	mrna26777.1-v1.0-hybrid
FveCRP4240_LG2_22M_1	FveCRP4250_LG7_18M_1
mrna08115.1-v1.0-hybrid	mrna13309.1-v1.0-hybrid
FveCRP4630_LG2_14M_1	FveCRP3990_LG7_10M_1
FveCRP4240_LG2_22M_1	mrna13309.1-v1.0-hybrid
FveCRP4240_LG2_22M_1	FveCRP4820_LG7_10M_1
FveCRP3860_LG3_20M_1	mrna13308.1-v1.0-hybrid
FveCRP3860_LG3_20M_1	FveCRP4170_LG7_01M_1
FveCRP4630_LG3_15M_1	FveCRP3990_LG7_10M_1
FveCRP3370_LG3_23M_1	FveCRP3460_LG7_17M_1
mrna27309.1-v1.0-hybrid	FveCRP3080_LG7_01M_1
FveCRP3860_LG3_20M_1	FveCRP3860_LG7_22M_1
FveCRP4190_LG3_06M_1	mrna26777.1-v1.0-hybrid
mrna28101.1-v1.0-hybrid	mrna18490.1-v1.0-hybrid
FveCRP3420_LG3_12M_1	FveCRP3460_LG7_17M_1
mrna02376.1-v1.0-hybrid	FveCRP1760_LG7_00M_1
FveCRP4630_LG3_15M_1	FveCRP4730_LG7_16M_1
mrna19481.1-v1.0-hybrid	FveCRP3080_LG7_01M_1
FveCRP1600_LG3_09M_1	FveCRP1600_LG7_01M_1
mrna03115.1-v1.0-hybrid	mrna23551.1-v1.0-hybrid
mrna03115.1-v1.0-hybrid	FveCRP1600_LG7_01M_1
mrna06838.1-v1.0-hybrid	FveCRP3460_LG7_17M_1
mrna06566.1-v1.0-hybrid	FveCRP4060_LG7_09M_1
FveCRP3080_LG4_06M_1	FveCRP3080_LG7_01M_1
mrna16896.1-v1.0-hybrid	FveCRP3600_LG7_07M_1
mrna00896.1-v1.0-hybrid	mrna18490.1-v1.0-hybrid
FveCRP0000_LG4_14M_1	FveCRP1120_LG7_02M_1
FveCRP4140_LG4_19M_1	FveCRP4170_LG7_01M_1
FveCRP4140_LG4_19M_1	mrna26777.1-v1.0-hybrid
FveCRP4220_LG4_11M_1	mrna13309.1-v1.0-hybrid
FveCRP3440_LG4_12M_1	FveCRP3460_LG7_17M_1
mrna04510.1-v1.0-hybrid	FveCRP1120_LG7_02M_1
FveCRP4220_LG4_11M_1	FveCRP3860_LG7_22M_1
mrna06566.1-v1.0-hybrid	FveCRP1760_LG7_00M_1
mrna32092.1-v1.0-hybrid	FveCRP3990_LG7_10M_1
FveCRP4920_LG5_10M_1	FveCRP4250_LG7_18M_2
mrna24350.1-v1.0-hybrid	FveCRP3990_LG7_10M_1
mrna24350.1-v1.0-hybrid	mrna26962.1-v1.0-hybrid
mrna11825.1-v1.0-hybrid	mrna23551.1-v1.0-hybrid
FveCRP4920_LG5_10M_1	mrna26962.1-v1.0-hybrid
FveCRP4820_LG5_09M_1	FveCRP4250_LG7_18M_2
FveCRP4670_LG5_00M_1	FveCRP3860_LG7_22M_1
mrna32092.1-v1.0-hybrid	FveCRP4170_LG7_01M_1
FveCRP4670_LG5_00M_1	mrna26777.1-v1.0-hybrid
FveCRP4920_LG5_10M_1	FveCRP4670_LG7_20M_1
mrna18729.1-v1.0-hybrid	FveCRP4730_LG7_16M_1
FveCRP4240_LG6_11M_1	FveCRP3990_LG7_10M_1
mrna18147.1-v1.0-hybrid	FveCRP4380_LG7_21M_1
FveCRP3650_LG6_32M_2	FveCRP3460_LG7_17M_1
FveCRP2320_LG6_23M_1	FveCRP2350_LG7_09M_1
mrna22211.1-v1.0-hybrid	FveCRP1760_LG7_00M_1
mrna17741.1-v1.0-hybrid	mrna26777.1-v1.0-hybrid
FveCRP3350_LG6_37M_1	FveCRP3460_LG7_17M_1
FveCRP4240_LG6_11M_1	mrna26962.1-v1.0-hybrid
mrna17741.1-v1.0-hybrid	FveCRP3990_LG7_10M_1
mrna17741.1-v1.0-hybrid	FveCRP4170_LG7_01M_1
mrna18729.1-v1.0-hybrid	mrna26962.1-v1.0-hybrid
FveCRP3860_LG6_07M_1	FveCRP3860_LG7_22M_1
FveCRP3860_LG6_07M_4	FveCRP4060_LG7_09M_1
FveCRP3430_LG6_09M_1	FveCRP3460_LG7_17M_1
FveCRP3860_LG6_07M_1	mrna26777.1-v1.0-hybrid
FveCRP4170_LG7_01M_1	FveCRP3860_LG7_22M_1
FveCRP3990_LG7_10M_1	FveCRP3860_LG7_22M_1
mrna26777.1-v1.0-hybrid	FveCRP3990_LG7_10M_1
mrna26962.1-v1.0-hybrid	FveCRP3990_LG7_10M_1
FveCRP1600_LG7_01M_1	FveCRP1600_LG7_03M_1
FveCRP4170_LG7_01M_1	FveCRP3990_LG7_10M_1
FveCRP0000_LG7_00M_2	mrna19047.1-v1.0-hybrid
mrna26962.1-v1.0-hybrid	FveCRP3860_LG7_22M_1
FveCRP2350_LG7_09M_1	FveCRP2480_LG7_14M_1
FveCRP3990_LG7_10M_1	mrna13308.1-v1.0-hybrid
mrna26962.1-v1.0-hybrid	FveCRP4730_LG7_16M_1
Glyma01g21521.1	Glyma02g09321.1
Glyma01g32140.2	Glyma02g45050.1
Glyma01g32160.1	Glyma02g09780.2
GmaCRP5640_Gm01_48M_1	Glyma02g04820.1
Glyma01g20306.1	GmaCRP2350_Gm03_10M_1
Glyma01g25980.2	Glyma03g16620.2
Glyma01g32140.2	Glyma03g04370.2
Glyma01g32140.2	Glyma03g04910.1
Glyma01g32750.1	Glyma03g04910.1
Glyma01g32750.1	Glyma03g04370.2
Glyma01g44530.1	Glyma03g31240.1
GmaCRP4180_Gm01_46M_1	GmaCRP4080_Gm03_02M_2
Glyma02g09321.1	GmaCRP2350_Gm03_27M_1
Glyma02g16460.2	Glyma03g31240.1
Glyma02g16766.1	Glyma03g30840.2
GmaCRP3990_Gm02_49M_3	Glyma03g04380.1
Glyma03g04910.1	Glyma03g41800.1
Glyma03g37110.1	Glyma03g39580.1
Glyma01g17820.1	Glyma04g28550.1
Glyma02g23860.1	Glyma04g35030.1
Glyma02g38630.1	Glyma04g40413.1
Glyma02g41280.1	Glyma04g33610.1
Glyma02g41280.1	Glyma04g35030.1
Glyma03g34560.1	Glyma04g00680.1
Glyma04g02660.1	Glyma04g33610.1
Glyma01g44530.1	Glyma05g09160.1
Glyma02g09780.2	Glyma05g09160.1
Glyma02g41280.1	Glyma05g01845.1
Glyma04g35030.1	Glyma05g01845.1
Glyma04g36570.1	Glyma05g02910.1
Glyma04g38251.1	Glyma05g33200.1
Glyma01g35750.1	Glyma06g14380.2
Glyma02g41280.1	Glyma06g19721.1
Glyma02g41280.1	Glyma06g20830.1
Glyma04g00680.1	Glyma06g00720.1
Glyma04g01196.1	Glyma06g01233.1
Glyma04g02660.1	Glyma06g02690.1
Glyma04g02660.1	Glyma06g20830.1
Glyma04g02660.1	Glyma06g04740.1
Glyma04g06970.1	Glyma06g07070.1
Glyma04g11400.1	Glyma06g11081.1
Glyma04g32830.2	Glyma06g21540.2
Glyma04g33610.1	Glyma06g20830.1
Glyma04g35030.1	Glyma06g19721.1
Glyma04g35030.1	Glyma06g02690.1
Glyma04g37446.1	Glyma06g17605.1
Glyma04g38251.1	Glyma06g16800.2
Glyma04g41280.1	GmaCRP0330_Gm06_10M_1
GmaCRP2855_Gm04_02M_1	Glyma06g02960.2
Glyma05g01845.1	Glyma06g20830.1
Glyma05g01845.1	Glyma06g19721.1
Glyma05g01845.1	Glyma06g02690.1
Glyma05g33200.1	Glyma06g16800.2
Glyma06g02690.1	Glyma06g04740.1
Glyma06g02690.1	Glyma06g20830.1
Glyma06g19721.1	Glyma06g20830.1
Glyma01g25980.2	Glyma07g16770.1
Glyma01g32140.2	GmaCRP4730_Gm07_16M_1
GmaCRP3860_Gm01_43M_1	Glyma07g16770.1
Glyma02g09780.2	Glyma07g10820.1
Glyma03g16620.2	Glyma07g16770.1
Glyma03g37110.1	Glyma07g37690.1
Glyma03g39580.1	Glyma07g37690.1
GmaCRP1810_Gm03_25M_1	Glyma07g37690.1
Glyma04g00680.1	Glyma07g39806.1
Glyma05g09160.1	Glyma07g11660.2
Glyma05g28410.1	Glyma07g31790.1
Glyma07g31790.1	Glyma07g37690.1
Glyma01g32140.2	Glyma08g41720.1
Glyma01g32140.2	Glyma08g36180.1
Glyma01g32750.1	Glyma08g16160.2
Glyma01g32750.1	Glyma08g41715.1
Glyma01g44530.1	Glyma08g36180.1
GmaCRP4180_Gm01_46M_1	Glyma08g41715.1
Glyma02g04820.1	Glyma08g29090.1
Glyma02g45050.1	Glyma08g43375.1
Glyma03g04370.2	Glyma08g36180.1
Glyma03g04910.1	Glyma08g41715.1
Glyma03g04920.1	Glyma08g43605.1
Glyma03g16620.2	Glyma08g36180.1
Glyma03g34560.1	Glyma08g27760.1
Glyma04g33610.1	Glyma08g40260.1
Glyma04g35030.1	Glyma08g40260.1
Glyma04g38251.1	Glyma08g00795.1
Glyma04g41280.1	Glyma08g40931.1
Glyma05g01845.1	Glyma08g40260.1
Glyma05g24730.1	Glyma08g07890.1
Glyma05g28410.1	Glyma08g11410.1
Glyma05g28410.1	Glyma08g11471.1
Glyma05g28551.1	Glyma08g11575.1
Glyma05g28720.1	Glyma08g11840.1
Glyma05g28720.1	Glyma08g07890.1
Glyma05g32121.1	Glyma08g15410.2
Glyma05g33200.1	Glyma08g00795.1
Glyma06g00720.1	Glyma08g27760.1
Glyma06g04740.1	Glyma08g40260.1
Glyma06g13575.1	Glyma08g47261.1
Glyma06g16800.2	Glyma08g00795.1
Glyma06g19721.1	Glyma08g40260.1
Glyma06g20830.1	Glyma08g40260.1
GmaCRP0330_Gm06_10M_1	Glyma08g47250.1
Glyma07g31790.1	Glyma08g11410.1
GmaCRP3350_Gm07_28M_1	Glyma08g47590.1
Glyma08g07890.1	Glyma08g25020.1
Glyma08g07890.1	Glyma08g36180.1
Glyma08g17190.1	Glyma08g25020.1
Glyma08g25020.1	Glyma08g36180.1
Glyma08g25375.1	Glyma08g36090.2
Glyma08g27760.1	Glyma08g42630.1
Glyma08g40931.1	Glyma08g47325.1
Glyma01g32140.2	Glyma09g41200.1
Glyma01g32140.2	Glyma09g41460.1
Glyma01g32750.1	Glyma09g41460.1
Glyma01g32750.1	Glyma09g41200.1
Glyma01g44530.1	Glyma09g30470.2
Glyma02g09780.2	Glyma09g41460.1
Glyma02g37041.1	GmaCRP2350_Gm09_06M_1
Glyma02g41280.1	Glyma09g37290.1
Glyma02g46220.1	Glyma09g00860.2
Glyma03g01387.1	Glyma09g39653.1
Glyma03g04370.2	Glyma09g41200.1
Glyma03g04910.1	Glyma09g41460.1
Glyma03g04910.1	Glyma09g41200.1
Glyma03g41800.1	Glyma09g41200.1
Glyma04g02660.1	Glyma09g39640.1
Glyma04g33610.1	Glyma09g37290.1
Glyma05g09160.1	Glyma09g30470.2
Glyma05g09160.1	Glyma09g31260.1
Glyma05g24730.1	Glyma09g06100.1
Glyma05g28030.1	Glyma09g41460.1
Glyma06g20830.1	Glyma09g37290.1
Glyma06g21540.2	Glyma09g26640.1
Glyma07g10051.1	GmaCRP4660_Gm09_38M_1
Glyma07g10820.1	Glyma09g31260.1
Glyma07g11660.2	Glyma09g30470.2
Glyma07g11660.2	Glyma09g06100.1
Glyma07g16770.1	Glyma09g41460.1
Glyma07g39280.1	Glyma09g00860.2
Glyma08g07890.1	Glyma09g41460.1
Glyma08g40260.1	Glyma09g37290.1
Glyma08g41715.1	Glyma09g06100.1
Glyma08g43240.2	Glyma09g00860.2
Glyma09g01680.1	Glyma09g10340.1
Glyma01g40840.1	Glyma10g33360.1
Glyma01g44530.1	Glyma10g03360.1
Glyma01g44530.1	Glyma10g39190.1
Glyma02g00730.1	Glyma10g30340.1
Glyma02g01020.1	Glyma10g27870.2
Glyma02g01970.1	Glyma10g02090.2
Glyma02g16460.2	Glyma10g39190.1
Glyma02g16460.2	Glyma10g03360.1
Glyma02g16766.1	Glyma10g03050.2
GmaCRP3020_Gm02_00M_1	Glyma10g00620.2
Glyma03g04380.1	GmaCRP4920_Gm10_35M_1
Glyma03g30840.2	Glyma10g03050.2
Glyma03g31240.1	Glyma10g03360.1
Glyma03g31240.1	Glyma10g39190.1
Glyma03g37110.1	Glyma10g29260.1
Glyma03g39580.1	Glyma10g29260.1
Glyma03g40770.1	Glyma10g30490.2
GmaCRP3910_Gm03_04M_1	Glyma10g26740.1
Glyma04g02660.1	Glyma10g40580.1
Glyma05g09160.1	Glyma10g03360.1
Glyma05g28030.1	Glyma10g39190.1
Glyma05g32121.1	Glyma10g36800.2
Glyma06g07070.1	Glyma10g23690.1
Glyma07g10051.1	Glyma10g39190.1
Glyma07g16091.1	GmaCRP0330_Gm10_32M_1
Glyma07g37690.1	Glyma10g29260.1
Glyma08g15410.2	Glyma10g36800.2
Glyma08g25020.1	GmaCRP4920_Gm10_30M_1
Glyma09g04360.1	Glyma10g28921.1
Glyma09g30470.2	Glyma10g39190.1
Glyma09g32770.2	Glyma10g36800.2
Glyma09g38660.1	Glyma10g31361.1
Glyma09g41460.1	GmaCRP4050_Gm10_46M_1
Glyma10g00620.2	Glyma10g39010.2
Glyma10g03360.1	Glyma10g39190.1
Glyma01g25980.2	Glyma11g34660.1
Glyma01g32760.2	Glyma11g36460.1
Glyma01g39370.1	Glyma11g05900.1
Glyma01g44550.2	Glyma11g01010.1
GmaCRP5640_Gm01_48M_1	Glyma11g13270.2
Glyma03g04370.2	Glyma11g36460.1
Glyma03g16620.2	Glyma11g34660.1
Glyma03g41800.1	Glyma11g01010.1
Glyma04g00710.1	Glyma11g10460.2
Glyma04g06970.1	Glyma11g01010.1
Glyma05g28030.1	Glyma11g37010.1
Glyma05g28410.1	Glyma11g36630.1
Glyma05g28720.1	Glyma11g36460.1
GmaCRP4670_Gm05_03M_1	Glyma11g03310.1
Glyma07g11660.2	Glyma11g01000.1
Glyma07g16770.1	Glyma11g34660.1
Glyma07g31790.1	Glyma11g05900.1
Glyma07g37690.1	Glyma11g36630.1
Glyma08g11410.1	Glyma11g36630.1
Glyma08g11471.1	Glyma11g36630.1
Glyma08g11840.1	Glyma11g36460.1
Glyma08g17190.1	Glyma11g01010.1
Glyma09g41460.1	Glyma11g01010.1
Glyma10g39190.1	Glyma11g01000.1
Glyma10g39200.1	Glyma11g01010.1
Glyma11g05900.1	Glyma11g36630.1
GmaCRP5640_Gm01_48M_1	Glyma12g05301.1
Glyma02g04820.1	Glyma12g05301.1
Glyma02g45050.1	Glyma12g33140.1
Glyma02g46220.1	Glyma12g35370.1
Glyma03g12080.1	Glyma12g36320.1
Glyma03g37110.1	Glyma12g33370.1
Glyma03g41800.1	Glyma12g33140.1
Glyma06g02690.1	Glyma12g34885.1
Glyma06g38530.1	Glyma12g34870.1
Glyma06g39831.1	Glyma12g22040.1
Glyma08g07890.1	Glyma12g33140.1
Glyma08g25510.1	Glyma12g36320.1
Glyma08g27760.1	Glyma12g31140.2
Glyma08g45480.1	Glyma12g36320.1
Glyma08g45510.1	Glyma12g36330.1
Glyma09g00860.2	Glyma12g35370.1
Glyma09g29180.1	Glyma12g36320.1
GmaCRP0670_Gm09_05M_1	Glyma12g20570.1
GmaCRP1700_Gm09_42M_1	GmaCRP1700_Gm12_00M_1
Glyma10g36021.1	Glyma12g34885.1
Glyma11g01010.1	Glyma12g04960.1
Glyma11g10160.2	Glyma12g02480.2
Glyma11g12810.1	Glyma12g04960.1
Glyma11g13270.2	Glyma12g05301.1
Glyma11g18810.1	Glyma12g09660.1
Glyma11g18810.1	Glyma12g31140.2
Glyma11g20700.1	Glyma12g07350.1
Glyma12g09660.1	Glyma12g31140.2
Glyma01g21521.1	Glyma13g01671.1
GmaCRP5640_Gm01_48M_1	Glyma13g42210.1
Glyma02g01020.1	Glyma13g42210.1
Glyma02g04820.1	Glyma13g42210.1
Glyma02g37041.1	Glyma13g01671.1
Glyma02g41280.1	Glyma13g08880.1
Glyma02g46220.1	Glyma13g35141.1
Glyma03g39580.1	Glyma13g24680.1
GmaCRP1810_Gm03_25M_1	Glyma13g24680.1
Glyma04g02660.1	Glyma13g08880.1
Glyma04g06970.1	Glyma13g22940.1
Glyma04g11400.1	Glyma13g01980.1
Glyma04g11400.1	Glyma13g34590.1
Glyma04g28550.1	Glyma13g03810.1
Glyma04g35030.1	Glyma13g08880.1
Glyma04g35030.1	Glyma13g04530.1
Glyma05g01845.1	Glyma13g06590.1
Glyma05g01845.1	Glyma13g08880.1
Glyma05g01845.1	Glyma13g08880.1
Glyma05g01845.1	Glyma13g04530.1
Glyma05g33200.1	Glyma13g35320.1
Glyma06g02690.1	Glyma13g08880.1
Glyma06g07070.1	Glyma13g22940.1
Glyma06g11081.1	Glyma13g01980.1
Glyma06g11081.1	Glyma13g34590.1
Glyma06g19721.1	Glyma13g04530.1
Glyma06g19721.1	Glyma13g08880.1
Glyma06g20830.1	Glyma13g08880.1
Glyma06g38530.1	Glyma13g35710.1
Glyma07g31770.2	Glyma13g24720.1
Glyma07g31790.1	Glyma13g24680.1
Glyma07g31790.1	Glyma13g31165.1
Glyma07g31790.1	Glyma13g37171.1
Glyma08g07890.1	GmaCRP4625_Gm13_01M_1
Glyma08g11410.1	Glyma13g24680.1
Glyma08g27380.1	Glyma13g06450.1
Glyma08g27440.1	GmaCRP1990_Gm13_06M_2
Glyma08g27760.1	Glyma13g06860.1
Glyma08g36090.2	Glyma13g35320.1
Glyma08g40260.1	Glyma13g04530.1
Glyma08g40260.1	Glyma13g08880.1
Glyma08g40931.1	Glyma13g35320.1
Glyma08g47590.1	Glyma13g30340.3
Glyma09g00860.2	Glyma13g35141.1
Glyma09g01680.1	Glyma13g11090.1
Glyma09g10340.1	Glyma13g11090.1
Glyma09g37290.1	Glyma13g08880.1
Glyma10g23690.1	Glyma13g10110.2
Glyma10g29260.1	Glyma13g37171.1
Glyma10g33435.1	Glyma13g39890.1
Glyma10g39190.1	Glyma13g03810.1
GmaCRP4240_Gm10_07M_1	Glyma13g22175.1
Glyma11g13270.2	Glyma13g42210.1
Glyma11g18810.1	Glyma13g39170.1
Glyma11g35560.1	Glyma13g06860.1
Glyma12g05301.1	Glyma13g42210.1
Glyma12g09660.1	Glyma13g39170.1
Glyma12g31140.2	Glyma13g39170.1
Glyma12g33140.1	GmaCRP4140_Gm13_38M_1
Glyma12g33370.1	GmaCRP1860_Gm13_38M_1
Glyma12g34160.1	Glyma13g36400.1
Glyma12g34870.1	Glyma13g35710.1
Glyma12g35370.1	Glyma13g35141.1
Glyma12g36320.1	Glyma13g33930.2
Glyma13g03810.1	Glyma13g22940.1
Glyma13g04530.1	Glyma13g06590.1
Glyma13g24680.1	Glyma13g31165.1
Glyma13g24680.1	Glyma13g37171.1
Glyma13g31165.1	Glyma13g37171.1
Glyma13g33548.1	GmaCRP0750_Gm13_43M_1
Glyma01g35750.1	Glyma14g36750.1
Glyma02g38630.1	Glyma14g36800.1
Glyma02g41280.1	Glyma14g39640.1
Glyma02g46220.1	Glyma14g02510.1
Glyma03g04920.1	Glyma14g02240.1
Glyma04g02660.1	Glyma14g40400.1
Glyma04g02660.1	Glyma14g09620.1
Glyma04g06970.1	Glyma14g14220.1
Glyma04g33610.1	Glyma14g40400.1
Glyma04g35030.1	Glyma14g09620.1
Glyma04g40413.1	Glyma14g36800.1
GmaCRP2855_Gm04_02M_1	Glyma14g40640.2
Glyma06g02690.1	Glyma14g40400.1
Glyma06g02960.2	Glyma14g40640.2
Glyma06g04740.1	Glyma14g09620.1
Glyma06g07070.1	Glyma14g14220.1
Glyma06g14380.2	Glyma14g36750.1
Glyma06g20830.1	Glyma14g39640.1
Glyma06g20830.1	Glyma14g40400.1
Glyma06g20830.1	Glyma14g09620.1
Glyma07g17000.2	Glyma14g02416.1
Glyma07g39280.1	Glyma14g02510.1
Glyma08g40260.1	Glyma14g39640.1
Glyma10g40580.1	Glyma14g09620.1
Glyma13g10110.2	Glyma14g24300.2
Glyma13g22940.1	Glyma14g14220.1
Glyma13g35141.1	Glyma14g02510.1
GmaCRP4625_Gm13_01M_1	GmaCRP4625_Gm14_42M_1
Glyma01g11640.1	Glyma15g27660.1
Glyma01g44530.1	Glyma15g12620.2
Glyma01g44540.1	Glyma15g42651.1
Glyma02g09321.1	Glyma15g05510.1
Glyma03g12080.1	Glyma15g27660.1
Glyma03g39580.1	Glyma15g08170.1
Glyma05g24730.1	Glyma15g05770.1
Glyma05g28030.1	Glyma15g05770.1
Glyma07g10820.1	Glyma15g42651.1
Glyma07g10820.1	Glyma15g42000.1
Glyma07g31790.1	Glyma15g08170.1
Glyma07g37690.1	Glyma15g08170.1
Glyma07g39280.1	Glyma15g11710.1
Glyma08g07890.1	Glyma15g42000.1
Glyma08g07890.1	Glyma15g05770.1
Glyma08g16160.2	Glyma15g42651.1
Glyma08g17190.1	Glyma15g42000.1
Glyma08g19510.1	Glyma15g05510.1
Glyma08g25020.1	Glyma15g42000.1
Glyma08g43240.2	Glyma15g11710.1
Glyma08g43375.1	Glyma15g42000.1
Glyma08g47590.1	Glyma15g08850.1
Glyma09g00860.2	Glyma15g11710.1
Glyma09g01680.1	Glyma15g12600.1
Glyma09g04330.1	Glyma15g15360.1
Glyma09g04360.1	Glyma15g15390.1
Glyma09g06540.1	Glyma15g17730.2
Glyma09g31260.1	Glyma15g42651.1
Glyma09g41460.1	Glyma15g42000.1
GmaCRP2350_Gm09_06M_1	GmaCRP2350_Gm15_17M_1
GmaCRP4820_Gm09_05M_1	GmaCRP4820_Gm15_13M_1
Glyma10g28921.1	Glyma15g15390.1
Glyma11g01000.1	Glyma15g42651.1
Glyma11g01010.1	Glyma15g12620.2
Glyma11g34660.1	Glyma15g05770.1
Glyma12g33140.1	Glyma15g42000.1
Glyma12g36320.1	Glyma15g27660.1
Glyma13g11090.1	Glyma15g12600.1
Glyma13g24680.1	Glyma15g08170.1
Glyma13g30340.3	Glyma15g08850.1
Glyma13g31165.1	Glyma15g08170.1
Glyma13g31840.1	Glyma15g07465.1
Glyma13g35141.1	Glyma15g11710.1
Glyma13g37171.1	Glyma15g08170.1
GmaCRP0750_Gm13_35M_1	GmaCRP0750_Gm15_46M_1
Glyma14g02510.1	Glyma15g11710.1
Glyma01g29131.1	Glyma16g33760.1
GmaCRP5640_Gm01_48M_1	Glyma16g22680.1
Glyma02g04820.1	Glyma16g22680.1
Glyma02g23860.1	Glyma16g21230.2
Glyma03g04370.2	GmaCRP4660_Gm16_34M_05
Glyma03g04370.2	GmaCRP4660_Gm16_34M_14
Glyma03g04370.2	GmaCRP4660_Gm16_34M_10
Glyma03g04370.2	Glyma16g31571.1
Glyma03g04370.2	Glyma16g30845.1
Glyma03g04370.2	Glyma16g31780.2
Glyma03g04370.2	Glyma16g18700.1
Glyma03g04370.2	GmaCRP4660_Gm16_34M_16
Glyma03g04370.2	Glyma16g30531.1
Glyma03g04920.1	Glyma16g31840.2
Glyma03g04920.1	Glyma16g30845.1
Glyma03g04960.1	GmaCRP4660_Gm16_34M_16
Glyma03g04960.1	GmaCRP4660_Gm16_34M_10
Glyma03g04960.1	GmaCRP4660_Gm16_34M_07
Glyma03g04960.1	GmaCRP4660_Gm16_33M_1
Glyma03g31240.1	Glyma16g32170.1
GmaCRP1810_Gm03_25M_1	Glyma16g12373.1
GmaCRP2830_Gm03_46M_1	Glyma16g18480.2
Glyma04g35030.1	Glyma16g21230.2
Glyma04g38251.1	Glyma16g18480.2
Glyma05g24730.1	Glyma16g31780.2
Glyma05g28030.1	Glyma16g30420.2
Glyma06g16800.2	Glyma16g18480.2
Glyma07g10051.1	Glyma16g26480.1
Glyma08g00795.1	Glyma16g18480.2
Glyma08g17585.1	Glyma16g18480.2
Glyma08g36090.2	Glyma16g18480.2
Glyma08g36180.1	Glyma16g18700.1
Glyma08g40260.1	Glyma16g21230.2
Glyma09g26640.1	Glyma16g32170.1
Glyma09g28310.1	Glyma16g33120.1
Glyma09g28700.1	Glyma16g33400.1
Glyma09g29180.1	Glyma16g33710.1
Glyma09g29321.1	Glyma16g33760.1
Glyma09g39621.1	Glyma16g33400.1
Glyma10g03360.1	Glyma16g18700.1
Glyma10g39190.1	GmaCRP4660_Gm16_34M_05
Glyma11g01000.1	Glyma16g32170.1
Glyma13g03810.1	Glyma16g18700.1
Glyma13g06590.1	Glyma16g21230.2
Glyma13g08880.1	Glyma16g21230.2
Glyma14g03660.1	Glyma16g32170.1
Glyma14g36085.1	Glyma16g05650.1
Glyma15g05770.1	Glyma16g26480.1
Glyma15g42000.1	Glyma16g31780.2
Glyma16g30420.2	GmaCRP4660_Gm16_34M_16
Glyma16g30845.1	Glyma16g32170.1
Glyma16g30845.1	Glyma16g31780.2
GmaCRP4660_Gm16_33M_1	GmaCRP4660_Gm16_34M_10
GmaCRP4660_Gm16_34M_04	Glyma16g31780.2
Glyma01g17820.1	Glyma17g32100.1
Glyma02g41280.1	Glyma17g10050.1
Glyma03g37110.1	Glyma17g02940.2
Glyma03g39580.1	Glyma17g02940.2
Glyma04g00710.1	Glyma17g00980.1
Glyma04g02660.1	Glyma17g37750.1
Glyma04g06970.1	Glyma17g11940.1
Glyma04g06970.1	Glyma17g32100.1
Glyma04g33610.1	Glyma17g37750.1
Glyma04g35030.1	Glyma17g37750.1
Glyma04g35030.1	Glyma17g10050.1
Glyma04g36570.1	Glyma17g13570.1
GmaCRP2855_Gm04_02M_1	Glyma17g37441.1
Glyma05g01845.1	Glyma17g10050.1
Glyma05g02910.1	Glyma17g13570.1
Glyma05g04380.1	Glyma17g14840.1
GmaCRP4670_Gm05_03M_1	GmaCRP4670_Gm17_11M_1
Glyma06g02690.1	Glyma17g10050.1
Glyma06g02690.1	Glyma17g37750.1
Glyma06g02960.2	Glyma17g37441.1
Glyma06g04740.1	Glyma17g35530.1
Glyma06g07070.1	Glyma17g11940.1
Glyma06g07070.1	Glyma17g32100.1
Glyma06g19721.1	Glyma17g10050.1
Glyma06g20830.1	Glyma17g35530.1
Glyma07g31790.1	Glyma17g02940.2
Glyma07g37690.1	Glyma17g02940.2
Glyma07g39280.1	Glyma17g01460.1
Glyma07g39806.1	Glyma17g00980.1
Glyma08g40260.1	Glyma17g10050.1
Glyma08g40260.1	Glyma17g35530.1
Glyma09g00860.2	Glyma17g01460.1
Glyma09g37290.1	Glyma17g37750.1
Glyma10g29260.1	Glyma17g02940.2
Glyma10g36011.1	Glyma17g10050.1
Glyma10g40580.1	Glyma17g35530.1
Glyma11g03310.1	GmaCRP4670_Gm17_11M_1
Glyma12g33370.1	Glyma17g02940.2
Glyma13g04530.1	Glyma17g10050.1
Glyma13g08880.1	Glyma17g35530.1
Glyma13g08880.1	Glyma17g10050.1
Glyma13g22940.1	Glyma17g11940.1
Glyma13g22940.1	Glyma17g32100.1
GmaCRP1860_Gm13_38M_1	Glyma17g02940.2
Glyma14g09620.1	Glyma17g35530.1
Glyma14g14220.1	Glyma17g32100.1
Glyma14g40400.1	Glyma17g37750.1
Glyma14g40640.2	Glyma17g37441.1
Glyma15g11710.1	Glyma17g01460.1
Glyma15g39861.1	Glyma17g18591.1
GmaCRP4810_Gm15_10M_1	Glyma17g11940.1
Glyma16g21230.2	Glyma17g10050.1
Glyma16g21230.2	Glyma17g37750.1
Glyma17g10050.1	Glyma17g35530.1
Glyma17g11940.1	Glyma17g32100.1
Glyma01g25980.2	Glyma18g41320.1
Glyma01g25980.2	Glyma18g03670.1
Glyma01g29131.1	Glyma18g41540.1
Glyma01g32140.2	Glyma18g44300.1
Glyma01g32140.2	Glyma18g44670.1
Glyma01g32140.2	Glyma18g13945.1
Glyma01g32140.2	Glyma18g41320.1
Glyma01g32140.2	Glyma18g14191.1
Glyma01g32160.1	Glyma18g14090.1
Glyma01g32750.1	Glyma18g05890.1
Glyma01g32750.1	Glyma18g14090.1
Glyma01g44530.1	Glyma18g00926.1
GmaCRP4730_Gm01_34M_1	Glyma18g03630.1
Glyma02g09780.2	Glyma18g44300.1
Glyma02g09780.2	Glyma18g53150.1
Glyma02g46220.1	Glyma18g10441.1
Glyma03g01461.1	Glyma18g46524.1
Glyma03g04370.2	Glyma18g05890.1
Glyma03g04370.2	Glyma18g44670.1
Glyma03g04910.1	Glyma18g44300.1
Glyma03g12080.1	Glyma18g41540.1
Glyma03g16620.2	Glyma18g03630.1
Glyma03g16620.2	Glyma18g41320.1
Glyma03g34560.1	Glyma18g02870.1
Glyma04g02660.1	Glyma18g46560.1
Glyma04g11400.1	Glyma18g02200.1
Glyma04g33610.1	Glyma18g49400.1
Glyma04g35030.1	Glyma18g49400.1
Glyma05g09160.1	Glyma18g53150.1
Glyma05g28030.1	Glyma18g00926.1
Glyma05g28410.1	Glyma18g00550.1
Glyma05g28720.1	Glyma18g00381.1
Glyma06g11081.1	Glyma18g02200.1
Glyma06g20830.1	Glyma18g49400.1
Glyma06g21540.2	Glyma18g12120.1
Glyma06g38530.1	Glyma18g49400.1
Glyma07g06850.1	Glyma18g47435.1
Glyma07g10820.1	Glyma18g53150.1
Glyma07g11660.2	Glyma18g44670.1
Glyma07g16091.1	Glyma18g40031.1
Glyma07g16770.1	Glyma18g41320.1
Glyma07g16770.1	Glyma18g03630.1
Glyma07g17000.2	Glyma18g41590.1
GmaCRP4210_Gm07_16M_2	GmaCRP4730_Gm18_50M_1
Glyma08g11471.1	Glyma18g00550.1
Glyma08g11840.1	Glyma18g00381.1
Glyma08g17190.1	Glyma18g13945.1
Glyma08g17190.1	Glyma18g13945.1
Glyma08g27380.1	Glyma18g50501.1
Glyma08g27760.1	Glyma18g50970.1
Glyma08g29090.1	Glyma18g51980.1
Glyma08g40260.1	Glyma18g49400.1
Glyma08g41715.1	Glyma18g14191.1
Glyma08g41715.1	Glyma18g13945.1
Glyma08g42630.1	Glyma18g11660.1
Glyma08g43240.2	Glyma18g10360.1
Glyma08g43375.1	Glyma18g13945.1
Glyma08g43605.1	Glyma18g09550.2
Glyma08g45820.1	Glyma18g26120.1
Glyma08g47590.1	Glyma18g53890.1
Glyma09g06100.1	Glyma18g09550.2
Glyma09g06100.1	Glyma18g05890.1
Glyma09g31260.1	Glyma18g53150.1
Glyma09g37290.1	Glyma18g49400.1
Glyma09g38660.1	Glyma18g47650.1
Glyma09g39621.1	Glyma18g46550.1
Glyma09g39653.1	Glyma18g46524.1
Glyma09g41200.1	Glyma18g44670.1
Glyma09g41200.1	Glyma18g05890.1
Glyma09g41200.1	Glyma18g44300.1
Glyma09g41200.1	Glyma18g53150.1
Glyma09g41460.1	Glyma18g44670.1
Glyma09g41460.1	Glyma18g44300.1
Glyma09g41460.1	Glyma18g05890.1
Glyma10g31361.1	Glyma18g47650.1
Glyma10g39190.1	Glyma18g00926.1
Glyma11g01000.1	Glyma18g00926.1
Glyma11g25990.1	Glyma18g07100.1
Glyma11g34660.1	Glyma18g41320.1
Glyma11g35560.1	Glyma18g02870.1
Glyma11g36460.1	Glyma18g00381.1
Glyma11g36630.1	Glyma18g00550.1
Glyma11g37010.1	Glyma18g00926.1
GmaCRP4720_Gm11_36M_1	Glyma18g03630.1
Glyma12g33140.1	Glyma18g44300.1
Glyma13g01980.1	Glyma18g02200.1
Glyma13g04530.1	Glyma18g49400.1
Glyma13g06420.1	Glyma18g50570.1
Glyma13g06860.1	Glyma18g50970.1
Glyma13g06860.1	Glyma18g02200.1
Glyma13g08880.1	Glyma18g49400.1
Glyma13g10110.2	Glyma18g07428.1
Glyma13g30340.3	Glyma18g50970.1
Glyma14g02230.1	Glyma18g41590.1
Glyma14g02240.1	Glyma18g44670.1
Glyma14g02416.1	Glyma18g41623.1
Glyma14g02510.1	Glyma18g10441.1
Glyma14g03660.1	Glyma18g44300.1
Glyma14g09620.1	Glyma18g49400.1
Glyma14g39640.1	Glyma18g49400.1
Glyma15g42000.1	Glyma18g13945.1
GmaCRP4660_Gm16_34M_04	Glyma18g13945.1
GmaCRP4660_Gm16_34M_07	Glyma18g14191.1
GmaCRP4660_Gm16_34M_16	Glyma18g14191.1
Glyma17g35530.1	Glyma18g49400.1
Glyma17g37750.1	Glyma18g49400.1
Glyma18g00926.1	GmaCRP4640_Gm18_00M_1
Glyma18g03630.1	Glyma18g41320.1
Glyma18g05890.1	Glyma18g44300.1
Glyma18g05890.1	Glyma18g44670.1
Glyma18g13945.1	Glyma18g44670.1
Glyma18g14191.1	Glyma18g44300.1
Glyma01g10900.1	GmaCRP6070_Gm19_27M_1
Glyma01g44530.1	Glyma19g34090.1
Glyma02g01020.1	Glyma19g40960.1
Glyma02g09780.2	Glyma19g00710.1
Glyma02g16460.2	Glyma19g34090.1
Glyma02g16766.1	Glyma19g33670.2
Glyma02g23860.1	Glyma19g31480.1
Glyma03g28740.1	Glyma19g31480.1
Glyma03g28740.1	Glyma19g02650.1
Glyma03g30840.2	Glyma19g33670.2
Glyma03g31240.1	Glyma19g34090.1
Glyma03g34560.1	Glyma19g37240.1
Glyma03g36555.1	Glyma19g39220.1
Glyma03g37110.1	Glyma19g39730.1
Glyma03g37110.1	Glyma19g42200.2
Glyma03g39580.1	Glyma19g42200.2
Glyma03g39580.1	Glyma19g39730.1
Glyma03g40770.1	Glyma19g43460.1
Glyma03g41800.1	GmaCRP4170_Gm19_49M_1
GmaCRP4080_Gm03_02M_3	GmaCRP4170_Gm19_49M_1
Glyma04g33610.1	Glyma19g02650.1
Glyma04g35030.1	Glyma19g02650.1
Glyma04g35030.1	Glyma19g01590.1
Glyma05g01845.1	Glyma19g02650.1
Glyma05g01845.1	Glyma19g01590.1
Glyma05g09160.1	Glyma19g00710.1
Glyma05g28030.1	Glyma19g34090.1
GmaCRP3710_Gm05_15M_1	Glyma19g18682.1
Glyma06g19721.1	Glyma19g01590.1
Glyma06g20830.1	Glyma19g02650.1
Glyma07g10820.1	Glyma19g00710.1
Glyma07g37690.1	Glyma19g42200.2
Glyma07g37690.1	Glyma19g39730.1
Glyma08g27380.1	GmaCRP1990_Gm19_04M_2
Glyma08g27760.1	Glyma19g04410.1
Glyma08g27760.1	Glyma19g26710.1
Glyma08g40260.1	Glyma19g01590.1
Glyma08g40260.1	Glyma19g31480.1
Glyma08g40260.1	Glyma19g02650.1
Glyma08g42630.1	Glyma19g26710.1
Glyma09g31260.1	Glyma19g00710.1
Glyma09g37290.1	Glyma19g02650.1
Glyma09g41460.1	Glyma19g00710.1
Glyma10g03050.2	Glyma19g33670.2
Glyma10g03360.1	Glyma19g34090.1
Glyma10g27870.2	Glyma19g40960.1
Glyma10g29260.1	Glyma19g42200.2
Glyma10g29260.1	Glyma19g39730.1
Glyma10g30490.2	Glyma19g43460.1
Glyma10g36011.1	Glyma19g02650.1
Glyma10g39190.1	Glyma19g34090.1
Glyma11g35560.1	Glyma19g04410.1
Glyma13g01980.1	Glyma19g04410.1
Glyma13g03810.1	Glyma19g34090.1
Glyma13g04530.1	Glyma19g01590.1
Glyma13g06420.1	Glyma19g04000.1
Glyma13g06590.1	Glyma19g01590.1
Glyma13g06860.1	Glyma19g04410.1
Glyma13g10110.2	Glyma19g18682.1
Glyma13g37171.1	Glyma19g39730.1
Glyma13g42210.1	Glyma19g40960.1
Glyma14g09620.1	Glyma19g31480.1
Glyma14g24300.2	Glyma19g18682.1
Glyma14g39640.1	Glyma19g02650.1
Glyma15g42000.1	GmaCRP4180_Gm19_42M_1
Glyma16g05760.1	Glyma19g26710.1
Glyma17g02940.2	Glyma19g39730.1
Glyma17g02940.2	Glyma19g42200.2
Glyma17g10050.1	Glyma19g01590.1
Glyma18g00550.1	Glyma19g39730.1
Glyma18g02200.1	Glyma19g04410.1
Glyma18g02870.1	Glyma19g04410.1
Glyma18g49400.1	Glyma19g02650.1
Glyma18g50501.1	GmaCRP1990_Gm19_04M_3
Glyma18g50570.1	Glyma19g04000.1
Glyma18g50970.1	Glyma19g04410.1
Glyma18g53150.1	Glyma19g00710.1
Glyma19g02650.1	Glyma19g31480.1
Glyma19g39730.1	Glyma19g42200.2
Glyma02g00730.1	Glyma20g36700.1
Glyma02g09780.2	Glyma20g25520.1
Glyma02g16460.2	Glyma20g28490.1
Glyma03g31240.1	Glyma20g28490.1
Glyma03g37110.1	Glyma20g38020.1
Glyma03g39580.1	Glyma20g38020.1
Glyma03g40770.1	Glyma20g36810.1
GmaCRP1810_Gm03_25M_1	Glyma20g16091.1
Glyma04g06970.1	Glyma20g25520.1
Glyma05g09160.1	Glyma20g25520.1
Glyma05g32121.1	Glyma20g30800.2
Glyma06g04740.1	Glyma20g26730.1
Glyma07g10051.1	Glyma20g10310.1
Glyma07g10820.1	Glyma20g25520.1
Glyma07g11660.2	Glyma20g28490.1
Glyma07g37690.1	Glyma20g38020.1
GmaCRP3420_Gm07_03M_1	GmaCRP3420_Gm20_34M_1
Glyma08g11471.1	Glyma20g16091.1
Glyma08g11840.1	Glyma20g28490.1
Glyma08g15410.2	Glyma20g30800.2
Glyma08g25020.1	Glyma20g10310.1
Glyma09g31260.1	Glyma20g25520.1
Glyma09g32770.2	Glyma20g30800.2
Glyma09g38660.1	Glyma20g36151.1
Glyma09g39653.1	Glyma20g34146.1
Glyma09g41200.1	Glyma20g29560.2
Glyma10g03360.1	Glyma20g28490.1
Glyma10g29180.1	GmaCRP6250_Gm20_45M_1
Glyma10g29260.1	Glyma20g38020.1
Glyma10g30340.1	Glyma20g36700.1
Glyma10g30490.2	Glyma20g36810.1
Glyma10g31361.1	Glyma20g36151.1
Glyma10g33360.1	Glyma20g34290.3
Glyma10g33435.1	Glyma20g34146.1
Glyma10g36011.1	Glyma20g26730.1
Glyma10g36011.1	Glyma20g31571.1
Glyma10g36800.2	Glyma20g30800.2
Glyma10g39190.1	Glyma20g28490.1
Glyma10g40580.1	Glyma20g26730.1
Glyma10g44500.1	Glyma20g39271.1
GmaCRP0330_Gm10_32M_1	GmaCRP0330_Gm20_27M_1
GmaCRP4050_Gm10_46M_1	Glyma20g29560.2
Glyma12g33370.1	Glyma20g38020.1
Glyma13g03810.1	Glyma20g10310.1
Glyma13g03810.1	Glyma20g28490.1
Glyma13g11090.1	Glyma20g06290.1
Glyma13g11090.1	Glyma20g10310.1
Glyma13g31165.1	Glyma20g38020.1
Glyma13g37171.1	Glyma20g38020.1
GmaCRP1855_Gm13_12M_1	Glyma20g16091.1
GmaCRP4625_Gm13_01M_1	Glyma20g10310.1
Glyma14g09620.1	Glyma20g26730.1
GmaCRP4625_Gm14_42M_1	Glyma20g28490.1
Glyma15g05770.1	Glyma20g28490.1
Glyma16g18700.1	Glyma20g10310.1
GmaCRP4660_Gm16_34M_16	Glyma20g10310.1
Glyma17g02940.2	Glyma20g38020.1
Glyma17g35530.1	Glyma20g26730.1
Glyma17g35530.1	Glyma20g26730.1
Glyma18g05890.1	Glyma20g29560.2
Glyma18g44300.1	Glyma20g28490.1
Glyma18g47650.1	Glyma20g36151.1
Glyma18g49400.1	Glyma20g26730.1
Glyma18g53150.1	Glyma20g25520.1
Glyma19g02650.1	Glyma20g31571.1
Glyma19g34090.1	Glyma20g28490.1
Glyma19g39730.1	Glyma20g38020.1
Glyma19g42200.2	Glyma20g38020.1
Glyma19g43460.1	Glyma20g36810.1
GRMZM2G099454_T03	ZmaCRP5700_1_085M_1
GRMZM2G379898_T01	GRMZM2G079568_T01
ZmaCRP4630_1_287M_1	GRMZM2G176375_T01
ZmaCRP4690_1_287M_1	GRMZM2G176347_T01
ZmaCRP4690_1_287M_1	GRMZM2G176347_T01
ZmaCRP4640_1_194M_1	ZmaCRP4640_4_045M_1
GRMZM2G063679_T01	GRMZM2G026892_T02
ZmaCRP2860_1_179M_1	ZmaCRP2860_5_013M_1
ZmaCRP4630_1_287M_1	ZmaCRP4630_5_004M_1
ZmaCRP1600_1_228M_01	ZmaCRP1600_5_024M_1
ZmaCRP3800_1_062M_1	GRMZM2G448739_T01
ZmaCRP2840_1_076M_1	GRMZM2G089977_T01
GRMZM2G094639_T01	ZmaCRP4820_9_117M_1
ZmaCRP3310_1_033M_1	GRMZM2G104616_T01
GRMZM2G113401_T02	GRMZM2G028855_T01
ZmaCRP3800_1_062M_1	GRMZM2G309995_T01
GRMZM2G079568_T01	ZmaCRP4820_9_117M_1
GRMZM2G107931_T01	GRMZM2G332483_T01
GRMZM2G022863_T01	ZmaCRP0075_4_210M_2
GRMZM2G426158_T01	GRMZM2G138392_T01
GRMZM2G460138_T01	GRMZM2G151516_T01
GRMZM2G162276_T01	GRMZM2G406313_T01
ZmaCRP0340_2_225M_1	GRMZM2G136771_T01
ZmaCRP0340_2_225M_2	ZmaCRP0075_4_210M_2
ZmaCRP0075_2_225M_1	ZmaCRP0075_4_210M_1
GRMZM2G107931_T01	GRMZM2G332483_T01
GRMZM2G066546_T01	GRMZM2G125386_T01
GRMZM2G176375_T01	ZmaCRP4630_5_004M_1
ZmaCRP4820_2_019M_1	GRMZM2G398807_T01
GRMZM2G162276_T01	ZmaCRP4820_5_192M_1
GRMZM2G060429_T01	ZmaCRP5190_7_120M_1
AC194203.3_FGT003	ZmaCRP4490_7_167M_1
GRMZM2G176375_T01	ZmaCRP4690_7_009M_1
ZmaCRP4958_2_160M_1	ZmaCRP4948_7_020M_1
ZmaCRP0070_3_183M_1	ZmaCRP0070_6_153M_1
GRMZM2G456114_T01	GRMZM2G157536_T01
GRMZM2G413711_T01	GRMZM2G471051_T01
ZmaCRP0070_3_183M_1	GRMZM2G004354_T01
GRMZM2G456114_T01	GRMZM2G379035_T01
GRMZM2G144936_T01	GRMZM2G028266_T01
ZmaCRP0070_3_183M_1	GRMZM2G047699_T01
ZmaCRP2840_3_145M_1	GRMZM2G167865_T01
ZmaCRP2390_3_146M_1	GRMZM2G468788_T01
GRMZM2G357124_T01	ZmaCRP1900_8_022M_1
GRMZM2G122762_T01	GRMZM5G882025_T01
ZmaCRP1790_3_036M_1	ZmaCRP1790_8_005M_1
GRMZM2G079883_T01	GRMZM2G061521_T01
GRMZM2G406313_T01	GRMZM2G398807_T01
GRMZM2G319875_T01	ZmaCRP2965_5_073M_1
GRMZM2G406313_T01	ZmaCRP4820_9_117M_1
ZmaCRP4670_5_049M_1	GRMZM2G089400_T01
ZmaCRP5750_5_063M_1	GRMZM2G145518_T01
ZmaCRP3370_6_135M_1	ZmaCRP3510_6_159M_1
GRMZM2G148064_T01	GRMZM2G040517_T01
ZmaCRP0070_6_153M_1	GRMZM2G004354_T01
GRMZM2G157536_T01	GRMZM2G379035_T01
ZmaCRP0070_6_153M_1	GRMZM2G047699_T01
AC209257.4_FGT004	ZmaCRP0070_8_118M_1
AC209257.4_FGT004	ZmaCRP0070_8_169M_1
ZmaCRP4920_6_162M_1	ZmaCRP4920_8_152M_1
GRMZM2G004909_T01	GRMZM2G393150_T01
GRMZM2G424509_T01	ZmaCRP1900_8_022M_1
GRMZM2G047699_T01	GRMZM2G004354_T01
GRMZM2G047842_T01	GRMZM2G359064_T01
ZmaCRP0070_8_118M_2	ZmaCRP0000_9_134M_1
ZmaCRP4820_10_138M_1	GRMZM2G162276_T01
GRMZM2G305329_T01	ZmaCRP1600_2_005M_1
GRMZM2G406588_T01	GRMZM2G160683_T01
ZmaCRP4685_10_118M_1	GRMZM2G151021_T01
GRMZM2G031354_T01	GRMZM2G345700_T01
ZmaCRP2870_10_132M_1	GRMZM2G177866_T01
GRMZM2G005633_T02	GRMZM2G051921_T01
ZmaCRP3370_10_111M_1	GRMZM2G022347_T01
ZmaCRP3860_10_004M_1	ZmaCRP3860_3_231M_1
ZmaCRP1760_10_024M_1	ZmaCRP1760_3_132M_1
ZmaCRP5495_10_081M_1	ZmaCRP5495_4_034M_1
ZmaCRP5510_10_080M_1	ZmaCRP5495_4_034M_1
ZmaCRP4820_10_138M_1	GRMZM2G406313_T01
ZmaCRP0000_10_131M_1	ZmaCRP0000_5_186M_1
ZmaCRP4820_10_138M_1	GRMZM2G398807_T01
ZmaCRP4820_10_138M_1	ZmaCRP4820_9_117M_1
VviCRP3350_chr1_22M_1	GSVIVT01021211001
VviCRP2700_chr1_09M_1	VviCRP3080_chr10_00M_4
GSVIVT01011567001	GSVIVT01015444001
GSVIVT01015444001	VviCRP3990_chr12_01M_1
GSVIVT01015444001	VviCRP3990_chr12_00M_1
VviCRP4820_chr11_05M_1	VviCRP4820_chr12_22M_1
GSVIVT01015444001	GSVIVT01029796001
VviCRP4820_chr11_05M_1	VviCRP4820_chr12_14M_1
VviCRP4820_chr12_14M_1	VviCRP4820_chr12_22M_1
VviCRP3990_chr12_01M_1	GSVIVT01029796001
GSVIVT01021211001	GSVIVT01032773001
VviCRP3990_chr12_01M_1	GSVIVT01006001001
GSVIVT01029796001	GSVIVT01001350001
GSVIVT01020178001	GSVIVT01032528001
VviCRP1920_chr1_00M_1	VviCRP1920_chr14_23M_1
VviCRP1960_chr1_02M_1	VviCRP1960_chr14_23M_1
VviCRP1980_chr1_02M_1	GSVIVT01032892001
VviCRP4920_chr1_03M_1	GSVIVT01030982001
VviCRP3350_chr1_22M_1	GSVIVT01033047001
VviCRP4920_chr1_03M_1	VviCRP3990_chr14_29M_1
VviCRP4920_chr1_03M_1	GSVIVT01032956001
GSVIVT01021211001	GSVIVT01036543001
GSVIVT01021211001	GSVIVT01033047001
GSVIVT01015444001	GSVIVT01032956001
GSVIVT01015444001	VviCRP3990_chr14_29M_1
GSVIVT01029796001	GSVIVT01032956001
VviCRP3990_chr12_01M_1	GSVIVT01032956001
GSVIVT01029796001	VviCRP3990_chr14_29M_1
VviCRP3990_chr12_01M_1	VviCRP3990_chr14_29M_1
GSVIVT01032773001	GSVIVT01036543001
GSVIVT01032682001	VviCRP3990_chr14_29M_1
GSVIVT01036456001	VviCRP1960_chr14_23M_1
GSVIVT01021772001	GSVIVT01027088001
VviCRP3990_chr12_00M_1	GSVIVT01027088001
GSVIVT01032682001	GSVIVT01027088001
VviCRP2320_chr10_07M_1	VviCRP2330_chr16_06M_1
GSVIVT01021772001	GSVIVT01010603001
VviCRP3600_chr11_06M_4	VviCRP3710_chr16_09M_1
VviCRP3600_chr11_06M_1	VviCRP3710_chr16_02M_1
VviCRP3710_chr11_10M_1	VviCRP3710_chr16_02M_1
GSVIVT01029796001	VviCRP4380_chr16_16M_1
VviCRP3990_chr12_01M_1	GSVIVT01010603001
GSVIVT01032682001	GSVIVT01010603001
GSVIVT01032956001	VviCRP4380_chr16_16M_1
VviCRP3730_chr16_03M_1	VviCRP3710_chr16_04M_1
VviCRP4250_chr16_03M_1	VviCRP4250_chr16_04M_1
VviCRP4920_chr1_03M_1	VviCRP4670_chr17_01M_1
GSVIVT01020178001	GSVIVT01008003001
GSVIVT01020178001	GSVIVT01007817001
VviCRP4920_chr1_03M_1	VviCRP4920_chr17_03M_1
VviCRP4640_chr1_21M_1	GSVIVT01008272001
GSVIVT01011567001	GSVIVT01008272001
GSVIVT01021772001	VviCRP3865_chr17_11M_1
VviCRP4820_chr11_05M_1	VviCRP4670_chr17_01M_1
VviCRP4660_chr11_03M_1	VviCRP4670_chr17_01M_1
GSVIVT01029796001	VviCRP4670_chr17_01M_1
VviCRP3990_chr12_01M_1	VviCRP4670_chr17_01M_1
GSVIVT01032682001	VviCRP4670_chr17_01M_1
VviCRP2480_chr13_05M_1	VviCRP2465_chr17_01M_1
GSVIVT01011412001	GSVIVT01008003001
GSVIVT01030982001	VviCRP4920_chr17_03M_1
VviCRP3990_chr14_29M_1	VviCRP4920_chr17_03M_1
VviCRP4920_chr14_20M_4	VviCRP4670_chr17_01M_1
GSVIVT01032956001	VviCRP4670_chr17_01M_1
GSVIVT01032528001	GSVIVT01007817001
VviCRP3990_chr14_29M_1	VviCRP4670_chr17_01M_1
VviCRP0670_chr15_10M_1	GSVIVT01008003001
VviCRP4250_chr16_04M_3	VviCRP4670_chr17_01M_1
GSVIVT01008003001	GSVIVT01007817001
GSVIVT01020178001	GSVIVT01009902001
GSVIVT01020178001	GSVIVT01009384001
VviCRP3600_chr11_06M_1	VviCRP3610_chr18_19M_1
GSVIVT01032528001	GSVIVT01009902001
GSVIVT01011412001	GSVIVT01034477001
GSVIVT01008003001	GSVIVT01009384001
GSVIVT01009384001	GSVIVT01009902001
VviCRP0220_chr18_18M_1	VviCRP0220_chr18_21M_1
VviCRP1920_chr1_00M_1	VviCRP1760_chr19_02M_1
GSVIVT01010274001	GSVIVT01036750001
VviCRP3080_chr10_00M_1	VviCRP3080_chr19_06M_1
GSVIVT01015444001	VviCRP4210_chr19_07M_1
GSVIVT01011412001	GSVIVT01014415001
GSVIVT01031147001	VviCRP1760_chr19_02M_1
GSVIVT01011412001	VviCRP2700_chr19_20M_1
GSVIVT01032956001	VviCRP4210_chr19_07M_1
VviCRP2465_chr17_01M_1	VviCRP2480_chr19_02M_1
GSVIVT01034477001	VviCRP2700_chr19_20M_1
VviCRP3710_chr11_10M_1	VviCRP3700_chr2_13M_1
VviCRP4820_chr12_14M_1	VviCRP4810_chr2_05M_1
VviCRP4820_chr12_22M_1	VviCRP4810_chr2_05M_1
GSVIVT01027641001	VviCRP4810_chr2_05M_1
VviCRP3710_chr16_02M_1	VviCRP3700_chr2_13M_1
GSVIVT01038677001	GSVIVT01036874001
GSVIVT01021211001	VviCRP3300_chr3_01M_2
VviCRP3360_chr12_14M_1	VviCRP3360_chr3_13M_1
VviCRP4820_chr12_22M_1	GSVIVT01015895001
VviCRP3360_chr12_14M_3	VviCRP3300_chr3_01M_2
VviCRP3360_chr18_05M_1	VviCRP3360_chr3_13M_1
GSVIVT01009902001	GSVIVT01037887001
GSVIVT01009384001	GSVIVT01037887001
VviCRP0960_chr2_02M_1	VviCRP0330_chr3_05M_1
VviCRP3610_chr18_19M_1	VviCRP3610_chr4_20M_1
GSVIVT01009169001	VviCRP2420_chr4_09M_1
VviCRP2370_chr3_05M_1	GSVIVT01035739001
VviCRP4640_chr1_21M_1	GSVIVT01031677001
VviCRP4920_chr1_03M_1	GSVIVT01031677001
VviCRP4920_chr1_03M_1	GSVIVT01031677001
GSVIVT01021772001	VviCRP4630_chr5_05M_2
VviCRP2320_chr10_07M_1	VviCRP2510_chr5_05M_1
GSVIVT01015444001	GSVIVT01018008001
GSVIVT01015444001	GSVIVT01031677001
VviCRP3990_chr12_01M_1	GSVIVT01018008001
VviCRP4820_chr12_14M_1	VviCRP4630_chr5_05M_2
VviCRP3990_chr12_00M_1	VviCRP4630_chr5_05M_2
GSVIVT01029796001	GSVIVT01018008001
VviCRP3210_chr13_01M_1	VviCRP3210_chr5_01M_1
GSVIVT01016435001	GSVIVT01031677001
GSVIVT01021829001	GSVIVT01018031001
GSVIVT01032956001	GSVIVT01018008001
GSVIVT01031147001	GSVIVT01017757001
VviCRP1920_chr14_23M_1	GSVIVT01017757001
VviCRP4670_chr17_01M_1	GSVIVT01018008001
VviCRP3865_chr17_11M_1	VviCRP4630_chr5_05M_1
GSVIVT01008272001	GSVIVT01031677001
VviCRP4670_chr17_01M_1	GSVIVT01031677001
VviCRP1760_chr19_02M_1	GSVIVT01017757001
GSVIVT01004832001	GSVIVT01018010001
VviCRP4250_chr2_05M_10	VviCRP4690_chr5_05M_1
GSVIVT01018008001	GSVIVT01031677001
GSVIVT01011567001	VviCRP4550_chr6_13M_1
GSVIVT01015444001	GSVIVT01025413001
GSVIVT01015444001	VviCRP4550_chr6_13M_1
VviCRP4820_chr12_14M_1	VviCRP4550_chr6_13M_1
VviCRP3990_chr12_01M_1	GSVIVT01025413001
VviCRP3990_chr12_01M_1	VviCRP4550_chr6_13M_1
VviCRP3990_chr12_00M_1	GSVIVT01024563001
VviCRP2840_chr13_09M_1	GSVIVT01036177001
VviCRP2840_chr13_09M_1	GSVIVT01025171001
VviCRP4060_chr13_24M_1	GSVIVT01025413001
GSVIVT01001350001	GSVIVT01025413001
GSVIVT01032682001	GSVIVT01024563001
VviCRP3990_chr14_29M_1	GSVIVT01024563001
GSVIVT01032956001	VviCRP4550_chr6_13M_1
GSVIVT01027088001	GSVIVT01024563001
VviCRP4380_chr16_16M_1	VviCRP4550_chr6_13M_1
VviCRP4670_chr17_01M_1	VviCRP4550_chr6_13M_1
VviCRP3865_chr17_11M_1	GSVIVT01024563001
GSVIVT01008272001	VviCRP4550_chr6_13M_1
VviCRP4250_chr2_05M_06	VviCRP4550_chr6_13M_1
GSVIVT01018008001	VviCRP4550_chr6_13M_1
GSVIVT01018008001	GSVIVT01025413001
GSVIVT01017757001	VviCRP1820_chr6_16M_1
GSVIVT01025171001	GSVIVT01036177001
GSVIVT01025413001	GSVIVT01024563001
VviCRP4640_chr1_21M_1	GSVIVT01001181001
VviCRP3600_chr11_06M_1	GSVIVT01011106001
GSVIVT01015444001	GSVIVT01001181001
VviCRP1950_chr14_23M_2	GSVIVT01027973001
GSVIVT01031147001	GSVIVT01022118001
VviCRP0940_chr14_05M_1	VviCRP1120_chr7_07M_1
GSVIVT01030982001	GSVIVT01001177001
VviCRP4920_chr14_20M_1	VviCRP4630_chr7_01M_1
GSVIVT01030985001	GSVIVT01001178001
GSVIVT01007817001	GSVIVT01000168001
GSVIVT01009384001	GSVIVT01000168001
VviCRP3610_chr18_19M_1	GSVIVT01022286001
GSVIVT01009902001	GSVIVT01000168001
GSVIVT01036750001	GSVIVT01000230001
GSVIVT01014279001	VviCRP1120_chr7_07M_1
GSVIVT01037887001	GSVIVT01000168001
GSVIVT01017757001	GSVIVT01027973001
GSVIVT01035029001	GSVIVT01028243001
GSVIVT01031685001	GSVIVT01028243001
GSVIVT01018008001	GSVIVT01001181001
VviCRP2510_chr5_05M_1	GSVIVT01001183001
VviCRP1820_chr6_16M_3	GSVIVT01022118001
VviCRP1820_chr6_16M_1	GSVIVT01027973001
GSVIVT01011567001	GSVIVT01034065001
GSVIVT01021772001	GSVIVT01034065001
GSVIVT01015444001	GSVIVT01030190001
GSVIVT01015444001	GSVIVT01034065001
VviCRP3990_chr12_01M_1	GSVIVT01030190001
VviCRP3990_chr12_00M_1	GSVIVT01030190001
GSVIVT01032682001	GSVIVT01030190001
GSVIVT01016435001	GSVIVT01034065001
GSVIVT01027088001	GSVIVT01030190001
GSVIVT01010603001	GSVIVT01030190001
VviCRP3865_chr17_11M_1	GSVIVT01030190001
GSVIVT01008272001	GSVIVT01034065001
GSVIVT01031677001	GSVIVT01034065001
GSVIVT01018008001	GSVIVT01030190001
GSVIVT01024563001	GSVIVT01030190001
GSVIVT01025413001	GSVIVT01030190001
GSVIVT01001181001	VviCRP3860_chr8_10M_2
GSVIVT01001178001	GSVIVT01030190001
VviCRP2320_chr10_07M_1	GSVIVT01017351001
VviCRP2320_chr10_07M_1	VviCRP2320_chr9_21M_1
VviCRP2320_chr10_07M_1	VviCRP2320_chr9_04M_1
VviCRP3600_chr11_06M_1	GSVIVT01016787001
VviCRP1950_chr14_23M_2	VviCRP1950_chr9_10M_1
VviCRP3610_chr18_19M_1	GSVIVT01016787001
VviCRP2480_chr19_02M_1	VviCRP2350_chr9_04M_4
VviCRP2350_chr19_09M_1	VviCRP2350_chr9_04M_1
VviCRP2510_chr3_05M_1	VviCRP2320_chr9_04M_1
VviCRP2510_chr3_05M_1	GSVIVT01017351001
GSVIVT01035739001	VviCRP2320_chr9_04M_1
GSVIVT01035739001	GSVIVT01017351001
VviCRP2350_chr4_03M_1	VviCRP2350_chr9_04M_3
VviCRP2700_chr7_15M_1	VviCRP2350_chr9_04M_2
GSVIVT01001183001	GSVIVT01017351001
VviCRP3860_chr8_10M_2	VviCRP2350_chr9_04M_6
VviCRP2350_chr9_04M_1	GSVIVT01017351001
Solyc01g066910.2.1	Solyc01g105010.2.1
Solyc01g081600.2.1	Solyc01g103060.2.1
Solyc01g103060.2.1	Solyc01g105010.2.1
Solyc01g081580.1.1	Solyc01g090350.2.1
Solyc01g090350.2.1	Solyc01g095780.2.1
Solyc01g005990.2.1	Solyc01g090360.2.1
SlyCRP2700_SL2.40ch01_89M_1	SlyCRP2700_SL2.40ch02_41M_1
Solyc01g111210.2.1	Solyc02g094330.2.1
Solyc01g081600.2.1	SlyCRP4920_SL2.40ch02_43M_1
Solyc01g005990.2.1	SlyCRP3990_SL2.40ch02_44M_1
Solyc01g109390.2.1	SlyCRP4920_SL2.40ch02_43M_1
Solyc02g036180.1.1	Solyc02g080920.1.1
Solyc02g061770.2.1	Solyc02g082920.2.1
Solyc02g078100.2.1	Solyc02g089250.2.1
SlyCRP1940_SL2.40ch02_31M_1	Solyc02g089080.2.1
SlyCRP3370_SL2.40ch02_36M_1	Solyc02g094330.2.1
Solyc01g109390.2.1	SlyCRP4920_SL2.40ch03_61M_1
Solyc01g109390.2.1	SlyCRP4220_SL2.40ch03_63M_1
Solyc01g009590.2.1	SlyCRP4630_SL2.40ch03_62M_1
Solyc01g073680.2.1	SlyCRP4630_SL2.40ch03_62M_1
Solyc01g086830.2.1	Solyc03g005200.2.1
Solyc01g009590.2.1	SlyCRP4220_SL2.40ch03_63M_1
Solyc01g103060.2.1	Solyc03g118580.2.1
Solyc01g105010.2.1	Solyc03g118580.2.1
Solyc01g103060.2.1	SlyCRP4630_SL2.40ch03_62M_1
Solyc01g090350.2.1	SlyCRP4630_SL2.40ch03_62M_1
Solyc01g109390.2.1	SlyCRP4630_SL2.40ch03_62M_1
Solyc01g109390.2.1	SlyCRP4920_SL2.40ch03_10M_1
Solyc01g109390.2.1	Solyc03g005200.2.1
Solyc01g081600.2.1	Solyc03g005200.2.1
Solyc01g009590.2.1	SlyCRP4380_SL2.40ch03_07M_1
Solyc01g090970.2.1	SlyCRP4820_SL2.40ch03_47M_01
Solyc01g066910.2.1	Solyc03g079880.2.1
SlyCRP0100_SL2.40ch01_09M_2	SlyCRP4820_SL2.40ch03_47M_11
Solyc01g090350.2.1	SlyCRP4050_SL2.40ch03_07M_1
Solyc01g090350.2.1	SlyCRP4920_SL2.40ch03_61M_1
SlyCRP3370_SL2.40ch02_36M_1	Solyc03g006170.2.1
SlyCRP4920_SL2.40ch02_43M_1	SlyCRP4920_SL2.40ch03_61M_1
Solyc02g078040.2.1	Solyc03g006170.2.1
SlyCRP4920_SL2.40ch02_43M_1	SlyCRP4920_SL2.40ch03_10M_1
SlyCRP3990_SL2.40ch02_44M_1	SlyCRP4920_SL2.40ch03_61M_1
SlyCRP3990_SL2.40ch02_44M_1	SlyCRP4050_SL2.40ch03_07M_1
SlyCRP2700_SL2.40ch02_41M_1	Solyc03g116060.2.1
SlyCRP3990_SL2.40ch02_44M_1	SlyCRP4920_SL2.40ch03_10M_1
Solyc02g089250.2.1	SlyCRP3330_SL2.40ch03_17M_1
Solyc02g080920.1.1	Solyc03g031580.1.1
SlyCRP2700_SL2.40ch02_41M_1	SlyCRP2700_SL2.40ch03_58M_1
Solyc02g080920.1.1	Solyc03g120960.1.1
SlyCRP3800_SL2.40ch02_37M_1	SlyCRP4380_SL2.40ch03_07M_1
Solyc03g005200.2.1	Solyc03g118580.2.1
SlyCRP4630_SL2.40ch03_62M_1	SlyCRP4220_SL2.40ch03_63M_1
SlyCRP4380_SL2.40ch03_07M_1	SlyCRP4220_SL2.40ch03_63M_1
Solyc03g031580.1.1	Solyc03g116240.2.1
Solyc03g005200.2.1	SlyCRP4920_SL2.40ch03_61M_1
SlyCRP6020_SL2.40ch03_06M_1	SlyCRP6020_SL2.40ch03_54M_1
Solyc01g107370.2.1	Solyc04g078200.2.1
Solyc01g105010.2.1	SlyCRP1810_SL2.40ch04_63M_3
Solyc01g097270.2.1	Solyc04g072000.2.1
SlyCRP0100_SL2.40ch01_09M_1	SlyCRP0000_SL2.40ch04_57M_1
Solyc02g089350.2.1	Solyc04g078200.2.1
Solyc02g078050.2.1	Solyc04g054810.2.1
SlyCRP3370_SL2.40ch02_36M_1	Solyc04g054810.2.1
Solyc03g116060.2.1	SlyCRP2700_SL2.40ch04_07M_1
SlyCRP2700_SL2.40ch03_58M_1	Solyc04g078200.2.1
SlyCRP0000_SL2.40ch04_02M_1	SlyCRP0000_SL2.40ch04_57M_1
SlyCRP0000_SL2.40ch04_02M_1	SlyCRP0000_SL2.40ch04_02M_2
SlyCRP1600_SL2.40ch01_77M_1	Solyc05g048780.1.1
Solyc01g107370.2.1	Solyc05g006160.2.1
Solyc01g073680.2.1	SlyCRP4920_SL2.40ch05_03M_1
Solyc02g089250.2.1	Solyc05g051870.2.1
SlyCRP3800_SL2.40ch02_37M_1	SlyCRP3625_SL2.40ch05_01M_1
Solyc02g089250.2.1	Solyc05g052500.2.1
Solyc02g089350.2.1	SlyCRP4920_SL2.40ch05_03M_1
Solyc02g078050.2.1	SlyCRP3370_SL2.40ch05_61M_1
SlyCRP4920_SL2.40ch02_43M_1	SlyCRP4920_SL2.40ch05_03M_1
SlyCRP3370_SL2.40ch02_36M_1	Solyc05g052500.2.1
SlyCRP4920_SL2.40ch03_61M_1	SlyCRP4920_SL2.40ch05_03M_1
Solyc03g006170.2.1	Solyc05g051870.2.1
Solyc03g116450.1.1	SlyCRP3080_SL2.40ch05_60M_1
Solyc03g031480.2.1	SlyCRP1020_SL2.40ch05_02M_1
SlyCRP2700_SL2.40ch03_58M_1	Solyc05g006160.2.1
Solyc04g054810.2.1	Solyc05g051870.2.1
Solyc04g078200.2.1	Solyc05g006160.2.1
SlyCRP3610_SL2.40ch04_56M_1	SlyCRP3600_SL2.40ch05_04M_1
SlyCRP3625_SL2.40ch05_01M_1	SlyCRP3625_SL2.40ch05_02M_1
SlyCRP3625_SL2.40ch05_01M_1	SlyCRP3600_SL2.40ch05_04M_1
Solyc01g097270.2.1	Solyc06g053380.2.1
Solyc01g095780.2.1	SlyCRP3865_SL2.40ch06_34M_2
Solyc01g107370.2.1	Solyc06g069790.2.1
Solyc01g086830.2.1	Solyc06g069070.1.1
Solyc01g109390.2.1	SlyCRP4630_SL2.40ch06_45M_1
Solyc01g009590.2.1	SlyCRP4380_SL2.40ch06_21M_1
Solyc01g073680.2.1	Solyc06g054030.2.1
Solyc01g009590.2.1	Solyc06g069110.2.1
Solyc01g105010.2.1	Solyc06g069110.2.1
Solyc01g066910.2.1	Solyc06g069110.2.1
Solyc01g090350.2.1	Solyc06g054030.2.1
Solyc01g090360.2.1	SlyCRP4630_SL2.40ch06_33M_1
SlyCRP3990_SL2.40ch01_75M_2	Solyc06g054070.2.1
Solyc01g107710.2.1	Solyc06g034130.2.1
Solyc01g104690.2.1	Solyc06g008640.2.1
Solyc01g104710.2.1	Solyc06g008630.2.1
Solyc01g073680.2.1	SlyCRP4630_SL2.40ch06_45M_1
Solyc01g103060.2.1	SlyCRP3880_SL2.40ch06_00M_1
SlyCRP3300_SL2.40ch01_89M_1	Solyc06g074260.2.1
Solyc01g005990.2.1	Solyc06g069110.2.1
Solyc01g090970.2.1	SlyCRP4820_SL2.40ch06_37M_1
Solyc01g005990.2.1	SlyCRP4630_SL2.40ch06_45M_1
Solyc01g109390.2.1	Solyc06g069070.1.1
Solyc01g081580.1.1	Solyc06g065600.1.1
Solyc01g090360.2.1	Solyc06g069070.1.1
SlyCRP4920_SL2.40ch02_43M_1	Solyc06g069070.1.1
SlyCRP3990_SL2.40ch02_44M_1	Solyc06g069110.2.1
SlyCRP2700_SL2.40ch02_41M_1	SlyCRP2700_SL2.40ch06_01M_1
SlyCRP2700_SL2.40ch02_41M_1	Solyc06g069790.2.1
Solyc02g089250.2.1	SlyCRP3460_SL2.40ch06_30M_1
Solyc02g089350.2.1	Solyc06g069790.2.1
SlyCRP3990_SL2.40ch02_44M_1	SlyCRP3880_SL2.40ch06_00M_1
SlyCRP3990_SL2.40ch02_44M_1	SlyCRP4380_SL2.40ch06_21M_1
SlyCRP4920_SL2.40ch03_61M_1	Solyc06g069070.1.1
Solyc03g116060.2.1	Solyc06g069790.2.1
SlyCRP4820_SL2.40ch03_47M_01	SlyCRP4820_SL2.40ch06_37M_1
SlyCRP2700_SL2.40ch03_58M_1	Solyc06g069790.2.1
Solyc03g120290.2.1	Solyc06g066750.2.1
SlyCRP5940_SL2.40ch03_45M_1	Solyc06g073020.2.1
SlyCRP6020_SL2.40ch03_06M_1	SlyCRP6020_SL2.40ch06_40M_1
SlyCRP4630_SL2.40ch03_62M_1	Solyc06g069110.2.1
SlyCRP4820_SL2.40ch03_47M_08	SlyCRP4380_SL2.40ch06_21M_1
Solyc03g005200.2.1	Solyc06g065600.1.1
SlyCRP4920_SL2.40ch03_10M_1	Solyc06g069070.1.1
Solyc03g118580.2.1	Solyc06g069110.2.1
Solyc03g005200.2.1	Solyc06g069070.1.1
Solyc03g005210.2.1	Solyc06g069110.2.1
SlyCRP4630_SL2.40ch03_62M_1	Solyc06g059790.2.1
SlyCRP4220_SL2.40ch03_63M_1	SlyCRP4630_SL2.40ch06_45M_1
Solyc03g116060.2.1	SlyCRP2700_SL2.40ch06_01M_1
SlyCRP4630_SL2.40ch03_62M_1	SlyCRP4630_SL2.40ch06_45M_1
Solyc03g116060.2.1	SlyCRP2700_SL2.40ch06_45M_1
Solyc03g005200.2.1	SlyCRP3880_SL2.40ch06_00M_1
Solyc03g005210.2.1	SlyCRP3880_SL2.40ch06_00M_2
SlyCRP6020_SL2.40ch03_54M_1	SlyCRP6020_SL2.40ch06_40M_1
SlyCRP4380_SL2.40ch03_07M_1	SlyCRP4380_SL2.40ch06_21M_1
SlyCRP4630_SL2.40ch03_00M_2	Solyc06g054060.1.1
Solyc03g005200.2.1	SlyCRP4630_SL2.40ch06_45M_1
Solyc03g079880.2.1	Solyc06g069110.2.1
SlyCRP2700_SL2.40ch03_58M_1	SlyCRP2700_SL2.40ch06_01M_1
Solyc03g031490.2.1	Solyc06g061230.2.1
SlyCRP4630_SL2.40ch03_62M_1	Solyc06g073660.2.1
Solyc04g078200.2.1	Solyc06g069790.2.1
SlyCRP0000_SL2.40ch04_02M_1	Solyc06g008640.2.1
Solyc04g078200.2.1	SlyCRP2700_SL2.40ch06_01M_1
SlyCRP2700_SL2.40ch05_00M_1	SlyCRP2510_SL2.40ch06_02M_5
SlyCRP4920_SL2.40ch05_03M_1	Solyc06g069070.1.1
SlyCRP2480_SL2.40ch05_63M_1	Solyc06g008680.2.1
SlyCRP2700_SL2.40ch06_01M_1	SlyCRP2700_SL2.40ch06_45M_1
Solyc06g069790.2.1	SlyCRP2700_SL2.40ch06_45M_1
Solyc06g054030.2.1	SlyCRP4630_SL2.40ch06_45M_1
SlyCRP4630_SL2.40ch06_33M_1	Solyc06g065600.1.1
SlyCRP3880_SL2.40ch06_00M_1	Solyc06g065600.1.1
Solyc06g059790.2.1	SlyCRP4630_SL2.40ch06_45M_1
Solyc06g059790.2.1	Solyc06g073660.2.1
Solyc06g069110.2.1	Solyc06g073660.2.1
Solyc01g097240.2.1	Solyc07g006390.1.1
Solyc01g067900.2.1	SlyCRP1760_SL2.40ch07_62M_1
Solyc01g073680.2.1	Solyc07g065110.1.1
Solyc01g081580.1.1	Solyc07g053780.2.1
Solyc01g066910.2.1	Solyc07g065110.1.1
Solyc01g009590.2.1	Solyc07g065110.1.1
SlyCRP1010_SL2.40ch01_68M_1	Solyc07g049140.2.1
SlyCRP2850_SL2.40ch02_38M_1	SlyCRP2850_SL2.40ch07_63M_1
Solyc02g089250.2.1	Solyc07g062560.2.1
Solyc02g080920.1.1	SlyCRP3080_SL2.40ch07_62M_1
Solyc02g078040.2.1	Solyc07g062560.2.1
Solyc03g006170.2.1	Solyc07g062560.2.1
Solyc03g031580.1.1	SlyCRP3080_SL2.40ch07_62M_1
SlyCRP4380_SL2.40ch03_07M_1	Solyc07g065110.1.1
SlyCRP4050_SL2.40ch03_07M_1	Solyc07g053780.2.1
SlyCRP4630_SL2.40ch03_62M_1	Solyc07g053780.2.1
Solyc03g031480.2.1	Solyc07g049140.2.1
SlyCRP5545_SL2.40ch03_08M_1	SlyCRP5545_SL2.40ch07_60M_1
SlyCRP0300_SL2.40ch03_52M_1	SlyCRP0060_SL2.40ch07_02M_1
SlyCRP4630_SL2.40ch03_62M_1	Solyc07g065110.1.1
SlyCRP4820_SL2.40ch03_47M_01	SlyCRP4820_SL2.40ch07_53M_1
SlyCRP4220_SL2.40ch03_63M_1	Solyc07g065110.1.1
Solyc03g120960.1.1	SlyCRP3080_SL2.40ch07_62M_1
SlyCRP0000_SL2.40ch04_02M_2	SlyCRP0120_SL2.40ch07_04M_01
SlyCRP0000_SL2.40ch04_02M_1	SlyCRP0110_SL2.40ch07_00M_1
SlyCRP0000_SL2.40ch04_57M_1	SlyCRP0020_SL2.40ch07_01M_1
SlyCRP1810_SL2.40ch04_63M_3	SlyCRP1760_SL2.40ch07_62M_1
SlyCRP0000_SL2.40ch04_02M_2	SlyCRP0020_SL2.40ch07_01M_1
SlyCRP0000_SL2.40ch04_02M_2	Solyc07g005630.2.1
SlyCRP0000_SL2.40ch04_02M_1	SlyCRP0020_SL2.40ch07_06M_1
SlyCRP1810_SL2.40ch04_63M_2	Solyc07g009230.2.1
SlyCRP0000_SL2.40ch04_02M_1	SlyCRP0120_SL2.40ch07_04M_01
SlyCRP0000_SL2.40ch04_57M_1	SlyCRP0120_SL2.40ch07_04M_01
Solyc05g012170.1.1	SlyCRP6200_SL2.40ch07_00M_1
Solyc05g012170.1.1	SlyCRP6200_SL2.40ch07_56M_1
SlyCRP1004_SL2.40ch05_02M_1	SlyCRP1015_SL2.40ch07_01M_1
SlyCRP1004_SL2.40ch05_02M_1	Solyc07g049140.2.1
SlyCRP3460_SL2.40ch06_30M_1	Solyc07g062560.2.1
Solyc06g069110.2.1	Solyc07g065110.1.1
SlyCRP3710_SL2.40ch06_27M_1	SlyCRP3730_SL2.40ch07_01M_1
Solyc06g008630.2.1	SlyCRP0220_SL2.40ch07_02M_1
SlyCRP4820_SL2.40ch06_37M_1	SlyCRP4820_SL2.40ch07_53M_1
Solyc06g008640.2.1	Solyc07g005630.2.1
SlyCRP3880_SL2.40ch06_00M_1	Solyc07g053780.2.1
SlyCRP0020_SL2.40ch07_01M_1	SlyCRP0000_SL2.40ch07_02M_1
Solyc07g005630.2.1	Solyc07g017570.2.1
SlyCRP1600_SL2.40ch01_77M_1	SlyCRP1600_SL2.40ch08_61M_1
Solyc01g090970.2.1	SlyCRP4810_SL2.40ch08_59M_1
Solyc01g010400.1.1	SlyCRP1600_SL2.40ch08_56M_1
Solyc01g103060.2.1	Solyc08g007460.2.1
Solyc01g090350.2.1	SlyCRP3860_SL2.40ch08_53M_1
Solyc01g095780.2.1	SlyCRP3860_SL2.40ch08_53M_1
Solyc01g010400.1.1	SlyCRP1600_SL2.40ch08_61M_1
Solyc01g107710.2.1	SlyCRP2840_SL2.40ch08_52M_1
Solyc01g103060.2.1	SlyCRP3860_SL2.40ch08_53M_1
Solyc01g005990.2.1	SlyCRP3880_SL2.40ch08_53M_1
Solyc01g008940.2.1	SlyCRP0530_SL2.40ch08_00M_2
Solyc01g090970.2.1	SlyCRP4810_SL2.40ch08_59M_6
SlyCRP3990_SL2.40ch02_44M_1	Solyc08g007460.2.1
Solyc02g089350.2.1	SlyCRP2570_SL2.40ch08_00M_1
SlyCRP2700_SL2.40ch03_58M_1	SlyCRP2570_SL2.40ch08_00M_1
SlyCRP4920_SL2.40ch03_10M_1	SlyCRP3860_SL2.40ch08_53M_1
SlyCRP1600_SL2.40ch03_04M_1	SlyCRP1600_SL2.40ch08_56M_1
SlyCRP4920_SL2.40ch03_61M_1	SlyCRP3860_SL2.40ch08_53M_1
Solyc03g120290.2.1	Solyc08g067940.2.1
SlyCRP4920_SL2.40ch03_61M_1	Solyc08g007460.2.1
SlyCRP4820_SL2.40ch03_47M_01	SlyCRP4810_SL2.40ch08_55M_1
Solyc04g078200.2.1	SlyCRP2570_SL2.40ch08_00M_1
SlyCRP1810_SL2.40ch04_63M_3	SlyCRP1600_SL2.40ch08_56M_1
SlyCRP0770_SL2.40ch05_05M_1	SlyCRP0530_SL2.40ch08_00M_1
Solyc06g065600.1.1	SlyCRP3860_SL2.40ch08_53M_1
Solyc06g069110.2.1	SlyCRP3860_SL2.40ch08_53M_1
SlyCRP4820_SL2.40ch06_37M_1	SlyCRP4810_SL2.40ch08_55M_1
Solyc06g069070.1.1	Solyc08g007460.2.1
SlyCRP4820_SL2.40ch06_35M_1	SlyCRP4810_SL2.40ch08_59M_1
Solyc07g065110.1.1	Solyc08g007460.2.1
SlyCRP3600_SL2.40ch07_02M_1	SlyCRP3600_SL2.40ch08_00M_1
Solyc07g053780.2.1	SlyCRP3880_SL2.40ch08_53M_3
SlyCRP2850_SL2.40ch07_63M_1	SlyCRP2840_SL2.40ch08_52M_1
SlyCRP5520_SL2.40ch07_00M_1	SlyCRP5500_SL2.40ch08_58M_1
Solyc07g007860.1.1	SlyCRP4820_SL2.40ch08_00M_1
Solyc08g007460.2.1	Solyc08g079250.2.1
SlyCRP4820_SL2.40ch08_00M_1	SlyCRP4810_SL2.40ch08_55M_1
SlyCRP4810_SL2.40ch08_55M_1	SlyCRP4810_SL2.40ch08_59M_1
Solyc01g099520.2.1	SlyCRP1760_SL2.40ch09_62M_1
Solyc01g009590.2.1	Solyc09g065420.2.1
Solyc01g103060.2.1	Solyc09g065410.2.1
Solyc01g073680.2.1	Solyc09g082270.2.1
Solyc01g103060.2.1	Solyc09g082270.2.1
Solyc01g067900.2.1	SlyCRP1760_SL2.40ch09_62M_1
Solyc01g081590.2.1	Solyc09g082270.2.1
Solyc01g097470.2.1	SlyCRP3020_SL2.40ch09_63M_1
Solyc01g086830.2.1	Solyc09g082270.2.1
Solyc01g005990.2.1	Solyc09g082270.2.1
Solyc01g009590.2.1	SlyCRP4220_SL2.40ch09_23M_1
Solyc01g095780.2.1	Solyc09g065410.2.1
SlyCRP1910_SL2.40ch02_46M_1	SlyCRP1920_SL2.40ch09_66M_1
SlyCRP3990_SL2.40ch02_44M_1	Solyc09g082270.2.1
SlyCRP2340_SL2.40ch02_31M_1	Solyc09g075880.2.1
SlyCRP3990_SL2.40ch02_44M_1	SlyCRP3860_SL2.40ch09_01M_1
SlyCRP3990_SL2.40ch02_44M_1	Solyc09g018010.2.1
SlyCRP4920_SL2.40ch02_43M_1	Solyc09g065410.2.1
Solyc03g005200.2.1	Solyc09g065410.2.1
SlyCRP4630_SL2.40ch03_00M_2	Solyc09g065420.2.1
SlyCRP4920_SL2.40ch03_61M_1	Solyc09g065420.2.1
SlyCRP4050_SL2.40ch03_07M_1	SlyCRP3860_SL2.40ch09_01M_1
Solyc03g005200.2.1	Solyc09g082270.2.1
SlyCRP0300_SL2.40ch03_52M_1	Solyc09g075880.2.1
SlyCRP3020_SL2.40ch03_62M_1	SlyCRP3020_SL2.40ch09_63M_1
SlyCRP4220_SL2.40ch03_63M_1	Solyc09g082280.2.1
SlyCRP4820_SL2.40ch03_47M_02	Solyc09g065420.2.1
SlyCRP4820_SL2.40ch03_47M_06	Solyc09g065410.2.1
SlyCRP4220_SL2.40ch03_63M_1	Solyc09g065420.2.1
SlyCRP4050_SL2.40ch04_47M_1	Solyc09g065420.2.1
SlyCRP3625_SL2.40ch05_01M_1	Solyc09g064640.1.1
SlyCRP1410_SL2.40ch05_04M_1	SlyCRP1120_SL2.40ch09_64M_2
Solyc05g052500.2.1	SlyCRP3430_SL2.40ch09_02M_1
Solyc06g008640.2.1	SlyCRP0000_SL2.40ch09_61M_1
Solyc06g065600.1.1	SlyCRP3860_SL2.40ch09_01M_1
SlyCRP3880_SL2.40ch06_00M_1	Solyc09g082270.2.1
SlyCRP3880_SL2.40ch06_00M_2	SlyCRP4690_SL2.40ch09_63M_1
SlyCRP0330_SL2.40ch06_45M_1	SlyCRP0300_SL2.40ch09_66M_1
Solyc06g065600.1.1	Solyc09g082270.2.1
Solyc06g084180.2.1	Solyc09g065450.2.1
SlyCRP4630_SL2.40ch06_45M_1	Solyc09g065410.2.1
Solyc06g054030.2.1	Solyc09g082270.2.1
Solyc06g054030.2.1	Solyc09g065410.2.1
Solyc06g065600.1.1	Solyc09g065420.2.1
SlyCRP3460_SL2.40ch06_30M_1	SlyCRP3430_SL2.40ch09_02M_1
Solyc06g069070.1.1	Solyc09g065420.2.1
Solyc06g069110.2.1	Solyc09g065410.2.1
Solyc06g065600.1.1	Solyc09g018010.2.1
Solyc06g065600.1.1	Solyc09g082270.2.1
SlyCRP0110_SL2.40ch07_00M_1	SlyCRP0000_SL2.40ch09_61M_1
Solyc08g007460.2.1	SlyCRP3860_SL2.40ch09_01M_1
SlyCRP3880_SL2.40ch08_53M_3	Solyc09g065420.2.1
SlyCRP4810_SL2.40ch08_59M_6	Solyc09g082270.2.1
Solyc09g065410.2.1	Solyc09g082270.2.1
SlyCRP3860_SL2.40ch09_01M_1	Solyc09g082270.2.1
SlyCRP3860_SL2.40ch09_01M_1	Solyc09g018010.2.1
SlyCRP1760_SL2.40ch09_62M_1	SlyCRP1920_SL2.40ch09_66M_1
SlyCRP3300_SL2.40ch01_89M_1	SlyCRP3300_SL2.40ch10_51M_1
Solyc01g095780.2.1	SlyCRP4200_SL2.40ch10_04M_1
Solyc01g066910.2.1	SlyCRP3860_SL2.40ch10_58M_9
SlyCRP1010_SL2.40ch01_68M_1	SlyCRP1025_SL2.40ch10_57M_1
Solyc01g095780.2.1	SlyCRP3860_SL2.40ch10_58M_9
Solyc01g097270.2.1	SlyCRP5730_SL2.40ch10_57M_3
Solyc01g009590.2.1	SlyCRP4200_SL2.40ch10_04M_2
Solyc01g097270.2.1	Solyc10g055790.1.1
Solyc01g103060.2.1	SlyCRP3860_SL2.40ch10_58M_1
Solyc01g105010.2.1	SlyCRP3860_SL2.40ch10_58M_9
Solyc01g097270.2.1	SlyCRP5790_SL2.40ch10_06M_1
Solyc01g066910.2.1	SlyCRP4220_SL2.40ch10_37M_1
Solyc01g005990.2.1	SlyCRP4200_SL2.40ch10_04M_1
Solyc01g109390.2.1	SlyCRP4220_SL2.40ch10_37M_1
SlyCRP2860_SL2.40ch02_38M_1	SlyCRP2860_SL2.40ch10_03M_1
SlyCRP3990_SL2.40ch02_44M_1	SlyCRP4200_SL2.40ch10_04M_1
SlyCRP4050_SL2.40ch03_07M_1	SlyCRP3860_SL2.40ch10_58M_9
Solyc03g006170.2.1	Solyc10g007270.2.1
SlyCRP4380_SL2.40ch03_07M_1	SlyCRP4200_SL2.40ch10_04M_2
Solyc05g052500.2.1	Solyc10g007270.2.1
Solyc05g041140.2.1	Solyc10g018480.1.1
SlyCRP3880_SL2.40ch06_00M_1	SlyCRP4140_SL2.40ch10_02M_1
SlyCRP3880_SL2.40ch06_00M_1	SlyCRP4200_SL2.40ch10_04M_1
SlyCRP3880_SL2.40ch06_00M_2	SlyCRP4200_SL2.40ch10_04M_2
SlyCRP4730_SL2.40ch06_22M_1	Solyc10g018480.1.1
Solyc06g069110.2.1	SlyCRP3990_SL2.40ch10_20M_1
SlyCRP4630_SL2.40ch06_45M_1	SlyCRP4140_SL2.40ch10_02M_1
Solyc06g059790.2.1	SlyCRP3860_SL2.40ch10_58M_9
Solyc06g069110.2.1	SlyCRP3860_SL2.40ch10_58M_2
Solyc07g053780.2.1	SlyCRP4140_SL2.40ch10_02M_1
Solyc07g049140.2.1	SlyCRP1025_SL2.40ch10_57M_1
Solyc07g062560.2.1	Solyc10g007270.2.1
Solyc07g053780.2.1	SlyCRP3860_SL2.40ch10_58M_2
SlyCRP1015_SL2.40ch07_01M_1	SlyCRP1025_SL2.40ch10_57M_1
SlyCRP6200_SL2.40ch07_56M_1	SlyCRP0500_SL2.40ch10_57M_1
SlyCRP3860_SL2.40ch08_53M_1	SlyCRP3860_SL2.40ch10_58M_1
Solyc08g067940.2.1	Solyc10g007870.2.1
SlyCRP3880_SL2.40ch08_53M_1	SlyCRP4200_SL2.40ch10_04M_2
SlyCRP3860_SL2.40ch09_01M_1	SlyCRP4200_SL2.40ch10_04M_1
Solyc09g082270.2.1	SlyCRP3860_SL2.40ch10_58M_9
SlyCRP4220_SL2.40ch09_23M_1	SlyCRP4220_SL2.40ch10_37M_1
SlyCRP3860_SL2.40ch09_01M_1	SlyCRP4140_SL2.40ch10_02M_1
SlyCRP4200_SL2.40ch10_04M_1	SlyCRP3860_SL2.40ch10_58M_1
SlyCRP1600_SL2.40ch01_77M_1	SlyCRP1600_SL2.40ch11_51M_1
Solyc01g107370.2.1	SlyCRP2700_SL2.40ch11_04M_1
Solyc01g090350.2.1	SlyCRP4580_SL2.40ch11_52M_1
Solyc01g005990.2.1	SlyCRP4580_SL2.40ch11_52M_1
Solyc01g105010.2.1	SlyCRP4580_SL2.40ch11_52M_1
Solyc01g010400.1.1	SlyCRP1600_SL2.40ch11_51M_1
Solyc01g104710.2.1	SlyCRP2350_SL2.40ch11_00M_1
SlyCRP2700_SL2.40ch01_89M_1	SlyCRP2700_SL2.40ch11_04M_1
Solyc02g089350.2.1	SlyCRP2700_SL2.40ch11_04M_1
Solyc02g089250.2.1	SlyCRP3360_SL2.40ch11_05M_1
SlyCRP2850_SL2.40ch02_38M_1	SlyCRP2850_SL2.40ch11_50M_1
SlyCRP4630_SL2.40ch03_62M_1	SlyCRP4580_SL2.40ch11_52M_1
Solyc03g118580.2.1	SlyCRP4580_SL2.40ch11_52M_1
Solyc03g005200.2.1	SlyCRP4580_SL2.40ch11_52M_1
Solyc03g116060.2.1	SlyCRP2700_SL2.40ch11_04M_1
SlyCRP4220_SL2.40ch03_63M_1	SlyCRP4580_SL2.40ch11_52M_1
SlyCRP2700_SL2.40ch03_58M_1	SlyCRP2700_SL2.40ch11_08M_1
SlyCRP4380_SL2.40ch03_07M_1	SlyCRP3610_SL2.40ch11_00M_1
SlyCRP0000_SL2.40ch04_02M_2	SlyCRP0000_SL2.40ch11_01M_1
SlyCRP3610_SL2.40ch04_56M_1	SlyCRP3610_SL2.40ch11_00M_1
SlyCRP0000_SL2.40ch04_02M_1	SlyCRP0000_SL2.40ch11_01M_1
SlyCRP0000_SL2.40ch04_02M_2	SlyCRP0000_SL2.40ch11_01M_2
Solyc04g078200.2.1	SlyCRP2700_SL2.40ch11_04M_1
SlyCRP3600_SL2.40ch05_04M_1	SlyCRP3610_SL2.40ch11_00M_1
Solyc06g059790.2.1	SlyCRP3610_SL2.40ch11_00M_1
Solyc06g069790.2.1	SlyCRP2700_SL2.40ch11_08M_1
Solyc06g064480.2.1	SlyCRP2340_SL2.40ch11_08M_1
SlyCRP2700_SL2.40ch06_01M_1	SlyCRP2700_SL2.40ch11_08M_1
SlyCRP4630_SL2.40ch06_45M_1	SlyCRP4580_SL2.40ch11_52M_1
SlyCRP2700_SL2.40ch06_45M_1	SlyCRP2700_SL2.40ch11_04M_1
Solyc07g009260.2.1	SlyCRP0000_SL2.40ch11_01M_2
SlyCRP2345_SL2.40ch07_01M_1	SlyCRP2350_SL2.40ch11_00M_1
SlyCRP1015_SL2.40ch07_01M_3	SlyCRP1600_SL2.40ch11_51M_1
SlyCRP0860_SL2.40ch07_60M_1	SlyCRP0830_SL2.40ch11_46M_1
SlyCRP0110_SL2.40ch07_00M_1	SlyCRP0000_SL2.40ch11_01M_1
SlyCRP0020_SL2.40ch07_01M_1	SlyCRP0000_SL2.40ch11_01M_2
Solyc07g007250.2.1	SlyCRP1600_SL2.40ch11_51M_2
SlyCRP0110_SL2.40ch07_00M_1	SlyCRP0000_SL2.40ch11_01M_2
SlyCRP0020_SL2.40ch07_01M_1	SlyCRP0000_SL2.40ch11_01M_1
SlyCRP2840_SL2.40ch08_52M_1	SlyCRP2850_SL2.40ch11_50M_1
SlyCRP2840_SL2.40ch08_52M_1	SlyCRP2830_SL2.40ch11_53M_1
SlyCRP0300_SL2.40ch09_66M_1	SlyCRP0000_SL2.40ch11_01M_2
Solyc09g065410.2.1	SlyCRP4580_SL2.40ch11_52M_1
SlyCRP3860_SL2.40ch10_58M_9	SlyCRP4580_SL2.40ch11_52M_1
SlyCRP5790_SL2.40ch10_06M_1	Solyc11g020450.1.1
Solyc10g055790.1.1	Solyc11g020450.1.1
SlyCRP3860_SL2.40ch10_58M_6	SlyCRP4580_SL2.40ch11_52M_1
SlyCRP2860_SL2.40ch10_03M_1	SlyCRP2850_SL2.40ch11_50M_1
Solyc01g107370.2.1	SlyCRP2700_SL2.40ch12_62M_1
Solyc01g103060.2.1	Solyc12g098630.1.1
Solyc01g067900.2.1	SlyCRP1760_SL2.40ch12_00M_1
Solyc01g111210.2.1	SlyCRP3370_SL2.40ch12_05M_1
Solyc02g089350.2.1	SlyCRP2700_SL2.40ch12_62M_1
SlyCRP1910_SL2.40ch02_46M_1	SlyCRP1870_SL2.40ch12_64M_1
Solyc02g078040.2.1	Solyc12g098780.1.1
SlyCRP1910_SL2.40ch02_46M_1	Solyc12g005460.1.1
Solyc02g089080.2.1	Solyc12g005460.1.1
SlyCRP1910_SL2.40ch02_46M_1	SlyCRP1760_SL2.40ch12_04M_1
SlyCRP2700_SL2.40ch02_41M_1	Solyc12g089300.1.1
SlyCRP1885_SL2.40ch02_06M_1	SlyCRP1760_SL2.40ch12_04M_1
SlyCRP3370_SL2.40ch02_36M_1	SlyCRP3370_SL2.40ch12_05M_1
SlyCRP2700_SL2.40ch02_41M_1	SlyCRP2700_SL2.40ch12_62M_1
Solyc02g078040.2.1	Solyc12g014240.1.1
SlyCRP3370_SL2.40ch02_36M_1	SlyCRP3420_SL2.40ch12_00M_1
SlyCRP2700_SL2.40ch03_58M_1	SlyCRP2700_SL2.40ch12_62M_1
Solyc03g006170.2.1	SlyCRP3370_SL2.40ch12_05M_1
SlyCRP2700_SL2.40ch03_58M_1	Solyc12g089300.1.1
SlyCRP4820_SL2.40ch03_47M_01	SlyCRP4820_SL2.40ch12_05M_1
Solyc03g116060.2.1	SlyCRP2700_SL2.40ch12_62M_1
SlyCRP0000_SL2.40ch04_02M_1	Solyc12g014580.1.1
Solyc04g072000.2.1	Solyc12g098810.1.1
Solyc04g078200.2.1	SlyCRP2700_SL2.40ch12_62M_1
Solyc04g054810.2.1	Solyc12g014240.1.1
Solyc04g078200.2.1	Solyc12g042500.1.1
SlyCRP0000_SL2.40ch04_02M_1	SlyCRP2510_SL2.40ch12_05M_1
SlyCRP3360_SL2.40ch04_04M_3	SlyCRP3380_SL2.40ch12_03M_1
Solyc04g054810.2.1	SlyCRP3370_SL2.40ch12_05M_1
SlyCRP3600_SL2.40ch05_04M_1	SlyCRP3600_SL2.40ch12_03M_1
Solyc05g006160.2.1	Solyc12g089300.1.1
SlyCRP3625_SL2.40ch05_01M_1	SlyCRP3600_SL2.40ch12_03M_1
Solyc05g052500.2.1	Solyc12g014240.1.1
Solyc05g051870.2.1	SlyCRP3420_SL2.40ch12_00M_1
Solyc05g051870.2.1	Solyc12g098780.1.1
Solyc05g052500.2.1	SlyCRP3370_SL2.40ch12_05M_1
SlyCRP3460_SL2.40ch06_30M_1	Solyc12g014240.1.1
Solyc06g069790.2.1	Solyc12g089300.1.1
SlyCRP4820_SL2.40ch06_37M_1	SlyCRP4820_SL2.40ch12_05M_1
Solyc06g053380.2.1	SlyCRP5660_SL2.40ch12_64M_1
Solyc06g008630.2.1	Solyc12g062910.1.1
SlyCRP4820_SL2.40ch06_37M_1	Solyc12g009650.1.1
SlyCRP2700_SL2.40ch06_45M_1	Solyc12g042500.1.1
SlyCRP4820_SL2.40ch07_53M_1	Solyc12g009650.1.1
Solyc07g007860.1.1	Solyc12g014620.1.1
SlyCRP4820_SL2.40ch07_53M_1	Solyc12g014630.1.1
SlyCRP1015_SL2.40ch07_01M_1	Solyc12g062910.1.1
SlyCRP1760_SL2.40ch07_62M_1	SlyCRP1760_SL2.40ch12_04M_1
Solyc07g062560.2.1	SlyCRP3370_SL2.40ch12_05M_1
SlyCRP3600_SL2.40ch07_02M_1	SlyCRP3600_SL2.40ch12_03M_1
Solyc07g007860.1.1	Solyc12g009650.1.1
Solyc07g062560.2.1	Solyc12g005150.1.1
SlyCRP3600_SL2.40ch08_00M_1	Solyc12g009850.1.1
SlyCRP3430_SL2.40ch09_02M_1	Solyc12g098780.1.1
Solyc09g098540.2.1	SlyCRP5660_SL2.40ch12_64M_1
Solyc09g098540.2.1	Solyc12g098810.1.1
Solyc09g075410.2.1	Solyc12g098780.1.1
SlyCRP1920_SL2.40ch09_66M_1	Solyc12g005460.1.1
Solyc10g007270.2.1	SlyCRP3370_SL2.40ch12_05M_1
Solyc10g007270.2.1	Solyc12g014240.1.1
SlyCRP3380_SL2.40ch10_02M_1	SlyCRP3380_SL2.40ch12_03M_1
SlyCRP3380_SL2.40ch10_02M_1	Solyc12g011010.1.1
SlyCRP2700_SL2.40ch11_04M_1	SlyCRP2700_SL2.40ch12_62M_1
SlyCRP2700_SL2.40ch11_08M_1	SlyCRP2700_SL2.40ch12_62M_1
SlyCRP2700_SL2.40ch11_04M_1	Solyc12g089300.1.1
SlyCRP2700_SL2.40ch11_08M_1	SlyCRP2700_SL2.40ch12_43M_1
Solyc12g038700.1.1	SlyCRP3440_SL2.40ch12_64M_1
SlyCRP1760_SL2.40ch12_00M_1	SlyCRP1760_SL2.40ch12_04M_1
Solyc12g042520.1.1	SlyCRP2700_SL2.40ch12_62M_1
Solyc12g005460.1.1	SlyCRP1870_SL2.40ch12_64M_1
SlyCRP1760_SL2.40ch12_00M_1	SlyCRP1870_SL2.40ch12_64M_1
SlyCRP3370_SL2.40ch12_05M_1	Solyc12g098780.1.1
SbiCRP0000_chromosome_1_52M_1	Sb01g048380.1
Sb01g025970.1	Sb01g041220.1
Sb01g029450.1	Sb01g050360.1
Sb01g029610.1	Sb01g050420.1
Sb01g009990.1	Sb01g029610.1
Sb01g044330.1	Sb01g046080.1
Sb01g021600.1	Sb01g046370.1
Sb01g007360.1	Sb01g014890.1
Sb01g005410.1	Sb01g012620.1
Sb01g005420.1	Sb01g012630.1
Sb01g036750.1	Sb01g046080.1
SbiCRP5503_chromosome_1_05M_1	SbiCRP5510_chromosome_1_68M_1
Sb01g009990.1	Sb01g050420.1
Sb01g017700.1	Sb01g026220.1
Sb01g029450.1	Sb01g050420.1
Sb01g029610.1	Sb01g050360.1
Sb01g033830.1	Sb01g044330.1
Sb01g011270.1	Sb01g012620.1
Sb01g033830.1	Sb01g036750.1
Sb01g012620.1	Sb01g044330.1
Sb01g009990.1	SbiCRP4685_chromosome_1_10M_1
SbiCRP4310_chromosome_1_43M_2	Sb01g036750.1
Sb01g007360.1	Sb10g009640.1
Sb01g046080.1	Sb10g027810.1
SbiCRP5503_chromosome_1_45M_1	SbiCRP5400_chromosome_10_21M_1
Sb01g009990.1	Sb10g025210.1
Sb01g012620.1	Sb10g025210.1
Sb01g049830.1	Sb10g029330.1
Sb01g018580.1	Sb10g028070.1
Sb01g011270.1	Sb10g027810.1
Sb01g011270.1	Sb10g029740.1
Sb01g017700.1	Sb10g029330.1
Sb01g009990.1	Sb10g004790.1
Sb01g033830.1	SbiCRP4270_chromosome_10_00M_1
SbiCRP0000_chromosome_1_52M_2	SbiCRP0000_chromosome_10_56M_1
Sb01g036750.1	Sb10g021170.1
Sb01g005410.1	Sb10g029740.1
Sb01g014890.1	Sb10g009640.1
Sb01g036750.1	Sb10g029740.1
Sb01g018510.1	Sb10g028070.1
Sb10g000510.1	Sb10g025210.1
Sb10g027810.1	Sb10g029740.1
SbiCRP4270_chromosome_10_00M_1	SbiCRP4270_chromosome_10_04M_1
Sb01g033830.1	Sb02g039860.1
Sb01g035600.1	Sb02g042530.1
Sb01g035810.1	Sb02g042730.1
Sb01g012110.1	Sb02g001940.1
Sb01g011270.1	Sb02g037735.1
Sb01g048380.1	Sb02g036850.1
Sb01g044330.1	Sb02g005900.1
Sb01g011270.1	Sb02g004200.1
Sb01g012620.1	Sb02g005900.1
Sb01g026220.1	Sb02g009300.1
SbiCRP4310_chromosome_1_43M_2	Sb02g009320.1
Sb01g012630.1	Sb02g004200.1
Sb01g013620.1	Sb02g029420.1
Sb01g046080.1	Sb02g004200.1
Sb01g036750.1	Sb02g009300.1
Sb01g046080.1	Sb02g041700.1
Sb01g026925.1	Sb02g038110.1
Sb01g046080.1	Sb02g039860.1
Sb01g046080.1	Sb02g032910.1
Sb01g007360.1	Sb02g038110.1
Sb01g013620.1	Sb02g012930.1
Sb01g033830.1	SbiCRP4530_chromosome_2_72M_1
Sb01g007360.1	Sb02g024660.1
Sb01g005410.1	Sb02g004200.1
Sb01g011270.1	Sb02g039860.1
SbiCRP0000_chromosome_1_52M_2	Sb02g036850.1
SbiCRP5503_chromosome_1_70M_1	SbiCRP5503_chromosome_2_05M_1
Sb01g011270.1	Sb02g041700.1
Sb01g011270.1	Sb02g030420.1
Sb01g026220.1	Sb02g032910.1
Sb01g049830.1	Sb02g009300.1
Sb01g046080.1	Sb02g037735.1
Sb01g011270.1	Sb02g011170.1
Sb01g044330.1	Sb02g004130.1
Sb01g033830.1	Sb02g009300.1
Sb01g036750.1	Sb02g039860.1
SbiCRP5503_chromosome_1_45M_1	SbiCRP5503_chromosome_2_05M_1
Sb01g005410.1	Sb02g032910.1
Sb01g004610.1	Sb02g032910.1
Sb01g004610.1	Sb02g005900.1
Sb01g005410.1	Sb02g004130.1
Sb01g044330.1	Sb02g039860.1
Sb01g011270.1	Sb02g005900.1
Sb01g012620.1	Sb02g004220.1
Sb01g012630.1	Sb02g007380.1
Sb01g011270.1	Sb02g009300.1
Sb01g046080.1	Sb02g030420.1
Sb01g033830.1	Sb02g032910.1
Sb01g048140.1	Sb02g028770.1
Sb01g005410.1	Sb02g009300.1
Sb01g014890.1	Sb02g038110.1
SbiCRP4310_chromosome_1_43M_2	Sb02g005900.1
Sb01g014890.1	Sb02g024660.1
Sb10g027810.1	Sb02g005900.1
Sb10g027810.1	Sb02g004130.1
Sb10g000510.1	Sb02g041710.1
SbiCRP4070_chromosome_10_46M_1	SbiCRP4500_chromosome_2_67M_1
Sb10g027810.1	Sb02g032910.1
SbiCRP4270_chromosome_10_00M_1	Sb02g009320.1
Sb10g009640.1	Sb02g038110.1
Sb10g021170.1	Sb02g004200.1
Sb10g027810.1	Sb02g039860.1
Sb10g029740.1	Sb02g004220.1
Sb10g029330.1	Sb02g009300.1
Sb10g029740.1	Sb02g041700.1
Sb02g002495.1	Sb02g006550.1
Sb02g004130.1	Sb02g037735.1
Sb02g007390.1	Sb02g036850.1
Sb02g037735.1	Sb02g041700.1
Sb02g004200.1	Sb02g039860.1
Sb02g011135.1	Sb02g039860.1
Sb02g007380.1	Sb02g041700.1
Sb02g006480.1	Sb02g020890.1
Sb02g004200.1	Sb02g005900.1
Sb02g011170.1	Sb02g037740.1
Sb02g004220.1	Sb02g007380.1
SbiCRP4340_chromosome_2_13M_2	Sb02g041710.1
Sb02g032910.1	Sb02g037735.1
Sb02g024660.1	Sb02g038110.1
Sb02g004130.1	Sb02g009300.1
Sb02g004220.1	Sb02g009320.1
Sb02g004200.1	Sb02g037735.1
Sb02g039860.1	Sb02g041710.1
Sb02g002495.1	Sb02g006470.1
Sb02g005900.1	Sb02g032910.1
Sb02g009300.1	Sb02g030420.1
Sb02g009300.1	Sb02g032910.1
Sb01g011270.1	Sb03g037810.1
Sb01g026220.1	SbiCRP4270_chromosome_3_65M_1
SbiCRP4310_chromosome_1_43M_2	Sb03g037810.1
Sb01g048140.1	Sb03g011710.1
Sb01g012630.1	Sb03g038280.1
Sb01g011270.1	Sb03g031720.1
SbiCRP5503_chromosome_1_45M_1	SbiCRP5503_chromosome_3_00M_1
Sb01g005410.1	Sb03g037810.1
Sb01g044330.1	Sb03g043610.1
SbiCRP1900_chromosome_1_04M_1	Sb03g002560.1
Sb01g030090.1	Sb03g005060.1
Sb01g005410.1	Sb03g037210.1
SbiCRP4690_chromosome_1_04M_1	Sb03g037220.1
Sb01g046080.1	Sb03g037810.1
Sb01g036750.1	Sb03g038280.1
Sb01g012620.1	Sb03g037810.1
SbiCRP0000_chromosome_1_52M_2	SbiCRP0000_chromosome_3_72M_1
SbiCRP4480_chromosome_1_67M_1	Sb03g037810.1
Sb01g036750.1	Sb03g037810.1
Sb01g003000.1	Sb03g039790.1
Sb01g035600.1	Sb03g044920.1
Sb01g036750.1	Sb03g001580.1
SbiCRP5503_chromosome_1_45M_1	SbiCRP5500_chromosome_3_01M_1
Sb10g006190.1	Sb03g002540.1
Sb10g021170.1	Sb03g038280.1
Sb10g029330.1	SbiCRP4920_chromosome_3_60M_1
SbiCRP4270_chromosome_10_00M_1	SbiCRP4270_chromosome_3_65M_1
SbiCRP4270_chromosome_10_04M_1	SbiCRP4270_chromosome_3_65M_1
SbiCRP0000_chromosome_10_56M_1	SbiCRP0000_chromosome_3_72M_3
SbiCRP4270_chromosome_10_00M_1	Sb03g037210.1
SbiCRP4285_chromosome_2_02M_2	SbiCRP4270_chromosome_3_65M_1
Sb02g039860.1	Sb03g038280.1
Sb02g041700.1	Sb03g037810.1
SbiCRP4630_chromosome_2_04M_2	Sb03g043610.1
Sb02g009700.1	Sb03g044920.1
Sb02g042530.1	Sb03g002560.1
Sb02g036850.1	SbiCRP0000_chromosome_3_72M_1
SbiCRP0030_chromosome_2_71M_1	SbiCRP0000_chromosome_3_72M_3
Sb02g009320.1	Sb03g001580.1
Sb02g009300.1	SbiCRP4920_chromosome_3_60M_1
SbiCRP4340_chromosome_2_13M_2	Sb03g031720.1
Sb02g009700.1	Sb03g002560.1
Sb02g032920.1	Sb03g031720.1
SbiCRP4630_chromosome_2_04M_2	Sb03g001580.1
Sb02g011135.1	Sb03g038280.1
Sb02g004220.1	Sb03g031720.1
Sb02g032910.1	Sb03g037810.1
Sb02g009700.1	Sb03g014360.1
SbiCRP4470_chromosome_2_72M_1	Sb03g037810.1
Sb02g042730.1	Sb03g001020.1
SbiCRP4690_chromosome_2_04M_1	Sb03g001580.1
Sb02g042530.1	Sb03g044920.1
Sb02g037735.1	Sb03g038280.1
Sb02g024660.1	Sb03g047130.1
Sb02g004130.1	Sb03g037810.1
Sb02g009300.1	SbiCRP4230_chromosome_3_70M_1
Sb03g005060.1	Sb03g033350.1
SbiCRP2330_chromosome_3_06M_1	Sb03g026740.1
Sb03g002560.1	Sb03g014360.1
Sb03g001580.1	Sb03g038280.1
Sb03g002560.1	Sb03g044920.1
Sb03g009900.1	Sb03g044920.1
Sb03g029170.1	Sb03g038280.1
Sb03g014360.1	Sb03g044920.1
Sb03g037210.1	SbiCRP4270_chromosome_3_65M_1
SbiCRP1840_chromosome_3_05M_1	Sb03g014360.1
Sb03g009900.1	Sb03g014360.1
Sb01g048140.1	Sb04g025430.1
Sb01g041220.1	Sb04g021840.1
SbiCRP5503_chromosome_1_45M_1	SbiCRP5440_chromosome_4_08M_1
Sb01g048380.1	Sb04g026670.1
SbiCRP5510_chromosome_1_68M_1	SbiCRP5500_chromosome_4_08M_1
Sb01g029450.1	Sb04g032620.1
[truncated: 3,419 more rows]
