# Supplementary material for: Expansion and evolutionary patterns of cysteine-rich peptides in plants
Source: BMC Genomics. 2017 Aug 14;18:610. doi: 10.1186/s12864-017-3948-3 (PMC5557327; doi:10.1186/s12864-017-3948-3)
Supplement: Supplementary file 9 — Sites of positively selected pear CRP genes as estimated by BEB analysis under the M8 model. (XLSX 52 kb) [file 12864_2017_3948_MOESM9_ESM.xlsx]

## Sheet: tableS3
Table S3. the summary of gene clusters.
Summary	Gene belong to cluster	Gene ID	chr/scaffold	start	end	orientation	subgroup
total	591
cluster_1 summary	2
	cluster_1	Pbrchr1_8018605__8020068	Chr1	8018605	8020068	(+)	CRP1240.trim
	cluster_1	Pbrchr1_8041573__8042610	Chr1	8041573	8042610	(+)	CRP1240.trim
cluster_2 summary	2
	cluster_2	Pbr013487.1	Chr1	10359258	10360456	(+)	CRP5940.trim
	cluster_2	Pbr013485.1	Chr1	10364781	10365218	(+)	CRP3040.trim
cluster_3 summary	2
	cluster_3	Pbr006058.1	Chr10	453057	453419	(+)	CRP0020.trim
	cluster_3	Pbrchr10_456734__456898	Chr10	456734	456898	(+)	CRP0020.trim
cluster_4 summary	3
	cluster_4	Pbrchr10_2325342__2325488	Chr10	2325342	2325488	(+)	CRP0030.trim
	cluster_4	Pbr021411.1	Chr10	2328236	2328675	(+)	CRP0090.trim
	cluster_4	Pbr021399.1	Chr10	2390895	2392537	(-)	CRP5780.trim
cluster_5 summary	3
	cluster_5	Pbr016245.1	Chr10	4372578	4373529	(+)	CRP1760.trim
	cluster_5	Pbrchr10_4376451__4376588	Chr10	4376451	4376588	(+)	CRP1760.trim
	cluster_5	Pbr016247.1	Chr10	4393993	4394975	(+)	CRP3480.trim
cluster_6 summary	5
	cluster_6	Pbr031925.1	Chr10	5540834	5543839	(-)	CRP3080.trim
	cluster_6	Pbr031926.1	Chr10	5546615	5547064	(-)	CRP3080.trim
	cluster_6	Pbr031927.1	Chr10	5550112	5550564	(-)	CRP3080.trim
	cluster_6	Pbr031928.1	Chr10	5553229	5553681	(-)	CRP3080.trim
	cluster_6	Pbr031929.1	Chr10	5555356	5555838	(-)	CRP3080.trim
cluster_7 summary	2
	cluster_7	Pbr031960.1	Chr10	5748203	5748895	(-)	CRP4180.trim
	cluster_7	Pbr031961.1	Chr10	5751847	5752194	(-)	CRP4080.trim
cluster_8 summary	11
	cluster_8	Pbrchr10_12689524__12689691	Chr10	12689524	12689691	(+)	CRP1915.trim
	cluster_8	Pbrchr10_12692252__12692419	Chr10	12692252	12692419	(+)	CRP1870.trim
	cluster_8	Pbrchr10_12692743__12692910	Chr10	12692743	12692910	(+)	CRP1830.trim
	cluster_8	Pbrchr10_12698561__12698692	Chr10	12698561	12698692	(+)	CRP1850.trim
	cluster_8	Pbrchr10_12701434__12701601	Chr10	12701434	12701601	(+)	CRP1810.trim
	cluster_8	Pbr014940.1	Chr10	12704244	12704604	(+)	CRP1850.trim
	cluster_8	Pbrchr10_12707218__12707349	Chr10	12707218	12707349	(+)	CRP1850.trim
	cluster_8	Pbrchr10_12707781__12707948	Chr10	12707781	12707948	(+)	CRP1830.trim
	cluster_8	Pbrchr10_12708305__12708472	Chr10	12708305	12708472	(+)	CRP1830.trim
	cluster_8	Pbrchr10_12711426__12711593	Chr10	12711426	12711593	(+)	CRP1870.trim
	cluster_8	Pbrchr10_12719930__12720040	Chr10	12719930	12720040	(+)	CRP1820.trim
cluster_9 summary	2
	cluster_9	Pbr032147.1	Chr10	13681197	13683756	(+)	CRP5102.trim
	cluster_9	Pbrchr10_12469265__12470230	Chr10	13750268	13751233	(-)	CRP5102.trim
cluster_10 summary	2
	cluster_10	Pbr021597.1	Chr10	17053357	17055059	(-)	CRP3380.trim
	cluster_10	Pbr021591.1	Chr10	17110430	17113087	(-)	CRP3300.trim
cluster_11 summary	2
	cluster_11	Pbrchr10_8787009__8787362	Chr10	17433136	17433489	(-)	CRP5102.trim
	cluster_11	Pbrchr10_8786578__8786931	Chr10	17433567	17433920	(-)	CRP3140.trim
cluster_12 summary	2
	cluster_12	Pbr020476.1	Chr11	1112854	1113845	(+)	CRP6150.trim
	cluster_12	Pbr020477.1	Chr11	1122132	1123320	(+)	CRP6150.trim
cluster_13 summary	4
	cluster_13	Pbr008941.1	Chr11	1513817	1514293	(+)	CRP0560.trim
	cluster_13	Pbr008943.1	Chr11	1533041	1534276	(-)	CRP4690.trim
	cluster_13	Pbr008944.1	Chr11	1535175	1536578	(+)	CRP4630.trim
	cluster_13	Pbr008945.1	Chr11	1539361	1540136	(+)	CRP4630.trim
cluster_14 summary	3
	cluster_14	Pbrchr11_28164240__28164794	Chr11	2151394	2151948	(-)	CRP3140.trim
	cluster_14	Pbrchr11_28155779__28156279	Chr11	2159909	2160409	(-)	CRP3140.trim
	cluster_14	Pbrchr11_28155054__28155554	Chr11	2160634	2161134	(-)	CRP3140.trim
cluster_15 summary	3
	cluster_15	Pbr038244.1	Chr11	4543778	4544452	(-)	CRP2420.trim
	cluster_15	Pbrchr11_25769860__25770231	Chr11	4545957	4546328	(-)	CRP2420.trim
	cluster_15	Pbr038247.1	Chr11	4573137	4581546	(-)	CRP2420.trim
cluster_16 summary	3
	cluster_16	Pbr033240.1	Chr11	5513567	5515024	(-)	CRP2850.trim
	cluster_16	Pbr033241.1	Chr11	5522538	5523876	(-)	CRP2850.trim
	cluster_16	Pbr033242.1	Chr11	5530032	5531424	(-)	CRP2850.trim
cluster_17 summary	4
	cluster_17	Pbrchr11_12121980__12122165	Chr11	12121980	12122165	(+)	CRP0000.trim
	cluster_17	Pbr031490.1	Chr11	12129732	12130281	(+)	CRP0030.trim
	cluster_17	Pbrchr11_12138770__12138955	Chr11	12138770	12138955	(+)	CRP0000.trim
	cluster_17	Pbrchr11_12149115__12149300	Chr11	12149115	12149300	(+)	CRP0000.trim
cluster_18 summary	11
	cluster_18	Pbrchr11_12515569__12515922	Chr11	17800266	17800619	(-)	CRP3140.trim
	cluster_18	Pbrchr11_12515050__12515550	Chr11	17800638	17801138	(-)	CRP3140.trim
	cluster_18	Pbrchr11_12514546__12515046	Chr11	17801142	17801642	(-)	CRP3140.trim
	cluster_18	Pbrchr11_12514042__12514542	Chr11	17801646	17802146	(-)	CRP3140.trim
	cluster_18	Pbrchr11_12513538__12514038	Chr11	17802150	17802650	(-)	CRP3140.trim
	cluster_18	Pbrchr11_12513034__12513534	Chr11	17802654	17803154	(-)	CRP3140.trim
	cluster_18	Pbrchr11_12512530__12513030	Chr11	17803158	17803658	(-)	CRP3140.trim
	cluster_18	Pbrchr11_12512026__12512526	Chr11	17803662	17804162	(-)	CRP3140.trim
	cluster_18	Pbrchr11_12511522__12512022	Chr11	17804166	17804666	(-)	CRP3140.trim
	cluster_18	Pbrchr11_12511018__12511518	Chr11	17804670	17805170	(-)	CRP3140.trim
	cluster_18	Pbrchr11_12510514__12511014	Chr11	17805174	17805674	(-)	CRP3140.trim
cluster_19 summary	4
	cluster_19	Pbr028981.1	Chr11	20901502	20901974	(-)	CRP0000.trim
	cluster_19	Pbr028983.1	Chr11	20911020	20911655	(-)	CRP0000.trim
	cluster_19	Pbrchr11_9400993__9401118	Chr11	20915070	20915195	(-)	CRP0000.trim
	cluster_19	Pbr028984.1	Chr11	20916620	20916970	(-)	CRP0000.trim
cluster_20 summary	2
	cluster_20	Pbrchr11_7335329__7335658	Chr11	22980530	22980859	(-)	CRP3140.trim
	cluster_20	Pbrchr11_7334296__7334796	Chr11	22981392	22981892	(-)	CRP3140.trim
cluster_21 summary	5
	cluster_21	Pbrchr11_5571390__5571506	Chr11	24744682	24744798	(-)	CRP3210.trim
	cluster_21	Pbr017295.1	Chr11	24749862	24751057	(-)	CRP3210.trim
	cluster_21	Pbr017283.1	Chr11	24824117	24824644	(-)	CRP3865.trim
	cluster_21	Pbrchr11_5484432__5484713	Chr11	24831475	24831756	(-)	CRP3865.trim
	cluster_21	Pbr017281.1	Chr11	24836796	24841474	(-)	CRP3865.trim
cluster_22 summary	5
	cluster_22	Pbrchr11_2404319__2404672	Chr11	27911516	27911869	(-)	CRP3140.trim
	cluster_22	Pbrchr11_2403800__2404300	Chr11	27911888	27912388	(-)	CRP3140.trim
	cluster_22	Pbrchr11_2402593__2403222	Chr11	27912966	27913595	(-)	CRP5130.trim
	cluster_22	Pbrchr11_2401677__2402177	Chr11	27914011	27914511	(-)	CRP6140.trim
	cluster_22	Pbrchr11_2401098__2401589	Chr11	27914599	27915090	(-)	CRP6140.trim
cluster_23 summary	2
	cluster_23	Pbr030325.1	Chr11	30179162	30179815	(-)	CRP1600.trim
	cluster_23	Pbr030324.1	Chr11	30199128	30203958	(-)	CRP1600.trim
cluster_24 summary	3
	cluster_24	Pbr004357.1	Chr12	2004079	2004935	(-)	CRP5800.trim
	cluster_24	Pbrchr12_20749971__20750138	Chr12	2007037	2007204	(-)	CRP5800.trim
	cluster_24	Pbrchr12_20749410__20749514	Chr12	2007661	2007765	(-)	CRP5800.trim
cluster_25 summary	4
	cluster_25	Pbr041768.1	Chr12	4130077	4130824	(-)	CRP3860.trim
	cluster_25	Pbr041769.1	Chr12	4140970	4141335	(-)	CRP3860.trim
	cluster_25	Pbr041770.1	Chr12	4142659	4142829	(-)	CRP3860.trim
	cluster_25	Pbr041771.1	Chr12	4146515	4146856	(-)	CRP3860.trim
cluster_26 summary	6
	cluster_26	Pbr014635.1	Chr12	4449993	4450980	(-)	CRP3860.trim
	cluster_26	Pbr014634.1	Chr12	4454905	4455479	(-)	CRP3860.trim
	cluster_26	Pbr014633.1	Chr12	4457848	4458153	(-)	CRP3860.trim
	cluster_26	Pbr014632.1	Chr12	4463417	4463758	(-)	CRP3860.trim
	cluster_26	Pbr014631.1	Chr12	4467027	4467368	(-)	CRP3860.trim
	cluster_26	Pbr014630.1	Chr12	4472873	4473217	(-)	CRP3860.trim
cluster_27 summary	2
	cluster_27	Pbrchr12_13667446__13667559	Chr12	9089616	9089729	(-)	CRP0000.trim
	cluster_27	Pbr008321.1	Chr12	9090747	9091097	(-)	CRP0000.trim
cluster_28 summary	19
	cluster_28	Pbrchr12_13272625__13273137	Chr12	13272625	13273137	(+)	CRP5130.trim
	cluster_28	Pbrchr12_13282218__13282688	Chr12	13282218	13282688	(+)	CRP3140.trim
	cluster_28	Pbrchr12_13283162__13283662	Chr12	13283162	13283662	(+)	CRP6140.trim
	cluster_28	Pbrchr12_13291591__13292061	Chr12	13291591	13292061	(+)	CRP3140.trim
	cluster_28	Pbrchr12_13292913__13293413	Chr12	13292913	13293413	(+)	CRP3140.trim
	cluster_28	Pbrchr12_13293417__13293917	Chr12	13293417	13293917	(+)	CRP3140.trim
	cluster_28	Pbrchr12_13293921__13294217	Chr12	13293921	13294217	(+)	CRP3140.trim
	cluster_28	Pbrchr12_13295390__13295860	Chr12	13295390	13295860	(+)	CRP3140.trim
	cluster_28	Pbrchr12_13296334__13296834	Chr12	13296334	13296834	(+)	CRP6140.trim
	cluster_28	Pbrchr12_13304763__13305233	Chr12	13304763	13305233	(+)	CRP3140.trim
	cluster_28	Pbrchr12_13305959__13306459	Chr12	13305959	13306459	(+)	CRP3140.trim
	cluster_28	Pbrchr12_13306463__13306963	Chr12	13306463	13306963	(+)	CRP3140.trim
	cluster_28	Pbrchr12_13306967__13307467	Chr12	13306967	13307467	(+)	CRP3140.trim
	cluster_28	Pbrchr12_13307471__13307971	Chr12	13307471	13307971	(+)	CRP3140.trim
	cluster_28	Pbrchr12_13307975__13308475	Chr12	13307975	13308475	(+)	CRP3140.trim
	cluster_28	Pbrchr12_13308479__13308979	Chr12	13308479	13308979	(+)	CRP3140.trim
	cluster_28	Pbrchr12_13308983__13309483	Chr12	13308983	13309483	(+)	CRP3140.trim
	cluster_28	Pbrchr12_13309487__13309987	Chr12	13309487	13309987	(+)	CRP3140.trim
	cluster_28	Pbrchr12_13309991__13310491	Chr12	13309991	13310491	(+)	CRP3140.trim
cluster_29 summary	3
	cluster_29	Pbrchr12_15379754__15380074	Chr12	15379754	15380074	(+)	CRP3080.trim
	cluster_29	Pbr023687.1	Chr12	15394375	15394869	(-)	CRP3080.trim
	cluster_29	Pbr023694.1	Chr12	15494206	15494673	(+)	CRP0670.trim
cluster_30 summary	2
	cluster_30	Pbr035861.2	Chr12	16288339	16288889	(+)	CRP0000.trim
	cluster_30	Pbrchr12_16306183__16306317	Chr12	16306183	16306317	(+)	CRP0000.trim
cluster_31 summary	2
	cluster_31	Pbrchr12_32056__32307	Chr12	22724868	22725119	(-)	CRP3700.trim
	cluster_31	Pbrchr12_9639__9890	Chr12	22747285	22747536	(-)	CRP3700.trim
cluster_32 summary	2
	cluster_32	Pbr011978.1	Chr13	9576782	9577866	(-)	CRP3210.trim
	cluster_32	Pbr011974.1	Chr13	9616710	9619381	(-)	CRP5660.trim
cluster_33 summary	2
	cluster_33	Pbr014875.1	Chr13	12576847	12582790	(+)	CRP3495.trim
	cluster_33	Pbr014876.1	Chr13	12585315	12586333	(+)	CRP3495.trim
cluster_34 summary	4
	cluster_34	Pbr025801.1	Chr13	13076755	13077877	(+)	CRP2270.trim
	cluster_34	Pbr025807.1	Chr13	13126300	13127351	(-)	CRP4430.trim
	cluster_34	Pbr025808.1	Chr13	13129287	13130335	(-)	CRP4690.trim
	cluster_34	Pbrchr13_13132887__13133120	Chr13	13132887	13133120	(+)	CRP4630.trim
cluster_35 summary	2
	cluster_35	Pbr026226.1	Chr14	1440250	1441137	(+)	CRP3480.trim
	cluster_35	Pbr026227.1	Chr14	1457173	1458325	(+)	CRP3480.trim
cluster_36 summary	2
	cluster_36	Pbr026118.1	Chr14	5697639	5697985	(-)	CRP0000.trim
	cluster_36	Pbr026120.1	Chr14	5701742	5702088	(-)	CRP0000.trim
cluster_37 summary	2
	cluster_37	Pbr007305.1	Chr14	15896173	15897603	(-)	CRP2700.trim
	cluster_37	Pbr038941.1	Chr14	15936862	15937672	(+)	CRP4660.trim
cluster_38 summary	2
	cluster_38	Pbrchr14_19508485__19508589	Chr14	19508485	19508589	(+)	CRP4730.trim
	cluster_38	Pbrchr14_19508591__19508722	Chr14	19508591	19508722	(+)	CRP4730.trim
cluster_39 summary	2
	cluster_39	Pbr025420.1	Chr15	259204	259987	(+)	CRP0220.trim
	cluster_39	Pbrchr15_269412__269582	Chr15	269412	269582	(+)	CRP0220.trim
cluster_40 summary	4
	cluster_40	Pbrchr15_36204117__36204617	Chr15	7369440	7369940	(-)	CRP3140.trim
	cluster_40	Pbrchr15_36195103__36195603	Chr15	7378454	7378954	(-)	CRP3140.trim
	cluster_40	Pbrchr15_36192631__36192984	Chr15	7381073	7381426	(-)	CRP3140.trim
	cluster_40	Pbr019713.1	Chr15	7445882	7446688	(+)	CRP2700.trim
cluster_41 summary	2
	cluster_41	Pbr027796.1	Chr15	9639800	9640288	(+)	CRP3080.trim
	cluster_41	Pbr027797.1	Chr15	9643953	9644255	(-)	CRP3080.trim
cluster_42 summary	2
	cluster_42	Pbr022148.1	Chr15	19471897	19472363	(+)	CRP2320.trim
	cluster_42	Pbr022149.2	Chr15	19477931	19481361	(+)	CRP2320.trim
cluster_43 summary	5
	cluster_43	Pbrchr15_19009441__19009938	Chr15	24564119	24564616	(-)	CRP3140.trim
	cluster_43	Pbrchr15_19008937__19009437	Chr15	24564620	24565120	(-)	CRP3140.trim
	cluster_43	Pbrchr15_18999435__18999935	Chr15	24574122	24574622	(-)	CRP3140.trim
	cluster_43	Pbrchr15_18985143__18985640	Chr15	24588417	24588914	(-)	CRP6140.trim
	cluster_43	Pbrchr15_18984303__18984803	Chr15	24589254	24589754	(-)	CRP3140.trim
cluster_44 summary	2
	cluster_44	Pbr011132.1	Chr15	34537928	34539127	(-)	CRP4580.trim
	cluster_44	Pbr011136.1	Chr15	34607423	34608851	(+)	CRP3370.trim
cluster_45 summary	9
	cluster_45	Pbrchr15_41871230__41871376	Chr15	41871230	41871376	(+)	CRP0000.trim
	cluster_45	Pbrchr15_41875469__41875615	Chr15	41875469	41875615	(+)	CRP0000.trim
	cluster_45	Pbrchr15_41879182__41879328	Chr15	41879182	41879328	(+)	CRP0000.trim
	cluster_45	Pbr042766.1	Chr15	41885977	41886633	(+)	CRP0000.trim
	cluster_45	Pbrchr15_41888332__41888445	Chr15	41888332	41888445	(+)	CRP0000.trim
	cluster_45	Pbr020807.1	Chr15	41903510	41903969	(+)	CRP0000.trim
	cluster_45	Pbrchr15_41911695__41911808	Chr15	41911695	41911808	(+)	CRP0000.trim
	cluster_45	Pbr020808.1	Chr15	41915320	41915981	(+)	CRP0000.trim
	cluster_45	Pbrchr15_41917221__41917361	Chr15	41917221	41917361	(+)	CRP0000.trim
cluster_46 summary	3
	cluster_46	Pbr011862.1	Chr16	1525515	1526448	(-)	CRP4430.trim
	cluster_46	Pbr011861.1	Chr16	1527376	1528414	(-)	CRP4690.trim
	cluster_46	Pbr011860.1	Chr16	1533252	1534062	(+)	CRP4630.trim
cluster_47 summary	3
	cluster_47	Pbr012076.1	Chr16	3095798	3096145	(+)	CRP1760.trim
	cluster_47	Pbr012077.1	Chr16	3101728	3101940	(+)	CRP1760.trim
	cluster_47	Pbr012079.1	Chr16	3106961	3107308	(+)	CRP1760.trim
cluster_48 summary	5
	cluster_48	Pbr012197.2	Chr16	3913020	3913333	(+)	CRP0000.trim
	cluster_48	Pbrchr16_3922308__3922454	Chr16	3922308	3922454	(+)	CRP0000.trim
	cluster_48	Pbr012198.1	Chr16	3924343	3925172	(+)	CRP0000.trim
	cluster_48	Pbr012199.1	Chr16	3925320	3926307	(+)	CRP0000.trim
	cluster_48	Pbr012200.1	Chr16	3927469	3928386	(+)	CRP0000.trim
cluster_49 summary	2
	cluster_49	Pbrchr16_19983349__19983507	Chr16	19983349	19983507	(+)	CRP1870.trim
	cluster_49	Pbrchr16_19986526__19986693	Chr16	19986526	19986693	(+)	CRP1870.trim
cluster_50 summary	2
	cluster_50	Pbr006874.1	Chr17	6897717	6898271	(+)	CRP4820.trim
	cluster_50	Pbr006876.1	Chr17	6911602	6912961	(+)	CRP4820.trim
cluster_51 summary	3
	cluster_51	Pbrchr17_8370753__8371004	Chr17	8370753	8371004	(+)	CRP2350.trim
	cluster_51	Pbr029856.1	Chr17	8386934	8387400	(+)	CRP2320.trim
	cluster_51	Pbrchr17_8396083__8396271	Chr17	8396083	8396271	(+)	CRP2320.trim
cluster_52 summary	2
	cluster_52	Pbrchr2_17998736__17998864	Chr2	4099918	4100046	(-)	CRP0090.trim
	cluster_52	Pbrchr2_4171652__4171780	Chr2	4171652	4171780	(+)	CRP0090.trim
cluster_53 summary	3
	cluster_53	Pbrchr2_15296261__15296344	Chr2	6802438	6802521	(-)	CRP3420.trim
	cluster_53	Pbr022949.1	Chr2	6806882	6807680	(+)	CRP4240.trim
	cluster_53	Pbrchr2_6809434__6809664	Chr2	6809434	6809664	(+)	CRP4240.trim
cluster_54 summary	2
	cluster_54	Pbr022922.1	Chr2	7085517	7086126	(-)	CRP0000.trim
	cluster_54	Pbr022921.1	Chr2	7087453	7087778	(-)	CRP0000.trim
cluster_55 summary	2
	cluster_55	Pbr037931.1	Chr2	17056810	17058728	(+)	CRP5680.trim
	cluster_55	Pbr037930.1	Chr2	17063937	17065622	(+)	CRP5680.trim
cluster_56 summary	2
	cluster_56	Pbrchr2_20944207__20944707	Chr2	20944207	20944707	(+)	CRP3140.trim
	cluster_56	Pbrchr2_20944753__20945253	Chr2	20944753	20945253	(+)	CRP3140.trim
cluster_57 summary	12
	cluster_57	Pbrchr3_10212__10427	Chr3	10212	10427	(+)	CRP3740.trim
	cluster_57	Pbrchr3_11881__12228	Chr3	11881	12228	(+)	CRP4410.trim
	cluster_57	Pbrchr3_13631__13849	Chr3	13631	13849	(+)	CRP3740.trim
	cluster_57	Pbr039929.1	Chr3	16875	17225	(+)	CRP3740.trim
	cluster_57	Pbrchr3_22561__22689	Chr3	22561	22689	(+)	CRP4410.trim
	cluster_57	Pbrchr3_24566__24760	Chr3	24566	24760	(+)	CRP4410.trim
	cluster_57	Pbrchr3_27356234__27356428	Chr3	35858	36052	(-)	CRP4410.trim
	cluster_57	Pbrchr3_27353972__27354184	Chr3	38102	38314	(-)	CRP3740.trim
	cluster_57	Pbr039931.1	Chr3	43644	43994	(-)	CRP3740.trim
	cluster_57	Pbrchr3_27345048__27345266	Chr3	47020	47238	(-)	CRP3740.trim
	cluster_57	Pbrchr3_27343298__27343645	Chr3	48641	48988	(-)	CRP4410.trim
	cluster_57	Pbrchr3_27341629__27341844	Chr3	50442	50657	(-)	CRP3740.trim
cluster_58 summary	2
	cluster_58	Pbr037896.1	Chr3	402813	403445	(-)	CRP6150.trim
	cluster_58	Pbr037895.1	Chr3	406689	407312	(-)	CRP6150.trim
cluster_59 summary	2
	cluster_59	Pbr001005.1	Chr3	551636	553058	(-)	CRP2850.trim
	cluster_59	Pbr001006.1	Chr3	557248	558357	(-)	CRP2850.trim
cluster_60 summary	2
	cluster_60	Pbr022709.1	Chr3	1280851	1281746	(+)	CRP3500.trim
	cluster_60	Pbr022710.1	Chr3	1283662	1284335	(+)	CRP3500.trim
cluster_61 summary	3
	cluster_61	Pbr012939.1	Chr3	2781567	2782702	(-)	CRP4690.trim
	cluster_61	Pbrchr3_2784323__2784559	Chr3	2784323	2784559	(+)	CRP4630.trim
	cluster_61	Pbrchr3_2786316__2786438	Chr3	2786316	2786438	(+)	CRP4630.trim
cluster_62 summary	2
	cluster_62	Pbr024853.1	Chr3	3576371	3577480	(+)	CRP2850.trim
	cluster_62	Pbr024854.1	Chr3	3581570	3582992	(+)	CRP2850.trim
cluster_63 summary	3
	cluster_63	Pbrchr3_23626988__23627197	Chr3	3765089	3765298	(-)	CRP3740.trim
	cluster_63	Pbrchr3_23625273__23625482	Chr3	3766804	3767013	(-)	CRP3740.trim
	cluster_63	Pbrchr3_23622108__23622326	Chr3	3769960	3770178	(-)	CRP3740.trim
cluster_64 summary	5
	cluster_64	Pbrchr3_21814840__21815067	Chr3	5577219	5577446	(-)	CRP3740.trim
	cluster_64	Pbrchr3_21813130__21813360	Chr3	5578926	5579156	(-)	CRP3740.trim
	cluster_64	Pbrchr3_21810842__21811081	Chr3	5581205	5581444	(-)	CRP3740.trim
	cluster_64	Pbrchr3_21809154__21809393	Chr3	5582893	5583132	(-)	CRP3740.trim
	cluster_64	Pbrchr3_21806872__21807087	Chr3	5585199	5585414	(-)	CRP3740.trim
cluster_65 summary	3
	cluster_65	Pbrchr3_5934523__5934753	Chr3	5934523	5934753	(+)	CRP3080.trim
	cluster_65	Pbrchr3_5934835__5934951	Chr3	5934835	5934951	(+)	CRP3080.trim
	cluster_65	Pbr039743.1	Chr3	5949383	5949877	(-)	CRP3080.trim
cluster_66 summary	31
	cluster_66	Pbrchr3_20524484__20524690	Chr3	6867596	6867802	(-)	CRP4410.trim
	cluster_66	Pbrchr3_20521128__20521373	Chr3	6870913	6871158	(-)	CRP3740.trim
	cluster_66	Pbrchr3_20519401__20519613	Chr3	6872673	6872885	(-)	CRP4410.trim
	cluster_66	Pbrchr3_20513190__20513408	Chr3	6878878	6879096	(-)	CRP3740.trim
	cluster_66	Pbrchr3_20511528__20511659	Chr3	6880627	6880758	(-)	CRP3740.trim
	cluster_66	Pbr020524.1	Chr3	6885614	6885964	(-)	CRP3740.trim
	cluster_66	Pbrchr3_20504230__20504448	Chr3	6887838	6888056	(-)	CRP3740.trim
	cluster_66	Pbrchr3_20500300__20500458	Chr3	6891828	6891986	(-)	CRP3740.trim
	cluster_66	Pbrchr3_20499037__20499240	Chr3	6893046	6893249	(-)	CRP3740.trim
	cluster_66	Pbrchr3_20495374__20495499	Chr3	6896787	6896912	(-)	CRP4410.trim
	cluster_66	Pbrchr3_20493644__20493862	Chr3	6898424	6898642	(-)	CRP3740.trim
	cluster_66	Pbrchr3_20491906__20492124	Chr3	6900162	6900380	(-)	CRP3740.trim
	cluster_66	Pbrchr3_20490174__20490419	Chr3	6901867	6902112	(-)	CRP3740.trim
	cluster_66	Pbrchr3_20486717__20486962	Chr3	6905324	6905569	(-)	CRP3740.trim
	cluster_66	Pbrchr3_6958778__6958993	Chr3	6958778	6958993	(+)	CRP3740.trim
	cluster_66	Pbrchr3_6960796__6961026	Chr3	6960796	6961026	(+)	CRP4410.trim
	cluster_66	Pbrchr3_6965136__6965354	Chr3	6965136	6965354	(+)	CRP3740.trim
	cluster_66	Pbrchr3_6970195__6970422	Chr3	6970195	6970422	(+)	CRP4410.trim
	cluster_66	Pbrchr3_6975099__6975317	Chr3	6975099	6975317	(+)	CRP3740.trim
	cluster_66	Pbrchr3_6980033__6980290	Chr3	6980033	6980290	(+)	CRP4410.trim
	cluster_66	Pbrchr3_6983107__6983337	Chr3	6983107	6983337	(+)	CRP3740.trim
	cluster_66	Pbrchr3_20346627__20346845	Chr3	7045441	7045659	(-)	CRP3740.trim
	cluster_66	Pbr020539.1	Chr3	7047060	7047410	(-)	CRP3740.trim
	cluster_66	Pbrchr3_20343244__20343462	Chr3	7048824	7049042	(-)	CRP3740.trim
	cluster_66	Pbr020540.1	Chr3	7051966	7052316	(-)	CRP3740.trim
	cluster_66	Pbrchr3_20338335__20338577	Chr3	7053709	7053951	(-)	CRP3700.trim
	cluster_66	Pbrchr3_20336572__20336814	Chr3	7055472	7055714	(-)	CRP3740.trim
	cluster_66	Pbrchr3_20331792__20332010	Chr3	7060276	7060494	(-)	CRP3740.trim
	cluster_66	Pbrchr3_20330070__20330288	Chr3	7061998	7062216	(-)	CRP3740.trim
	cluster_66	Pbrchr3_20328339__20328557	Chr3	7063729	7063947	(-)	CRP3740.trim
	cluster_66	Pbr024231.1	Chr3	7111708	7112865	(-)	CRP3370.trim
cluster_67 summary	18
	cluster_67	Pbrchr3_7651260__7651478	Chr3	7651260	7651478	(+)	CRP4410.trim
	cluster_67	Pbrchr3_7654687__7654905	Chr3	7654687	7654905	(+)	CRP3740.trim
	cluster_67	Pbrchr3_7657063__7657275	Chr3	7657063	7657275	(+)	CRP3700.trim
	cluster_67	Pbrchr3_7658703__7658915	Chr3	7658703	7658915	(+)	CRP4410.trim
	cluster_67	Pbrchr3_7670489__7670632	Chr3	7670489	7670632	(+)	CRP4410.trim
	cluster_67	Pbrchr3_7672203__7672430	Chr3	7672203	7672430	(+)	CRP3740.trim
	cluster_67	Pbrchr3_7748105__7748323	Chr3	7748105	7748323	(+)	CRP3740.trim
	cluster_67	Pbrchr3_7749841__7750059	Chr3	7749841	7750059	(+)	CRP3740.trim
	cluster_67	Pbrchr3_7753575__7753778	Chr3	7753575	7753778	(+)	CRP3740.trim
	cluster_67	Pbr017822.1	Chr3	7754643	7754993	(+)	CRP3740.trim
	cluster_67	Pbrchr3_7756477__7756695	Chr3	7756477	7756695	(+)	CRP3740.trim
	cluster_67	Pbrchr3_7758111__7758431	Chr3	7758111	7758431	(+)	CRP3740.trim
	cluster_67	Pbrchr3_7758210__7758428	Chr3	7758210	7758428	(+)	CRP3740.trim
	cluster_67	Pbrchr3_7759944__7760087	Chr3	7759944	7760087	(+)	CRP4410.trim
	cluster_67	Pbrchr3_7765582__7765725	Chr3	7765582	7765725	(+)	CRP4410.trim
	cluster_67	Pbrchr3_7768047__7768274	Chr3	7768047	7768274	(+)	CRP3740.trim
	cluster_67	Pbrchr3_19592993__19593223	Chr3	7799063	7799293	(-)	CRP3740.trim
	cluster_67	Pbrchr3_19587204__19587422	Chr3	7804864	7805082	(-)	CRP3740.trim
cluster_68 summary	2
	cluster_68	Pbrchr3_15066521__15066769	Chr3	15066521	15066769	(+)	CRP1605.trim
	cluster_68	Pbrchr3_15084503__15084751	Chr3	15084503	15084751	(+)	CRP1605.trim
cluster_69 summary	4
	cluster_69	Pbrchr3_10899785__10900018	Chr3	16492268	16492501	(-)	CRP2850.trim
	cluster_69	Pbrchr3_10896951__10897298	Chr3	16494988	16495335	(-)	CRP2850.trim
	cluster_69	Pbrchr3_10896647__10896871	Chr3	16495415	16495639	(-)	CRP2865.trim
	cluster_69	Pbr029019.1	Chr3	16499542	16500963	(-)	CRP2850.trim
cluster_70 summary	5
	cluster_70	Pbrchr3_5649370__5649699	Chr3	21742587	21742916	(-)	CRP1100.trim
	cluster_70	Pbr013206.1	Chr3	21747648	21748206	(-)	CRP1110.trim
	cluster_70	Pbr013205.1	Chr3	21752792	21753356	(-)	CRP1110.trim
	cluster_70	Pbr013204.1	Chr3	21754615	21755247	(+)	CRP1150.trim
	cluster_70	Pbr013203.1	Chr3	21759066	21759415	(+)	CRP1110.trim
cluster_71 summary	2
	cluster_71	Pbrchr3_5247968__5248168	Chr3	22144118	22144318	(-)	CRP3210.trim
	cluster_71	Pbr013146.1	Chr3	22147638	22149061	(-)	CRP3210.trim
cluster_72 summary	2
	cluster_72	Pbr013132.1	Chr3	22253424	22253819	(-)	CRP3865.trim
	cluster_72	Pbrchr3_5128965__5129228	Chr3	22263058	22263321	(-)	CRP3865.trim
cluster_73 summary	4
	cluster_73	Pbr031120.1	Chr4	11493728	11495629	(-)	CRP5660.trim
	cluster_73	Pbr031119.1	Chr4	11498570	11498896	(+)	CRP4220.trim
	cluster_73	Pbr031118.1	Chr4	11505444	11506019	(+)	CRP4220.trim
	cluster_73	Pbr031110.1	Chr4	11591675	11596338	(-)	CRP3440.trim
cluster_74 summary	3
	cluster_74	Pbr016493.1	Chr4	12181908	12182531	(+)	CRP1920.trim
	cluster_74	Pbrchr4_12182616__12182711	Chr4	12182616	12182711	(+)	CRP1920.trim
	cluster_74	Pbr016486.1	Chr4	12217623	12218413	(+)	CRP1870.trim
cluster_75 summary	2
	cluster_75	Pbr034596.1	Chr5	6691806	6692778	(-)	CRP2320.trim
	cluster_75	Pbr034597.1	Chr5	6727420	6728396	(-)	CRP2320.trim
cluster_76 summary	3
	cluster_76	Pbrchr5_10027839__10027916	Chr5	10027839	10027916	(+)	CRP1850.trim
	cluster_76	Pbrchr5_10029352__10029522	Chr5	10029352	10029522	(+)	CRP2030.trim
	cluster_76	Pbr003781.1	Chr5	10031409	10031597	(+)	CRP1820.trim
cluster_77 summary	2
	cluster_77	Pbr041172.1	Chr5	10234507	10236416	(+)	CRP3300.trim
	cluster_77	Pbr041177.1	Chr5	10296036	10298123	(+)	CRP3380.trim
cluster_78 summary	2
	cluster_78	Pbr030578.1	Chr5	10748261	10748737	(-)	CRP2700.trim
	cluster_78	Pbr030580.1	Chr5	10839240	10839716	(+)	CRP2700.trim
cluster_79 summary	2
	cluster_79	Pbrchr5_14526809__14527774	Chr5	14526809	14527774	(+)	CRP5170.trim
	cluster_79	Pbrchr5_14557216__14557533	Chr5	14557216	14557533	(+)	CRP0540.trim
cluster_80 summary	2
	cluster_80	Pbrchr5_13402172__13402861	Chr5	15040022	15040711	(-)	CRP4030.trim
	cluster_80	Pbrchr5_13349354__13352275	Chr5	15090608	15093529	(-)	CRP5102.trim
cluster_81 summary	2
	cluster_81	Pbr000376.1	Chr5	25780289	25781603	(+)	CRP1760.trim
	cluster_81	Pbr000374.1	Chr5	25795104	25795782	(+)	CRP3480.trim
cluster_82 summary	4
	cluster_82	Pbr000119.1	Chr5	27702052	27702531	(-)	CRP3080.trim
	cluster_82	Pbr000118.1	Chr5	27703825	27704442	(-)	CRP3080.trim
	cluster_82	Pbr000117.1	Chr5	27706881	27707318	(-)	CRP3080.trim
	cluster_82	Pbr000116.1	Chr5	27709251	27709733	(-)	CRP3080.trim
cluster_83 summary	2
	cluster_83	Pbr035036.1	Chr6	10182940	10183308	(+)	CRP4170.trim
	cluster_83	Pbrchr6_10186834__10187043	Chr6	10186834	10187043	(+)	CRP4170.trim
cluster_84 summary	3
	cluster_84	Pbrchr6_10464000__10464221	Chr6	10464000	10464221	(+)	CRP4140.trim
	cluster_84	Pbrchr6_10469726__10469821	Chr6	10469726	10469821	(+)	CRP4140.trim
	cluster_84	Pbr035061.1	Chr6	10470396	10470819	(+)	CRP4140.trim
cluster_85 summary	3
	cluster_85	Pbrchr6_12507071__12507268	Chr6	10604736	10604933	(-)	CRP2340.trim
	cluster_85	Pbrchr6_12499963__12500250	Chr6	10611754	10612041	(-)	CRP2340.trim
	cluster_85	Pbr035083.1	Chr6	10630849	10631238	(-)	CRP2350.trim
cluster_86 summary	3
	cluster_86	Pbrchr6_6612844__6613023	Chr6	16498981	16499160	(-)	CRP4820.trim
	cluster_86	Pbr041602.1	Chr6	16530128	16530550	(-)	CRP4820.trim
	cluster_86	Pbr041603.1	Chr6	16596640	16597062	(-)	CRP4820.trim
cluster_87 summary	3
	cluster_87	Pbr013841.1	Chr6	19060383	19060736	(-)	CRP1950.trim
	cluster_87	Pbrchr6_4043525__4043722	Chr6	19068282	19068479	(-)	CRP1970.trim
	cluster_87	Pbr013843.1	Chr6	19077453	19077665	(-)	CRP1985.trim
cluster_88 summary	8
	cluster_88	Pbrchr6_19529209__19529292	Chr6	19529209	19529292	(+)	CRP3700.trim
	cluster_88	Pbrchr6_19545263__19545514	Chr6	19545263	19545514	(+)	CRP3700.trim
	cluster_88	Pbrchr6_19584434__19584772	Chr6	19584434	19584772	(+)	CRP3700.trim
	cluster_88	Pbrchr6_19593584__19593721	Chr6	19593584	19593721	(+)	CRP3700.trim
	cluster_88	Pbrchr6_3473054__3473305	Chr6	19638699	19638950	(-)	CRP3740.trim
	cluster_88	Pbrchr6_3465081__3465332	Chr6	19646672	19646923	(-)	CRP3700.trim
	cluster_88	Pbrchr6_3438882__3439133	Chr6	19672871	19673122	(-)	CRP3740.trim
	cluster_88	Pbrchr6_3428886__3429200	Chr6	19682804	19683118	(-)	CRP3740.trim
cluster_89 summary	4
	cluster_89	Pbr016289.1	Chr6	21237543	21238075	(-)	CRP1150.trim
	cluster_89	Pbrchr6_1862243__1862383	Chr6	21249621	21249761	(-)	CRP1140.trim
	cluster_89	Pbr023557.1	Chr6	21675171	21675581	(-)	CRP4820.trim
	cluster_89	Pbr023558.1	Chr6	21693105	21693961	(+)	CRP4820.trim
cluster_90 summary	6
	cluster_90	Pbrchr7_5256118__5256378	Chr7	5256118	5256378	(+)	CRP3990.trim
	cluster_90	Pbr026001.1	Chr7	5307132	5307545	(+)	CRP3990.trim
	cluster_90	Pbrchr7_5380802__5381302	Chr7	5380802	5381302	(+)	CRP3140.trim
	cluster_90	Pbrchr7_5381348__5381848	Chr7	5381348	5381848	(+)	CRP3140.trim
	cluster_90	Pbr026016.1	Chr7	5451011	5451424	(-)	CRP3990.trim
	cluster_90	Pbr026022.1	Chr7	5501352	5501894	(-)	CRP3990.trim
cluster_91 summary	2
	cluster_91	Pbr018486.1	Chr7	6236271	6237078	(+)	CRP4820.trim
	cluster_91	Pbr018487.1	Chr7	6242857	6243243	(-)	CRP4820.trim
cluster_92 summary	8
	cluster_92	Pbrchr7_8190644__8191003	Chr7	8190644	8191003	(+)	CRP6140.trim
	cluster_92	Pbrchr7_8191033__8191221	Chr7	8191033	8191221	(+)	CRP3140.trim
	cluster_92	Pbrchr7_8208321__8208833	Chr7	8208321	8208833	(+)	CRP3140.trim
	cluster_92	Pbrchr7_8220720__8221232	Chr7	8220720	8221232	(+)	CRP3140.trim
	cluster_92	Pbrchr7_8230612__8231124	Chr7	8230612	8231124	(+)	CRP3140.trim
	cluster_92	Pbrchr7_8240717__8241229	Chr7	8240717	8241229	(+)	CRP3140.trim
	cluster_92	Pbrchr7_8253519__8254019	Chr7	8253519	8254019	(+)	CRP3140.trim
	cluster_92	Pbrchr7_8255350__8255676	Chr7	8255350	8255676	(+)	CRP6155.trim
cluster_93 summary	5
	cluster_93	Pbr041638.1	Chr7	8915273	8915845	(-)	CRP1600.trim
	cluster_93	Pbr041639.1	Chr7	8947040	8947600	(-)	CRP1600.trim
	cluster_93	Pbrchr7_8956770__8956856	Chr7	8956770	8956856	(+)	CRP1620.trim
	cluster_93	Pbr041641.1	Chr7	8960579	8960971	(+)	CRP1600.trim
	cluster_93	Pbrchr7_8975453__8975575	Chr7	8975453	8975575	(+)	CRP1600.trim
cluster_94 summary	7
	cluster_94	Pbr002875.1	Chr7	12133276	12133587	(+)	CRP4250.trim
	cluster_94	Pbr002876.1	Chr7	12137328	12138016	(+)	CRP4250.trim
	cluster_94	Pbr002880.1	Chr7	12156397	12156690	(+)	CRP4250.trim
	cluster_94	Pbr002881.1	Chr7	12157946	12158396	(+)	CRP4250.trim
	cluster_94	Pbr002882.1	Chr7	12168928	12169316	(+)	CRP4250.trim
	cluster_94	Pbr002883.1	Chr7	12172195	12172631	(+)	CRP4250.trim
	cluster_94	Pbrchr7_12174255__12174440	Chr7	12174255	12174440	(+)	CRP4250.trim
cluster_95 summary	2
	cluster_95	Pbr040021.1	Chr7	14777617	14778786	(+)	CRP5940.trim
	cluster_95	Pbr040016.1	Chr7	14804091	14804528	(+)	CRP3040.trim
cluster_96 summary	2
	cluster_96	Pbr016060.1	Chr8	1674130	1675285	(-)	CRP4580.trim
	cluster_96	Pbrchr8_1766324__1766659	Chr8	1766324	1766659	(+)	CRP3370.trim
cluster_97 summary	5
	cluster_97	Pbr022003.1	Chr8	12809916	12810508	(-)	CRP2700.trim
	cluster_97	Pbr022002.1	Chr8	12823228	12823805	(-)	CRP2700.trim
	cluster_97	Pbr022000.1	Chr8	12830483	12831276	(-)	CRP2700.trim
	cluster_97	Pbrchr8_12845888__12846214	Chr8	12845888	12846214	(+)	CRP2310.trim
	cluster_97	Pbr021995.1	Chr8	12849629	12849958	(+)	CRP2310.trim
cluster_98 summary	5
	cluster_98	Pbrchr8_17072446__17072814	Chr8	17072446	17072814	(+)	CRP4810.trim
	cluster_98	Pbrchr8_14703__14915	Chr8	17095785	17095997	(-)	CRP4410.trim
	cluster_98	Pbrchr8_13015__13227	Chr8	17097473	17097685	(-)	CRP3700.trim
	cluster_98	Pbrchr8_10462__10680	Chr8	17100020	17100238	(-)	CRP3740.trim
	cluster_98	Pbrchr8_7034__7252	Chr8	17103448	17103666	(-)	CRP4410.trim
cluster_99 summary	2
	cluster_99	Pbrchr9_20702547__20702780	Chr9	1725584	1725817	(-)	CRP5650.trim
	cluster_99	Pbr001668.1	Chr9	1731911	1732243	(-)	CRP5650.trim
cluster_100 summary	2
	cluster_100	Pbr032575.1	Chr9	3337093	3337654	(+)	CRP4920.trim
	cluster_100	Pbrchr9_3342468__3342665	Chr9	3342468	3342665	(+)	CRP4920.trim
cluster_101 summary	2
	cluster_101	Pbrchr9_5686344__5686583	Chr9	5686344	5686583	(+)	CRP1100.trim
	cluster_101	Pbrchr9_5748904__5749140	Chr9	5748904	5749140	(+)	CRP1150.trim
cluster_102 summary	6
	cluster_102	Pbrchr9_8490467__8490682	Chr9	8490467	8490682	(+)	CRP1920.trim
	cluster_102	Pbrchr9_8499610__8499807	Chr9	8499610	8499807	(+)	CRP1850.trim
	cluster_102	Pbr029069.1	Chr9	8506347	8506565	(+)	CRP1850.trim
	cluster_102	Pbrchr9_8508815__8508934	Chr9	8508815	8508934	(+)	CRP1855.trim
	cluster_102	Pbr023186.1	Chr9	8526065	8526496	(+)	CRP3600.trim
	cluster_102	Pbr023182.1	Chr9	8541906	8542385	(+)	CRP3600.trim
cluster_103 summary	2
	cluster_103	Pbrchr9_7273329__7273409	Chr9	15154955	15155035	(-)	CRP1855.trim
	cluster_103	Pbr005197.1	Chr9	15156697	15159241	(-)	CRP1850.trim
cluster_104 summary	5
	cluster_104	Pbr022191.1	Chr9	18648386	18649717	(+)	CRP3330.trim
	cluster_104	Pbr022192.1	Chr9	18655477	18689438	(+)	CRP3350.trim
	cluster_104	Pbr022193.1	Chr9	18694552	18695833	(+)	CRP3330.trim
	cluster_104	Pbr022195.1	Chr9	18710684	18712126	(+)	CRP3360.trim
	cluster_104	Pbr022196.1	Chr9	18718084	18719802	(+)	CRP3330.trim
cluster_105 summary	4
	cluster_105	Pbr030605.1	Chr9	19317821	19318250	(+)	CRP0000.trim
	cluster_105	Pbr030606.1	Chr9	19339874	19340546	(+)	CRP0000.trim
	cluster_105	Pbrchr9_19353744__19353884	Chr9	19353744	19353884	(+)	CRP0000.trim
	cluster_105	Pbr030609.1	Chr9	19376973	19377716	(+)	CRP0000.trim
cluster_106 summary	2
	cluster_106	Pbr001585.1	scaffold1044.0	32445	33454	(-)	CRP2700.trim
	cluster_106	Pbr001586.1	scaffold1044.0	58078	59134	(-)	CRP2700.trim
cluster_107 summary	2
	cluster_107	Pbr002290.1	scaffold1094.0	3872	4701	(+)	CRP2420.trim
	cluster_107	Pbr002295.1	scaffold1094.0	101186	101596	(-)	CRP2420.trim
cluster_108 summary	2
	cluster_108	Pbrscaffold1115.0_37811__38929	scaffold1115.0	68453	69571	(-)	CRP1240.trim
	cluster_108	Pbrscaffold1115.0_21594__22505	scaffold1115.0	84877	85788	(-)	CRP1240.trim
cluster_109 summary	2
	cluster_109	Pbr003454.1	scaffold1149.0	45466	48037	(+)	CRP5660.trim
	cluster_109	Pbr003458.1	scaffold1149.0	85412	86496	(+)	CRP3210.trim
cluster_110 summary	3
	cluster_110	Pbr004503.1	scaffold1209.0	13984	14331	(+)	CRP1760.trim
	cluster_110	Pbr004504.1	scaffold1209.0	27643	27855	(+)	CRP1760.trim
	cluster_110	Pbr004506.1	scaffold1209.0	33052	33399	(+)	CRP1760.trim
cluster_111 summary	2
	cluster_111	Pbrscaffold1280.0_36608__36937	scaffold1280.0	44962	45291	(-)	CRP3140.trim
	cluster_111	Pbrscaffold1280.0_36220__36573	scaffold1280.0	45326	45679	(-)	CRP3140.trim
cluster_112 summary	10
	cluster_112	Pbr009764.1	scaffold162.0	251867	253002	(-)	CRP5600.trim
	cluster_112	Pbr009765.1	scaffold162.0	259398	260533	(-)	CRP5600.trim
	cluster_112	Pbr009767.1	scaffold162.0	280489	281350	(-)	CRP5600.trim
	cluster_112	Pbr009768.1	scaffold162.0	327332	328193	(-)	CRP5600.trim
	cluster_112	Pbr009769.1	scaffold162.0	335437	336293	(-)	CRP5600.trim
	cluster_112	Pbr009781.1	scaffold162.0	475661	476517	(+)	CRP5600.trim
	cluster_112	Pbr009782.1	scaffold162.0	483761	484622	(+)	CRP5600.trim
	cluster_112	Pbr009783.1	scaffold162.0	530973	531834	(+)	CRP5600.trim
	cluster_112	Pbr009785.1	scaffold162.0	551884	553193	(+)	CRP5600.trim
	cluster_112	Pbr009786.1	scaffold162.0	559635	560770	(+)	CRP5600.trim
cluster_113 summary	2
	cluster_113	Pbrscaffold170.2.1_9143__9643	scaffold170.2.1	9143	9643	(+)	CRP3140.trim
	cluster_113	Pbrscaffold170.2.1_9799__10152	scaffold170.2.1	9799	10152	(+)	CRP6140.trim
cluster_114 summary	2
	cluster_114	Pbr010444.1	scaffold170.2.1	189839	190384	(-)	CRP3740.trim
	cluster_114	Pbr010449.1	scaffold170.2.1	266506	267051	(+)	CRP3740.trim
cluster_115 summary	2
	cluster_115	Pbrscaffold202.0.1_644639__645433	scaffold202.0.1	7542	8336	(-)	CRP3870.trim
	cluster_115	Pbrscaffold202.0.1_589675__590469	scaffold202.0.1	62506	63300	(-)	CRP3870.trim
cluster_116 summary	3
	cluster_116	Pbr016076.1	scaffold239.0	468290	468712	(+)	CRP4820.trim
	cluster_116	Pbrscaffold239.0_499764__499943	scaffold239.0	499764	499943	(+)	CRP4820.trim
	cluster_116	Pbr016077.1	scaffold239.0	524833	525255	(-)	CRP4820.trim
cluster_117 summary	3
	cluster_117	Pbr023675.1	scaffold366.0	218277	219209	(+)	CRP4820.trim
	cluster_117	Pbr023676.2	scaffold366.0	237175	237582	(-)	CRP4820.trim
	cluster_117	Pbr023679.1	scaffold366.0	305493	305903	(+)	CRP4820.trim
cluster_118 summary	2
	cluster_118	Pbr023732.1	scaffold369.0	54635	55072	(-)	CRP4820.trim
	cluster_118	Pbr023733.1	scaffold369.0	73315	73725	(+)	CRP4820.trim
cluster_119 summary	2
	cluster_119	Pbrscaffold474.0_167760__167894	scaffold474.0	167760	167894	(+)	CRP4820.trim
	cluster_119	Pbr028546.1	scaffold474.0	168659	169977	(-)	CRP4820.trim
cluster_120 summary	2
	cluster_120	Pbrscaffold504.0_246740__247237	scaffold504.0	246740	247237	(+)	CRP3140.trim
	cluster_120	Pbr029806.1	scaffold504.0	247351	247707	(+)	CRP6140.trim
cluster_121 summary	2
	cluster_121	Pbrscaffold585.0_82447__83007	scaffold585.0	82447	83007	(+)	CRP5130.trim
	cluster_121	Pbrscaffold585.0_91818__92372	scaffold585.0	91818	92372	(+)	CRP5130.trim
cluster_122 summary	63
	cluster_122	Pbrscaffold590.0_200515__201015	scaffold590.0	76763	77263	(-)	CRP3140.trim
	cluster_122	Pbrscaffold590.0_200011__200511	scaffold590.0	77267	77767	(-)	CRP3140.trim
	cluster_122	Pbrscaffold590.0_199465__199965	scaffold590.0	77813	78313	(-)	CRP3140.trim
	cluster_122	Pbrscaffold590.0_197167__197331	scaffold590.0	80447	80611	(-)	CRP3140.trim
	cluster_122	Pbrscaffold590.0_196929__197120	scaffold590.0	80658	80849	(-)	CRP3140.trim
	cluster_122	Pbrscaffold590.0_189196__189525	scaffold590.0	88253	88582	(-)	CRP3140.trim
	cluster_122	Pbrscaffold590.0_188556__188909	scaffold590.0	88869	89222	(-)	CRP3140.trim
	cluster_122	Pbrscaffold590.0_155548__155985	scaffold590.0	121793	122230	(-)	CRP3140.trim
	cluster_122	Pbrscaffold590.0_154936__155322	scaffold590.0	122456	122842	(-)	CRP5130.trim
	cluster_122	Pbrscaffold590.0_154039__154752	scaffold590.0	123026	123739	(-)	CRP5130.trim
	cluster_122	Pbrscaffold590.0_153279__153992	scaffold590.0	123786	124499	(-)	CRP5130.trim
	cluster_122	Pbrscaffold590.0_152519__153232	scaffold590.0	124546	125259	(-)	CRP5130.trim
	cluster_122	Pbrscaffold590.0_151759__152472	scaffold590.0	125306	126019	(-)	CRP5130.trim
	cluster_122	Pbrscaffold590.0_150999__151712	scaffold590.0	126066	126779	(-)	CRP5130.trim
	cluster_122	Pbrscaffold590.0_149859__150572	scaffold590.0	127206	127919	(-)	CRP5130.trim
	cluster_122	Pbrscaffold590.0_149099__149812	scaffold590.0	127966	128679	(-)	CRP5130.trim
	cluster_122	Pbrscaffold590.0_147959__148672	scaffold590.0	129106	129819	(-)	CRP5130.trim
	cluster_122	Pbrscaffold590.0_147199__147912	scaffold590.0	129866	130579	(-)	CRP5130.trim
	cluster_122	Pbrscaffold590.0_146439__147152	scaffold590.0	130626	131339	(-)	CRP5130.trim
	cluster_122	Pbrscaffold590.0_145679__146392	scaffold590.0	131386	132099	(-)	CRP5130.trim
	cluster_122	Pbrscaffold590.0_144919__145632	scaffold590.0	132146	132859	(-)	CRP5130.trim
	cluster_122	Pbrscaffold590.0_144159__144872	scaffold590.0	132906	133619	(-)	CRP5130.trim
	cluster_122	Pbrscaffold590.0_143399__144112	scaffold590.0	133666	134379	(-)	CRP5130.trim
	cluster_122	Pbrscaffold590.0_142639__143352	scaffold590.0	134426	135139	(-)	CRP5130.trim
	cluster_122	Pbrscaffold590.0_141879__142592	scaffold590.0	135186	135899	(-)	CRP5130.trim
	cluster_122	Pbrscaffold590.0_141119__141832	scaffold590.0	135946	136659	(-)	CRP5130.trim
	cluster_122	Pbrscaffold590.0_140359__141072	scaffold590.0	136706	137419	(-)	CRP5130.trim
	cluster_122	Pbrscaffold590.0_139599__140312	scaffold590.0	137466	138179	(-)	CRP5130.trim
	cluster_122	Pbrscaffold590.0_138839__139552	scaffold590.0	138226	138939	(-)	CRP5130.trim
	cluster_122	Pbrscaffold590.0_138094__138507	scaffold590.0	139271	139684	(-)	CRP5130.trim
	cluster_122	Pbrscaffold590.0_137319__138032	scaffold590.0	139746	140459	(-)	CRP5130.trim
	cluster_122	Pbrscaffold590.0_136559__137272	scaffold590.0	140506	141219	(-)	CRP5130.trim
	cluster_122	Pbrscaffold590.0_135799__136512	scaffold590.0	141266	141979	(-)	CRP5130.trim
	cluster_122	Pbrscaffold590.0_135039__135752	scaffold590.0	142026	142739	(-)	CRP5130.trim
	cluster_122	Pbrscaffold590.0_133899__134612	scaffold590.0	143166	143879	(-)	CRP5130.trim
	cluster_122	Pbrscaffold590.0_133139__133852	scaffold590.0	143926	144639	(-)	CRP5130.trim
	cluster_122	Pbrscaffold590.0_132379__133092	scaffold590.0	144686	145399	(-)	CRP5130.trim
	cluster_122	Pbrscaffold590.0_131619__132332	scaffold590.0	145446	146159	(-)	CRP5130.trim
	cluster_122	Pbrscaffold590.0_130859__131572	scaffold590.0	146206	146919	(-)	CRP5130.trim
	cluster_122	Pbrscaffold590.0_130099__130812	scaffold590.0	146966	147679	(-)	CRP5130.trim
	cluster_122	Pbrscaffold590.0_129339__130052	scaffold590.0	147726	148439	(-)	CRP5130.trim
	cluster_122	Pbrscaffold590.0_128579__129292	scaffold590.0	148486	149199	(-)	CRP5130.trim
	cluster_122	Pbrscaffold590.0_127819__128532	scaffold590.0	149246	149959	(-)	CRP5130.trim
	cluster_122	Pbrscaffold590.0_127059__127772	scaffold590.0	150006	150719	(-)	CRP5130.trim
	cluster_122	Pbrscaffold590.0_126299__127012	scaffold590.0	150766	151479	(-)	CRP5130.trim
	cluster_122	Pbrscaffold590.0_125539__126252	scaffold590.0	151526	152239	(-)	CRP5130.trim
	cluster_122	Pbrscaffold590.0_124779__125492	scaffold590.0	152286	152999	(-)	CRP5130.trim
	cluster_122	Pbrscaffold590.0_124019__124732	scaffold590.0	153046	153759	(-)	CRP5130.trim
	cluster_122	Pbrscaffold590.0_123259__123972	scaffold590.0	153806	154519	(-)	CRP5130.trim
	cluster_122	Pbrscaffold590.0_122499__123212	scaffold590.0	154566	155279	(-)	CRP5130.trim
	cluster_122	Pbrscaffold590.0_121359__122072	scaffold590.0	155706	156419	(-)	CRP5130.trim
	cluster_122	Pbrscaffold590.0_120599__121312	scaffold590.0	156466	157179	(-)	CRP5130.trim
	cluster_122	Pbrscaffold590.0_119839__120552	scaffold590.0	157226	157939	(-)	CRP5130.trim
	cluster_122	Pbrscaffold590.0_119079__119792	scaffold590.0	157986	158699	(-)	CRP5130.trim
	cluster_122	Pbrscaffold590.0_118319__119032	scaffold590.0	158746	159459	(-)	CRP5130.trim
	cluster_122	Pbrscaffold590.0_117559__118272	scaffold590.0	159506	160219	(-)	CRP5130.trim
	cluster_122	Pbrscaffold590.0_116799__117512	scaffold590.0	160266	160979	(-)	CRP5130.trim
	cluster_122	Pbrscaffold590.0_115738__116007	scaffold590.0	161771	162040	(-)	CRP3140.trim
	cluster_122	Pbrscaffold590.0_189036__189389	scaffold590.0	189036	189389	(+)	CRP3140.trim
	cluster_122	Pbrscaffold590.0_189676__190005	scaffold590.0	189676	190005	(+)	CRP3140.trim
	cluster_122	Pbrscaffold590.0_197409__197600	scaffold590.0	197409	197600	(+)	CRP3140.trim
	cluster_122	Pbrscaffold590.0_197647__197811	scaffold590.0	197647	197811	(+)	CRP3140.trim
	cluster_122	Pbrscaffold590.0_199918__200430	scaffold590.0	199918	200430	(+)	CRP3140.trim
cluster_123 summary	7
	cluster_123	Pbrscaffold632.0_198708__199208	scaffold632.0	67894	68394	(-)	CRP3140.trim
	cluster_123	Pbrscaffold632.0_172231__172584	scaffold632.0	94518	94871	(-)	CRP5102.trim
	cluster_123	Pbrscaffold632.0_171586__172086	scaffold632.0	95016	95516	(-)	CRP3140.trim
	cluster_123	Pbrscaffold632.0_127475__127828	scaffold632.0	139274	139627	(-)	CRP5102.trim
	cluster_123	Pbrscaffold632.0_126830__127330	scaffold632.0	139772	140272	(-)	CRP3140.trim
	cluster_123	Pbrscaffold632.0_54896__55180	scaffold632.0	211922	212206	(-)	CRP3140.trim
	cluster_123	Pbrscaffold632.0_45239__45523	scaffold632.0	221579	221863	(-)	CRP3140.trim
cluster_124 summary	2
	cluster_124	Pbr034082.1	scaffold633.0	100103	100444	(-)	CRP1760.trim
	cluster_124	Pbr034088.1	scaffold633.0	161411	161752	(+)	CRP1760.trim
cluster_125 summary	9
	cluster_125	Pbr034673.1	scaffold654.0	74479	75048	(+)	CRP1600.trim
	cluster_125	Pbr034675.1	scaffold654.0	79664	80230	(+)	CRP1600.trim
	cluster_125	Pbr034676.1	scaffold654.0	82445	83017	(+)	CRP1600.trim
	cluster_125	Pbr034677.1	scaffold654.0	84811	85377	(+)	CRP1600.trim
	cluster_125	Pbr034678.1	scaffold654.0	92833	95457	(+)	CRP1600.trim
	cluster_125	Pbr034679.1	scaffold654.0	102200	102766	(+)	CRP1600.trim
	cluster_125	Pbr034680.1	scaffold654.0	105210	105782	(+)	CRP1600.trim
	cluster_125	Pbr034682.1	scaffold654.0	128121	128687	(+)	CRP1600.trim
	cluster_125	Pbr034683.1	scaffold654.0	130969	131328	(+)	CRP1600.trim
cluster_126 summary	2
	cluster_126	Pbrscaffold660.0_160350__160559	scaffold660.0	85706	85915	(-)	CRP3740.trim
	cluster_126	Pbrscaffold660.0_157177__157395	scaffold660.0	88870	89088	(-)	CRP3740.trim
cluster_127 summary	3
	cluster_127	Pbrscaffold661.0_181374__181727	scaffold661.0	181374	181727	(+)	CRP3140.trim
	cluster_127	Pbrscaffold661.0_182014__182343	scaffold661.0	182014	182343	(+)	CRP3140.trim
	cluster_127	Pbrscaffold661.0_189845__190261	scaffold661.0	189845	190261	(+)	CRP5130.trim
cluster_128 summary	3
	cluster_128	Pbrscaffold684.0_202996__203364	scaffold684.0	26613	26981	(-)	CRP3700.trim
	cluster_128	Pbr035404.1	scaffold684.0	53497	53868	(-)	CRP3700.trim
	cluster_128	Pbrscaffold684.0_170649__170825	scaffold684.0	59152	59328	(-)	CRP3700.trim
cluster_129 summary	3
	cluster_129	Pbrscaffold684.0_168736__168912	scaffold684.0	168736	168912	(+)	CRP3700.trim
	cluster_129	Pbr035411.1	scaffold684.0	175190	175561	(+)	CRP3700.trim
	cluster_129	Pbrscaffold684.0_203340__203708	scaffold684.0	203340	203708	(+)	CRP3700.trim
cluster_130 summary	2
	cluster_130	Pbr037694.1	scaffold774.0	99003	100175	(-)	CRP2700.trim
	cluster_130	Pbrscaffold774.0_88855__89028	scaffold774.0	107335	107508	(-)	CRP2700.trim
cluster_131 summary	8
	cluster_131	Pbr038516.1	scaffold803.0	37749	38198	(+)	CRP0310.trim
	cluster_131	Pbrscaffold803.0_42064__42297	scaffold803.0	42064	42297	(+)	CRP0220.trim
	cluster_131	Pbrscaffold803.0_49441__49599	scaffold803.0	49441	49599	(+)	CRP0320.trim
	cluster_131	Pbrscaffold803.0_143847__143984	scaffold803.0	143847	143984	(+)	CRP1855.trim
	cluster_131	Pbrscaffold803.0_146753__146968	scaffold803.0	146753	146968	(+)	CRP1920.trim
	cluster_131	Pbrscaffold803.0_156892__157107	scaffold803.0	156892	157107	(+)	CRP1920.trim
	cluster_131	Pbrscaffold803.0_168924__169148	scaffold803.0	168924	169148	(+)	CRP0310.trim
	cluster_131	Pbrscaffold803.0_181503__181703	scaffold803.0	181503	181703	(+)	CRP0310.trim
cluster_132 summary	9
	cluster_132	Pbrscaffold820.0_84717__85217	scaffold820.0	84717	85217	(+)	CRP3140.trim
	cluster_132	Pbrscaffold820.0_85305__85802	scaffold820.0	85305	85802	(+)	CRP3140.trim
	cluster_132	Pbrscaffold820.0_93897__94367	scaffold820.0	93897	94367	(+)	CRP5130.trim
	cluster_132	Pbrscaffold820.0_94536__95075	scaffold820.0	94536	95075	(+)	CRP6140.trim
	cluster_132	Pbrscaffold820.0_95727__96122	scaffold820.0	95727	96122	(+)	CRP6140.trim
	cluster_132	Pbrscaffold820.0_96147__96368	scaffold820.0	96147	96368	(+)	CRP5102.trim
	cluster_132	Pbrscaffold820.0_100605__101105	scaffold820.0	100605	101105	(+)	CRP3140.trim
	cluster_132	Pbrscaffold820.0_101166__101519	scaffold820.0	101166	101519	(+)	CRP6140.trim
	cluster_132	Pbrscaffold820.0_101670__102023	scaffold820.0	101670	102023	(+)	CRP5102.trim
cluster_133 summary	4
	cluster_133	Pbrscaffold825.0_146659__146754	scaffold825.0	32628	32723	(-)	CRP0220.trim
	cluster_133	Pbrscaffold825.0_146582__146653	scaffold825.0	32729	32800	(-)	CRP0220.trim
	cluster_133	Pbr039020.1	scaffold825.0	36659	38219	(-)	CRP0220.trim
	cluster_133	Pbr039021.1	scaffold825.0	40837	42061	(-)	CRP0220.trim
cluster_134 summary	2
	cluster_134	Pbrscaffold830.0_93678__93830	scaffold830.0	84132	84284	(-)	CRP3600.trim
	cluster_134	Pbr039223.1	scaffold830.0	91111	91497	(-)	CRP3600.trim
cluster_135 summary	6
	cluster_135	Pbrscaffold873.0_157522__157668	scaffold873.0	7094	7240	(-)	CRP0000.trim
	cluster_135	Pbr040117.1	scaffold873.0	9784	10283	(-)	CRP0000.trim
	cluster_135	Pbr040129.1	scaffold873.0	148008	148358	(+)	CRP0000.trim
	cluster_135	Pbr040130.1	scaffold873.0	151713	152063	(+)	CRP0000.trim
	cluster_135	Pbr040131.1	scaffold873.0	155535	156082	(+)	CRP0000.trim
	cluster_135	Pbr040132.1	scaffold873.0	162643	162980	(+)	CRP0000.trim
cluster_136 summary	3
	cluster_136	Pbr040167.1	scaffold876.0.1	2170	3183	(-)	CRP4430.trim
	cluster_136	Pbr040168.1	scaffold876.0.1	4108	5146	(-)	CRP4690.trim
	cluster_136	Pbr040169.1	scaffold876.0.1	9984	10794	(+)	CRP4630.trim
cluster_137 summary	2
	cluster_137	Pbr040304.1	scaffold883.0	52311	58485	(+)	CRP5102.trim
	cluster_137	Pbr040311.1	scaffold883.0	105003	111241	(-)	CRP5102.trim
cluster_138 summary	3
	cluster_138	Pbr040363.1	scaffold886.0	112948	113334	(+)	CRP3600.trim
	cluster_138	Pbrscaffold886.0_120079__120162	scaffold886.0	120079	120162	(+)	CRP3600.trim
	cluster_138	Pbrscaffold886.0_120162__120314	scaffold886.0	120162	120314	(+)	CRP3600.trim
cluster_139 summary	4
	cluster_139	Pbrscaffold927.0_83298__83729	scaffold927.0	70129	70560	(-)	CRP3140.trim
	cluster_139	Pbrscaffold927.0_82615__83115	scaffold927.0	70743	71243	(-)	CRP3140.trim
	cluster_139	Pbrscaffold927.0_65715__66146	scaffold927.0	87712	88143	(-)	CRP3140.trim
	cluster_139	Pbrscaffold927.0_65032__65532	scaffold927.0	88326	88826	(-)	CRP3140.trim
cluster_140 summary	2
	cluster_140	Pbr041307.1	scaffold930.0	88681	89995	(+)	CRP1760.trim
	cluster_140	Pbr041309.1	scaffold930.0	102984	104090	(+)	CRP3480.trim
140 cluster	total
36 cluster	>3
